# Supplementary material for: AAV9-mediated SMN gene therapy rescues cardiac desmin but not lamin A/C and elastin dysregulation in Smn2B/− spinal muscular atrophy mice
Source: Hum Mol Genet. 2023 Jul 27;32(20):2950–65. doi: 10.1093/hmg/ddad121 (PMC10549791; doi:10.1093/hmg/ddad121)
Supplement: Supplementary_Tables_ddad121 [file supplementary_tables_ddad121.xlsx]

## Sheet: Supplementary Table 1
N	Unused	Total	%Cov	%Cov(50)	%Cov(95)	Accession	Name	Species	Peptides(95%)	Smn2B- / control	PVal Smn2B- / control	EF Smn2B- / control	LowerCI SMn2B- / control	UpperCI Smn2B- / control																Gene Ontology	Gene Names	Pathway	Interactions	Protein Families	Subcellular Location	Function	Disease	Tissue Specificity	Keywords	Modifications	Natural Variants	Glycosylations	Propeptide	Signal Peptide	Initiator Methionine	Sequence Conflicts	Sequence Uncertainties	Alternative Sequence	Non-Standard Residues
28	110.88	112.35	82.64	81.92	73.31	sp|Q921I1|TRFE_MOUSE	Serotransferrin OS=Mus musculus GN=Tf PE=1 SV=1	MOUSE	144	0.0717794	0	1.30617	0.0549541	0.0937562
14	153.63	155.39	93.75	91.28	86.51	sp|P07724|ALBU_MOUSE	Serum albumin OS=Mus musculus GN=Alb PE=1 SV=3	MOUSE	316	0.912011	5.88418e-14	1.00925	0.903649	0.92045
192	40.34	42.25	84.47	79.55	76.89	sp|Q00623|APOA1_MOUSE	Apolipoprotein A-I OS=Mus musculus GN=Apoa1 PE=1 SV=2	MOUSE	44	0.222844	1.38519e-06	1.30617	0.16293	0.291072
189	40.77	41.98	41.55	38	37.03	sp|P04919|B3AT_MOUSE	Band 3 anion transport protein OS=Mus musculus GN=Slc4a1 PE=1 SV=1	MOUSE	39	0.103753	2.14792e-05	1.27057	0.0765597	0.131826
1	2447.19	2447.19	54.94	48.51	42.37	sp|A2ASS6|TITIN_MOUSE	Titin OS=Mus musculus GN=Ttn PE=1 SV=1	MOUSE	1493	1	6.18816e-05	1	1	1
48	82.96	84.15	47.02	40.8	37.53	sp|Q61838|A2M_MOUSE	Alpha-2-macroglobulin OS=Mus musculus GN=A2m PE=1 SV=3	MOUSE	56	0.155597	8.49384e-05	1.24738	0.123595	0.194089
32	107.54	109.51	69.74	69.1	67.18	sp|Q99KI0|ACON_MOUSE	Aconitate hydratase, mitochondrial OS=Mus musculus GN=Aco2 PE=1 SV=1	MOUSE	151	1.48594	0.000108406	1.08643	1.36773	1.64437
450	20.74	22.79	77.27	77.27	68.69	sp|Q61171|PRDX2_MOUSE	Peroxiredoxin-2 OS=Mus musculus GN=Prdx2 PE=1 SV=3	MOUSE	24	0.222844	0.00033023	1.43219	0.177011	0.319154
2123	2.03	2.04	10.68	3.519	1.456	sp|Q5I1X5|IASPP_MOUSE	RelA-associated inhibitor OS=Mus musculus GN=Ppp1r13l PE=1 SV=1	MOUSE	1	99.0832	0.000444143	1	99.0832	99.0832
61	74.6	123.05	53.96	44.17	36.26	sp|O08638|MYH11_MOUSE	Myosin-11 OS=Mus musculus GN=Myh11 PE=1 SV=1	MOUSE	87	0.30479	0.000568083	1.20226	0.263027	0.366438
211	37.38	37.53	51.52	47.61	45.22	sp|Q91X72|HEMO_MOUSE	Hemopexin OS=Mus musculus GN=Hpx PE=1 SV=2	MOUSE	25	0.21677	0.000610123	1.47231	0.140605	0.319154
1435	5.33	5.42	37.57	37.57	29.83	sp|Q8R2Y8|PTH2_MOUSE	Peptidyl-tRNA hydrolase 2, mitochondrial OS=Mus musculus GN=Ptrh2 PE=2 SV=1	MOUSE	3	1.19124	0.000758292	1.30617	0.912011	1.55597
1995	2.28	2.3	13.45	3.566	2.107	sp|Q8BH86|CN159_MOUSE	UPF0317 protein C14orf159 homolog, mitochondrial OS=Mus musculus PE=2 SV=1	MOUSE	1	2.208	0.00100932	4.44631	0.496592	9.81748
900	10.01	11.74	33.14	27.14	25.71	sp|Q9R1T2|SAE1_MOUSE	SUMO-activating enzyme subunit 1 OS=Mus musculus GN=Sae1 PE=2 SV=1	MOUSE	7	2.29087	0.00106075	2.01372	1.13763	7.04693
82	64.97	65.31	44.49	34.08	28.47	sp|Q99PL5|RRBP1_MOUSE	Ribosome-binding protein 1 OS=Mus musculus GN=Rrbp1 PE=2 SV=2	MOUSE	44	2.29087	0.00106092	1.33045	1.72187	2.85759
2613	1.03	1.2	13.83	10.61	6.752	sp|P52624|UPP1_MOUSE	Uridine phosphorylase 1 OS=Mus musculus GN=Upp1 PE=1 SV=2	MOUSE	2	9.90832	0.00110241	2.72898	3.63078	27.0396
2062	2.08	2.1	25.78	12	5.778	sp|Q9D287|SPF27_MOUSE	Pre-mRNA-splicing factor SPF27 OS=Mus musculus GN=Bcas2 PE=2 SV=1	MOUSE	1	4.05509	0.00111841	5.05825	0.801678	21.2814
1591	4.19	4.21	21.37	15.81	12.39	sp|Q80XU3|NUCKS_MOUSE	Nuclear ubiquitous casein and cyclin-dependent kinase substrate 1 OS=Mus musculus GN=Nucks1 PE=1 SV=1	MOUSE	3	1.31826	0.00113776	1.43219	0.92045	1.87068
1472	5.01	5.08	16.87	11.96	10.74	sp|Q9WVA3|BUB3_MOUSE	Mitotic checkpoint protein BUB3 OS=Mus musculus GN=Bub3 PE=2 SV=2	MOUSE	3	25.8226	0.00118494	2.26986	11.3763	51.9996
1968	2.39	3.44	6.88	2.683	0.9976	sp|Q61555|FBN2_MOUSE	Fibrillin-2 OS=Mus musculus GN=Fbn2 PE=1 SV=2	MOUSE	3	20.3236	0.00120062	4.44631	4.57088	64.8634
949	9.51	9.57	23.11	17.05	14.77	sp|Q99JF8|PSIP1_MOUSE	PC4 and SFRS1-interacting protein OS=Mus musculus GN=Psip1 PE=1 SV=1	MOUSE	5	1.25893	0.00123145	1.2942	0.972747	1.75388
1604	4.14	4.43	20.46	12.87	10.89	sp|Q61735|CD47_MOUSE	Leukocyte surface antigen CD47 OS=Mus musculus GN=Cd47 PE=1 SV=2	MOUSE	4	1.18032	0.00124109	2.96483	0.398107	3.53183
1141	7.55	7.61	30.62	26.79	26.79	sp|Q9D1N9|RM21_MOUSE	39S ribosomal protein L21, mitochondrial OS=Mus musculus GN=Mrpl21 PE=2 SV=1	MOUSE	4	1.00925	0.00126457	2.208	0.457088	2.22844
1884	2.85	2.93	10.36	3.077	3.077	sp|Q3TL44|NLRX1_MOUSE	NLR family member X1 OS=Mus musculus GN=Nlrx1 PE=2 SV=1	MOUSE	2	1.36773	0.0012739	2.29087	0.597035	3.13329
1425	5.4	5.55	21.15	9.808	5.385	sp|Q9CZU3|SK2L2_MOUSE	Superkiller viralicidic activity 2-like 2 OS=Mus musculus GN=Skiv2l2 PE=2 SV=1	MOUSE	5	0.870964	0.00133286	2.18776	0.398107	1.90546
1633	4.04	4.26	33.14	26.74	20.35	sp|P60824|CIRBP_MOUSE	Cold-inducible RNA-binding protein OS=Mus musculus GN=Cirbp PE=1 SV=1	MOUSE	3	5.86138	0.00142062	4.61318	1.27057	29.3765
1809	3.36	5.58	13.12	8.318	4.806	sp|Q91YH5|ATLA3_MOUSE	Atlastin-3 OS=Mus musculus GN=Atl3 PE=2 SV=1	MOUSE	3	12.4738	0.00147482	4.44631	2.80543	47.863
6	204.92	204.39	43.54	35.53	30.47	sp|Q9JHU4|DYHC1_MOUSE	Cytoplasmic dynein 1 heavy chain 1 OS=Mus musculus GN=Dync1h1 PE=1 SV=2	MOUSE	116	1.00925	0.00175699	1.09648	0.92045	1.09648
94	59.61	59.63	100	100	100	sp|P01942|HBA_MOUSE	Hemoglobin subunit alpha OS=Mus musculus GN=Hba PE=1 SV=2	MOUSE	338	0.937562	0.00177968	1.00925	0.928966	0.946237
1094	8.01	8.18	28.84	20.22	17.52	sp|Q8R2G4|NAR3_MOUSE	Ecto-ADP-ribosyltransferase 3 OS=Mus musculus GN=Art3 PE=2 SV=2	MOUSE	4	10.2802	0.00193274	4.87528	2.10863	42.8549
1400	5.58	5.69	17.33	15.45	13.36	sp|Q8C5Q4|GRSF1_MOUSE	G-rich sequence factor 1 OS=Mus musculus GN=Grsf1 PE=1 SV=2	MOUSE	4	6.72977	0.00201981	5.59758	1.20226	46.1318
73	68.62	69.16	71.4	67.44	66.61	sp|P02772|FETA_MOUSE	Alpha-fetoprotein OS=Mus musculus GN=Afp PE=2 SV=1	MOUSE	51	1.85353	0.00207824	1.11686	1.65959	2.03236
541	17.48	18.64	84.35	81.63	81.63	sp|P07309|TTHY_MOUSE	Transthyretin OS=Mus musculus GN=Ttr PE=1 SV=1	MOUSE	15	0.131826	0.00211534	1.8197	0.0903649	0.239883
310	27.81	30.02	69.57	68.41	66.67	sp|P29699|FETUA_MOUSE	Alpha-2-HS-glycoprotein OS=Mus musculus GN=Ahsg PE=1 SV=1	MOUSE	40	0.0831764	0.00213217	1.6293	0.0619441	0.135519
1149	7.42	7.57	18.44	14.25	10.61	sp|Q9DBH5|LMAN2_MOUSE	Vesicular integral-membrane protein VIP36 OS=Mus musculus GN=Lman2 PE=2 SV=2	MOUSE	5	11.8032	0.00223762	2.18776	5.39511	25.8226
1575	4.26	4.32	22.68	15.57	11.2	sp|P97355|SPSY_MOUSE	Spermine synthase OS=Mus musculus GN=Sms PE=1 SV=1	MOUSE	3	1.49968	0.00234453	1.95884	0.765597	2.93765
1613	4.11	9.11	44.19	42.33	28.84	sp|Q9CQD1|RAB5A_MOUSE	Ras-related protein Rab-5A OS=Mus musculus GN=Rab5a PE=1 SV=1	MOUSE	5	3.0761	0.0024208	2.42103	1.27057	7.24436
1365	5.92	6.03	24.81	15.86	10.07	sp|Q6DFW4|NOP58_MOUSE	Nucleolar protein 58 OS=Mus musculus GN=Nop58 PE=1 SV=1	MOUSE	6	2.80543	0.00264081	4.7863	0.586138	17.5388
1075	8.07	8.22	28.47	19.8	15.35	sp|Q9D8U8|SNX5_MOUSE	Sorting nexin-5 OS=Mus musculus GN=Snx5 PE=1 SV=1	MOUSE	5	1.51356	0.00276182	2.0893	0.724436	3.46737
1872	2.92	5.17	22.75	15.49	9.751	sp|Q8R326|PSPC1_MOUSE	Paraspeckle component 1 OS=Mus musculus GN=Pspc1 PE=1 SV=1	MOUSE	6	10.9648	0.00284485	5.01187	2.18776	36.3078
1428	5.38	5.49	52.85	36.79	28.5	sp|Q9EPB4|ASC_MOUSE	Apoptosis-associated speck-like protein containing a CARD OS=Mus musculus GN=Pycard PE=1 SV=1	MOUSE	4	1.47231	0.00286642	3.80189	0.387258	5.59758
1581	4.23	4.26	28.13	23.96	18.75	sp|Q06318|UTER_MOUSE	Uteroglobin OS=Mus musculus GN=Scgb1a1 PE=1 SV=1	MOUSE	2	8.16582	0.00293085	2.55859	3.19154	13.8038
3225	0.06	0.46	4.371	1.74	0.6088	RRRRRsp|Q9JI18|LRP1B_MOUSE	REVERSED Low-density lipoprotein receptor-related protein 1B OS=Mus musculus GN=Lrp1b PE=2 SV=1	MOUSE	6	1.33045	0.00297755	2.51189	0.529663	3.49945
2218	2.01	2.02	44.26	22.95	19.67	sp|Q9D7S7|RL22L_MOUSE	60S ribosomal protein L22-like 1 OS=Mus musculus GN=Rpl22l1 PE=1 SV=1	MOUSE	1	1.25893	0.00301509	1.39316	0.903649	1.7378
1476	4.99	5.05	11.98	11.51	11.51	sp|P54320|ELN_MOUSE	Elastin OS=Mus musculus GN=Eln PE=2 SV=2	MOUSE	5	0.0102802	0.0030427	1.13763	0.01	0.011695
2043	2.12	2.15	30.1	18.45	8.738	sp|Q8BU88|RM22_MOUSE	39S ribosomal protein L22, mitochondrial OS=Mus musculus GN=Mrpl22 PE=2 SV=1	MOUSE	3	4.44631	0.00308451	2.72898	1.6293	12.0226
2960	0.15	0.18	15.06	15.06	0	sp|Q9D0W5|PPIL1_MOUSE	Peptidyl-prolyl cis-trans isomerase-like 1 OS=Mus musculus GN=Ppil1 PE=2 SV=1	MOUSE	0	1.72187	0.00308889	1.7378	0.990832	2.99226
563	16.61	16.82	48.25	34.6	30.79	sp|Q6ZWX6|IF2A_MOUSE	Eukaryotic translation initiation factor 2 subunit 1 OS=Mus musculus GN=Eif2s1 PE=1 SV=3	MOUSE	10	0.237684	0.00310557	2.22844	0.155597	0.529663
1314	6.06	6.1	33.9	21.02	14.58	sp|Q9DB05|SNAA_MOUSE	Alpha-soluble NSF attachment protein OS=Mus musculus GN=Napa PE=1 SV=1	MOUSE	4	5.05825	0.00316488	2.53513	1.99526	11.5878
1466	5.04	5.51	19.96	11.26	8.988	sp|Q3UH68|LIMC1_MOUSE	LIM and calponin homology domains-containing protein 1 OS=Mus musculus GN=Limch1 PE=1 SV=2	MOUSE	7	7.11213	0.00327377	4.44631	1.59956	31.0456
1611	4.12	4.14	18.71	17.18	9.509	sp|Q9CSU0|RPR1B_MOUSE	Regulation of nuclear pre-mRNA domain-containing protein 1B OS=Mus musculus GN=Rprd1b PE=1 SV=2	MOUSE	2	7.04693	0.00354259	4.44631	1.58489	30.761
1353	6	6.01	10.71	7.857	6.571	sp|Q9EPL9|ACOX3_MOUSE	Peroxisomal acyl-coenzyme A oxidase 3 OS=Mus musculus GN=Acox3 PE=2 SV=2	MOUSE	4	1.87068	0.00369546	2.72898	0.685488	5.10505
1949	2.47	3.24	9.485	4.526	2.232	sp|Q3TKT4|SMCA4_MOUSE	Transcription activator BRG1 OS=Mus musculus GN=Smarca4 PE=1 SV=1	MOUSE	4	11.8032	0.00393397	1.87068	6.30957	21.8776
1878	2.89	3.11	9.615	2.66	1.314	sp|Q60847|COCA1_MOUSE	Collagen alpha-1(XII) chain OS=Mus musculus GN=Col12a1 PE=2 SV=3	MOUSE	4	0.30479	0.00411956	4.44631	0.0685488	1.35519
1293	6.15	8.13	27.1	20.87	14.63	sp|P28653|PGS1_MOUSE	Biglycan OS=Mus musculus GN=Bgn PE=2 SV=1	MOUSE	4	0.990832	0.00414385	3.04789	0.519996	3.01995
1178	7.2	9.35	14.34	9.463	7.122	sp|Q8C129|LCAP_MOUSE	Leucyl-cystinyl aminopeptidase OS=Mus musculus GN=Lnpep PE=1 SV=1	MOUSE	7	1.7378	0.00414719	2.72898	0.636796	4.69894
1637	4.03	6.04	19.19	17.85	11.45	sp|Q91VH6|MEMO1_MOUSE	Protein MEMO1 OS=Mus musculus GN=Memo1 PE=1 SV=1	MOUSE	3	2.70396	0.00416923	5.10505	0.529663	17.0608
1926	2.59	2.64	11.08	7.47	4.337	sp|P17047|LAMP2_MOUSE	Lysosome-associated membrane glycoprotein 2 OS=Mus musculus GN=Lamp2 PE=2 SV=2	MOUSE	2	0.145881	0.00422338	3.13329	0.0218776	0.457088
79	65.73	409.8	82.38	78.19	71.94	sp|Q91Z83|MYH7_MOUSE	Myosin-7 OS=Mus musculus GN=Myh7 PE=1 SV=1	MOUSE	1143	1.7378	0.00449303	1.14815	1.51356	1.97697
1896	2.76	5.26	10.56	6.722	5.213	sp|Q3UZ39|LRRF1_MOUSE	Leucine-rich repeat flightless-interacting protein 1 OS=Mus musculus GN=Lrrfip1 PE=1 SV=2	MOUSE	6	0.990832	0.00486038	4.44631	0.222844	4.40555
1404	5.53	5.62	44.44	35.29	30.72	sp|Q9D1L0|CHCH2_MOUSE	Coiled-coil-helix-coiled-coil-helix domain-containing protein 2, mitochondrial OS=Mus musculus GN=Chchd2 PE=1 SV=1	MOUSE	4	1.2942	0.00496126	1.75388	0.737904	2.26986
1346	6	6.51	49.31	39.58	38.89	sp|Q8BMJ3|IF1AX_MOUSE	Eukaryotic translation initiation factor 1A, X-chromosomal OS=Mus musculus GN=Eif1ax PE=2 SV=3	MOUSE	6	3.53183	0.00500109	3.0761	1.14815	5.44503
1597	4.17	4.2	19.87	15.38	10.26	sp|Q8K183|PDXK_MOUSE	Pyridoxal kinase OS=Mus musculus GN=Pdxk PE=1 SV=1	MOUSE	2	1.30617	0.00513373	2.72898	0.47863	3.53183
1678	4.01	4.02	24.88	12.92	9.091	sp|Q9CZP5|BCS1_MOUSE	Mitochondrial chaperone BCS1 OS=Mus musculus GN=Bcs1l PE=1 SV=1	MOUSE	3	0.870964	0.00536023	2.70396	0.319154	2.35505
1402	5.54	5.64	6.25	4.847	4.847	sp|P55284|CADH5_MOUSE	Cadherin-5 OS=Mus musculus GN=Cdh5 PE=1 SV=2	MOUSE	3	0.037325	0.00543862	2.72898	0.0151356	0.101859
3369	0.05	0.06	4	1.189	0	RRRRRsp|Q9QZQ0|NPAS3_MOUSE	REVERSED Neuronal PAS domain-containing protein 3 OS=Mus musculus GN=Npas3 PE=2 SV=1	MOUSE	0	1.11686	0.00549962	4.44631	0.251189	5.01187
1437	5.31	5.56	15.92	15.5	15.5	sp|O70622|RTN2_MOUSE	Reticulon-2 OS=Mus musculus GN=Rtn2 PE=1 SV=1	MOUSE	6	2.77971	0.00557716	5.01187	0.554626	13.3045
1433	5.33	5.48	13.06	8.096	5.98	sp|Q9EPK7|XPO7_MOUSE	Exportin-7 OS=Mus musculus GN=Xpo7 PE=2 SV=3	MOUSE	5	1.24738	0.0056421	7.51623	0.165959	3.01995
445	20.91	20.96	47.15	40.79	39.47	sp|Q91VI7|RINI_MOUSE	Ribonuclease inhibitor OS=Mus musculus GN=Rnh1 PE=1 SV=1	MOUSE	13	5.19996	0.00575964	3.13329	1.65959	7.72681
1542	4.47	4.5	41.67	36.11	25	sp|Q9D2R6|COA3_MOUSE	Cytochrome C oxidase assembly factor 3 homolog, mitochondrial OS=Mus musculus GN=Ccdc56 PE=2 SV=1	MOUSE	3	0.251189	0.00583826	2.85759	0.0772681	0.717794
746	12.58	13.52	25.1	19.28	17.98	sp|Q99MD9|NASP_MOUSE	Nuclear autoantigenic sperm protein OS=Mus musculus GN=Nasp PE=1 SV=2	MOUSE	13	1.43219	0.0058794	2.01372	0.711214	3.22107
1567	4.32	4.52	43.94	34.34	15.66	sp|Q9CQW1|YKT6_MOUSE	Synaptobrevin homolog YKT6 OS=Mus musculus GN=Ykt6 PE=2 SV=1	MOUSE	3	1.24738	0.00593325	1.78649	0.698232	2.22844
2938	0.16	0.2	9.014	2.254	0	sp|P62932|FBX40_MOUSE	F-box only protein 40 OS=Mus musculus GN=Fbxo40 PE=2 SV=1	MOUSE	0	1.15878	0.00606965	3.80189	0.30479	4.61318
817	11.41	18.06	63.3	52.75	44.95	sp|P15626|GSTM2_MOUSE	Glutathione S-transferase Mu 2 OS=Mus musculus GN=Gstm2 PE=1 SV=2	MOUSE	11	6.48634	0.00617885	2.93765	2.208	14.9968
604	15.61	15.66	63.98	50.57	44.06	sp|Q64105|SPRE_MOUSE	Sepiapterin reductase OS=Mus musculus GN=Spr PE=1 SV=1	MOUSE	10	0.549541	0.00623304	1.30617	0.401791	0.717794
2953	0.15	0.19	17.97	9.677	3.687	sp|Q9D8X2|CC124_MOUSE	Coiled-coil domain-containing protein 124 OS=Mus musculus GN=Ccdc124 PE=2 SV=1	MOUSE	1	0.77983	0.00641449	1.94089	0.401791	1.51356
1474	5	5.09	13.34	8.851	7.53	sp|Q1HFZ0|NSUN2_MOUSE	tRNA (cytosine(34)-C(5))-methyltransferase OS=Mus musculus GN=Nsun2 PE=1 SV=2	MOUSE	5	1.24738	0.00655123	4.44631	0.280543	5.54626
3080	0.09	2.61	10.82	2.917	0.5707	RRRRRsp|Q91XQ0|DYH8_MOUSE	REVERSED Dynein heavy chain 8, axonemal OS=Mus musculus GN=Dnahc8 PE=2 SV=2	MOUSE	6	1.38038	0.0069027	4.48745	0.30761	6.13762
1291	6.17	6.18	42.4	36	26.4	sp|P62900|RL31_MOUSE	60S ribosomal protein L31 OS=Mus musculus GN=Rpl31 PE=2 SV=1	MOUSE	4	0.937562	0.00698842	1.41906	0.660693	1.33045
592	16.01	17.17	31.24	26.14	17.52	sp|Q01405|SC23A_MOUSE	Protein transport protein Sec23A OS=Mus musculus GN=Sec23a PE=1 SV=2	MOUSE	13	2.42103	0.00700071	1.52757	1.58489	3.59749
1601	4.15	4.17	21.12	14.29	11.49	sp|Q9D1M0|SEC13_MOUSE	Protein SEC13 homolog OS=Mus musculus GN=Sec13 PE=2 SV=3	MOUSE	3	1.08643	0.0070907	1.94089	0.559758	2.0893
1963	2.41	2.45	15.3	9.563	9.563	sp|Q9Z2Y3|HOME1_MOUSE	Homer protein homolog 1 OS=Mus musculus GN=Homer1 PE=1 SV=2	MOUSE	3	1.45881	0.00718137	2.70396	0.539511	3.98107
453	20.58	24.13	53	45.58	41.34	sp|Q60931|VDAC3_MOUSE	Voltage-dependent anion-selective channel protein 3 OS=Mus musculus GN=Vdac3 PE=1 SV=1	MOUSE	19	1.97697	0.00731683	1.21339	1.6293	2.39883
2828	0.27	3.18	6.183	2.233	0.8685	sp|Q4U2R1|HERC2_MOUSE	E3 ubiquitin-protein ligase HERC2 OS=Mus musculus GN=Herc2 PE=1 SV=3	MOUSE	7	1.1272	0.00732297	4.48745	0.251189	5.05825
1429	5.38	5.46	17.52	12.77	11.31	sp|O70194|EIF3D_MOUSE	Eukaryotic translation initiation factor 3 subunit D OS=Mus musculus GN=Eif3d PE=1 SV=2	MOUSE	4	0.134276	0.00745793	3.25087	0.0440555	0.436516
1578	4.24	4.31	26.28	26.28	14.6	sp|Q9D8S9|BOLA1_MOUSE	BolA-like protein 1 OS=Mus musculus GN=Bola1 PE=1 SV=1	MOUSE	2	2.51189	0.00746751	5.29663	0.474242	11.272
1688	4	19.69	76.74	75.58	71.51	sp|Q3THE2|ML12B_MOUSE	Myosin regulatory light chain 12B OS=Mus musculus GN=Myl12b PE=1 SV=2	MOUSE	27	0.244343	0.00749869	1.6293	0.151356	0.398107
2176	2.01	2.76	17.18	8.282	7.055	sp|Q8BVA5|CB043_MOUSE	UPF0554 protein C2orf43 homolog OS=Mus musculus PE=2 SV=1	MOUSE	3	0.0366438	0.00755731	9.12011	0.0138038	0.334195
801	11.75	12.29	27.73	21.01	18.07	sp|P21614|VTDB_MOUSE	Vitamin D-binding protein OS=Mus musculus GN=Gc PE=1 SV=2	MOUSE	8	0.660693	0.00758113	1.21339	0.539511	0.801678
1800	3.43	3.55	28.11	14.05	14.05	sp|Q9DCF9|SSRG_MOUSE	Translocon-associated protein subunit gamma OS=Mus musculus GN=Ssr3 PE=1 SV=1	MOUSE	4	0.990832	0.00770828	2.72898	0.363078	2.70396
1098	8	8.01	13.55	7.317	6.956	sp|Q80X50|UBP2L_MOUSE	Ubiquitin-associated protein 2-like OS=Mus musculus GN=Ubap2l PE=1 SV=1	MOUSE	5	0.954993	0.00772249	2.72898	0.349945	2.60615
1307	6.09	6.15	11.04	8.649	5.519	sp|Q6GQT9|NOMO1_MOUSE	Nodal modulator 1 OS=Mus musculus GN=Nomo1 PE=1 SV=1	MOUSE	6	0.809096	0.00795736	4.44631	0.18197	3.59749
1639	4.03	4.41	15.99	6.25	3.002	sp|A2AGT5|CKAP5_MOUSE	Cytoskeleton-associated protein 5 OS=Mus musculus GN=Ckap5 PE=2 SV=1	MOUSE	9	1.09648	0.00801927	1.6293	0.672977	1.80302
1066	8.15	8.16	37	37	29	sp|P61087|UBE2K_MOUSE	Ubiquitin-conjugating enzyme E2 K OS=Mus musculus GN=Ube2k PE=1 SV=3	MOUSE	5	0.346737	0.00804102	4.44631	0.0772681	1.5417
567	16.46	18.69	55.6	55.6	47.72	sp|Q9Z2U1|PSA5_MOUSE	Proteasome subunit alpha type-5 OS=Mus musculus GN=Psma5 PE=1 SV=1	MOUSE	12	0.114815	0.00854167	1.78649	0.0765597	0.205116
1390	5.67	5.77	51.19	32.14	29.17	sp|Q59J78|MIMIT_MOUSE	Mimitin, mitochondrial OS=Mus musculus GN=Ndufaf2 PE=2 SV=1	MOUSE	4	1.22462	0.00858769	1.94089	0.630957	2.37684
1413	5.46	5.57	23.78	20.98	20.98	sp|Q9CY50|SSRA_MOUSE	Translocon-associated protein subunit alpha OS=Mus musculus GN=Ssr1 PE=1 SV=1	MOUSE	4	0.343558	0.0089162	2.22844	0.147231	0.765597
1408	5.51	5.61	10.17	8.333	6.78	sp|P57716|NICA_MOUSE	Nicastrin OS=Mus musculus GN=Ncstn PE=1 SV=3	MOUSE	5	1.2942	0.0090365	1.99526	0.648634	2.58226
1463	5.06	5.17	9.05	5.31	3.441	sp|Q5SUR0|PUR4_MOUSE	Phosphoribosylformylglycinamidine synthase OS=Mus musculus GN=Pfas PE=2 SV=1	MOUSE	3	0.937562	0.00905836	2.18776	0.428549	2.05116
1459	5.12	5.44	24.04	22.3	17.07	sp|Q62189|SNRPA_MOUSE	U1 small nuclear ribonucleoprotein A OS=Mus musculus GN=Snrpa PE=2 SV=3	MOUSE	5	0.197697	0.00930975	2.12814	0.0201372	0.420727
1356	6	6.01	24.54	18.59	16.73	sp|Q64310|SURF4_MOUSE	Surfeit locus protein 4 OS=Mus musculus GN=Surf4 PE=2 SV=1	MOUSE	7	0.0524807	0.00956591	2.26986	0.0293765	0.119124
238	34.85	34.91	77.59	75.92	72.58	sp|P17751|TPIS_MOUSE	Triosephosphate isomerase OS=Mus musculus GN=Tpi1 PE=1 SV=4	MOUSE	40	0.483059	0.00968327	1.19124	0.366438	0.57544
2058	2.08	2.17	18.41	14.07	8.184	sp|Q9ER88|RT29_MOUSE	28S ribosomal protein S29, mitochondrial OS=Mus musculus GN=Dap3 PE=2 SV=1	MOUSE	3	0.524807	0.00984298	1.8197	0.277971	0.954993
1252	6.45	14.74	40.8	35.03	31.93	sp|A2AQ07|TBB1_MOUSE	Tubulin beta-1 chain OS=Mus musculus GN=Tubb1 PE=1 SV=1	MOUSE	22	0.37325	0.0101356	2.88403	0.0524807	1.07647
397	23.3	23.47	38.63	36.1	31.95	sp|P23953|EST1C_MOUSE	Carboxylesterase 1C OS=Mus musculus GN=Ces1c PE=1 SV=4	MOUSE	20	0.258226	0.0104466	1.30617	0.188799	0.337287
755	12.42	12.58	55.7	50.63	43.67	sp|P62281|RS11_MOUSE	40S ribosomal protein S11 OS=Mus musculus GN=Rps11 PE=2 SV=3	MOUSE	11	0.149968	0.0107229	4.16869	0.103753	0.625173
1523	4.59	4.63	24.02	14.25	13.13	sp|Q99KV1|DJB11_MOUSE	DnaJ homolog subfamily B member 11 OS=Mus musculus GN=Dnajb11 PE=1 SV=1	MOUSE	3	0.0666807	0.0109209	1.58489	0.0416869	0.105682
1959	2.43	2.48	15.93	10.4	7.743	sp|Q920A5|RISC_MOUSE	Retinoid-inducible serine carboxypeptidase OS=Mus musculus GN=Scpep1 PE=2 SV=2	MOUSE	4	3.01995	0.0110263	1.78649	1.69044	5.39511
1135	7.62	7.85	28.51	21.18	16.29	sp|Q61247|A2AP_MOUSE	Alpha-2-antiplasmin OS=Mus musculus GN=Serpinf2 PE=1 SV=1	MOUSE	8	0.0937562	0.0114055	2.80543	0.0483059	0.263027
940	9.6	9.84	30.31	19.09	14.8	sp|Q91VK1|BZW2_MOUSE	Basic leucine zipper and W2 domain-containing protein 2 OS=Mus musculus GN=Bzw2 PE=1 SV=1	MOUSE	8	0.201372	0.0118629	1.97697	0.0946237	0.398107
409	22.47	23.84	45.4	35.48	27.94	sp|P80313|TCPH_MOUSE	T-complex protein 1 subunit eta OS=Mus musculus GN=Cct7 PE=1 SV=1	MOUSE	15	2.77971	0.0119322	1.51356	1.83654	4.09261
1454	5.14	5.61	27.1	19.31	15.26	sp|Q91V61|SFXN3_MOUSE	Sideroflexin-3 OS=Mus musculus GN=Sfxn3 PE=1 SV=1	MOUSE	5	0.10666	0.0122822	4.52898	0.0235505	0.483059
329	26.8	26.97	39.96	35.24	33.27	sp|P54869|HMCS2_MOUSE	Hydroxymethylglutaryl-CoA synthase, mitochondrial OS=Mus musculus GN=Hmgcs2 PE=1 SV=2	MOUSE	21	4.05509	0.012672	1.39316	2.91072	5.10505
1828	3.27	3.38	13.26	5.751	3.674	sp|Q3U9G9|LBR_MOUSE	Lamin-B receptor OS=Mus musculus GN=Lbr PE=1 SV=2	MOUSE	3	2.96483	0.0126863	2.208	1.34276	36.6438
2514	1.76	1.96	28.11	17.97	7.373	sp|P63073|IF4E_MOUSE	Eukaryotic translation initiation factor 4E OS=Mus musculus GN=Eif4e PE=1 SV=1	MOUSE	2	0.597035	0.0128016	2.72898	0.218776	1.6293
191	40.51	40.57	79.62	69.54	69.54	sp|P19324|SERPH_MOUSE	Serpin H1 OS=Mus musculus GN=Serpinh1 PE=1 SV=3	MOUSE	43	0.496592	0.0128951	1.15878	0.413047	0.57544
535	17.75	20.58	25.99	20.2	15.15	sp|P20918|PLMN_MOUSE	Plasminogen OS=Mus musculus GN=Plg PE=1 SV=3	MOUSE	13	0.119124	0.0129242	1.70608	0.0879023	0.203236
1617	4.1	12.51	34.4	22.68	20.6	sp|Q923T9|KCC2G_MOUSE	Calcium/calmodulin-dependent protein kinase type II subunit gamma OS=Mus musculus GN=Camk2g PE=1 SV=1	MOUSE	12	0.253513	0.012952	2.18776	0.115878	0.554626
3290	0.05	3.82	6.094	1.479	0.3996	RRRRRsp|A2AAE1|K1109_MOUSE	REVERSED Uncharacterized protein KIAA1109 OS=Mus musculus GN=Kiaa1109 PE=1 SV=4	MOUSE	4	0.772681	0.0134726	2.72898	0.233346	2.10863
1350	6	6.1	7.832	6.573	6.014	sp|Q9JI39|ABCBA_MOUSE	ATP-binding cassette sub-family B member 10, mitochondrial OS=Mus musculus GN=Abcb10 PE=2 SV=1	MOUSE	4	0.879023	0.0137877	1.92309	0.452898	1.69044
2508	1.77	6.47	31.02	23.72	15.69	sp|O08807|PRDX4_MOUSE	Peroxiredoxin-4 OS=Mus musculus GN=Prdx4 PE=1 SV=1	MOUSE	7	2.51189	0.0138372	4.2462	0.591562	11.0662
3216	0.06	3.28	15.68	4.284	1.5	RRRRRsp|A2AL36|CNTRL_MOUSE	REVERSED Centriolin OS=Mus musculus GN=Cntrl PE=2 SV=2	MOUSE	7	2.96483	0.0139656	3.22107	0.92045	9.90832
1420	5.42	9.74	25.19	16.28	8.449	sp|Q91WJ8|FUBP1_MOUSE	Far upstream element-binding protein 1 OS=Mus musculus GN=Fubp1 PE=1 SV=1	MOUSE	6	0.0809096	0.0145509	2.03236	0.0436516	0.164437
1539	4.48	4.53	23.12	16.43	8.078	sp|Q9CXW2|RT22_MOUSE	28S ribosomal protein S22, mitochondrial OS=Mus musculus GN=Mrps22 PE=2 SV=1	MOUSE	2	0.0847227	0.0146008	4.57088	0.0201372	0.387258
396	23.35	23.39	65.64	65.64	60.79	sp|Q9WTP7|KAD3_MOUSE	GTP:AMP phosphotransferase, mitochondrial OS=Mus musculus GN=Ak3 PE=1 SV=3	MOUSE	15	3.69828	0.0146444	1.78649	2.07014	5.97035
1232	6.62	6.76	39.71	37.8	37.8	sp|Q8VBV7|CSN8_MOUSE	COP9 signalosome complex subunit 8 OS=Mus musculus GN=Cops8 PE=1 SV=1	MOUSE	5	1.58489	0.0147114	1.92309	0.824138	3.0761
319	27.29	27.32	68.08	68.08	64.62	sp|P00920|CAH2_MOUSE	Carbonic anhydrase 2 OS=Mus musculus GN=Ca2 PE=1 SV=4	MOUSE	50	0.0954993	0.0147478	1.87068	0.077983	0.178649
2740	0.42	0.48	11.73	2.537	1.586	sp|Q52KI8|SRRM1_MOUSE	Serine/arginine repetitive matrix protein 1 OS=Mus musculus GN=Srrm1 PE=1 SV=2	MOUSE	1	0.0794328	0.0149505	2.77971	0.0291072	0.2208
545	17.14	17.22	22.55	14.8	11.19	sp|Q99MS7|EH1L1_MOUSE	EH domain-binding protein 1-like protein 1 OS=Mus musculus GN=Ehbp1l1 PE=2 SV=1	MOUSE	12	0.319154	0.0150749	2.75423	0.113763	0.879023
2037	2.13	2.16	10.26	5.597	3.358	sp|Q8C166|CPNE1_MOUSE	Copine-1 OS=Mus musculus GN=Cpne1 PE=1 SV=1	MOUSE	2	0.724436	0.0154825	1.45881	0.496592	1.05682
351	25.98	27.94	83.64	83.03	78.79	sp|Q9R0P5|DEST_MOUSE	Destrin OS=Mus musculus GN=Dstn PE=1 SV=3	MOUSE	20	0.237684	0.0157519	1.49968	0.16293	0.356451
305	28.12	30.89	28.29	20	17.05	sp|Q62417|SRBS1_MOUSE	Sorbin and SH3 domain-containing protein 1 OS=Mus musculus GN=Sorbs1 PE=1 SV=2	MOUSE	17	2.83139	0.0163525	1.92309	1.47231	3.83707
667	14.22	14.39	36.87	34.08	26.82	sp|P63085|MK01_MOUSE	Mitogen-activated protein kinase 1 OS=Mus musculus GN=Mapk1 PE=1 SV=3	MOUSE	9	0.110662	0.0165583	5.39511	0.0619441	0.597035
1703	4	4.04	23.27	18.32	12.87	sp|P43025|TETN_MOUSE	Tetranectin OS=Mus musculus GN=Clec3b PE=1 SV=2	MOUSE	2	10.1859	0.0168203	2.70396	3.76704	27.7971
2493	1.86	1.98	11.32	3.945	2.401	sp|Q61490|CD166_MOUSE	CD166 antigen OS=Mus musculus GN=Alcam PE=1 SV=3	MOUSE	1	15.417	0.0170965	4.65586	3.31131	57.544
1162	7.3	7.36	65.29	54.71	42.94	sp|Q63810|CANB1_MOUSE	Calcineurin subunit B type 1 OS=Mus musculus GN=Ppp3r1 PE=1 SV=3	MOUSE	5	2.55859	0.0171938	2.72898	0.937562	7.24436
899	10.02	10.24	23.67	16.33	8.844	sp|Q9QYC0|ADDA_MOUSE	Alpha-adducin OS=Mus musculus GN=Add1 PE=1 SV=2	MOUSE	6	0.12942	0.0175757	2.12814	0.0559758	0.275423
2356	2	2.01	8.895	3.812	3.177	sp|O54890|ITB3_MOUSE	Integrin beta-3 OS=Mus musculus GN=Itgb3 PE=1 SV=2	MOUSE	2	1.44544	0.0176583	2.26986	0.636796	3.31131
2360	2	2.01	14.32	4.842	2.737	sp|Q8CFI5|SYPM_MOUSE	Probable proline--tRNA ligase, mitochondrial OS=Mus musculus GN=Pars2 PE=2 SV=2	MOUSE	1	85.5067	0.0176938	2.24905	38.0189	98.1748
3332	0.05	0.09	7.513	3.506	0.2782	RRRRRsp|Q80X19|COEA1_MOUSE	REVERSED Collagen alpha-1(XIV) chain OS=Mus musculus GN=Col14a1 PE=2 SV=2	MOUSE	1	85.5067	0.0176954	2.26986	37.6704	98.1748
2031	2.14	4.21	10.94	5.614	3.235	sp|Q5I043|UBP28_MOUSE	Ubiquitin carboxyl-terminal hydrolase 28 OS=Mus musculus GN=Usp28 PE=2 SV=1	MOUSE	3	87.9023	0.0177072	2.29087	38.3707	98.1748
470	20	20.07	39.1	32.81	28.54	sp|P60229|EIF3E_MOUSE	Eukaryotic translation initiation factor 3 subunit E OS=Mus musculus GN=Eif3e PE=1 SV=1	MOUSE	12	0.331131	0.017708	1.52757	0.157036	0.505825
2443	2	2	20.33	13.01	13.01	sp|Q9Z0F7|SYUG_MOUSE	Gamma-synuclein OS=Mus musculus GN=Sncg PE=1 SV=1	MOUSE	1	99.0832	0.0177148	1	99.0832	99.0832
3370	0.05	0.06	6.36	3.07	0	RRRRRsp|Q3UIK4|MET14_MOUSE	REVERSED Methyltransferase-like protein 14 OS=Mus musculus GN=Mettl14 PE=2 SV=1	MOUSE	0	2.208	0.0177612	1.38038	1.59956	3.04789
2602	1.09	1.42	10.97	6.013	2.51	sp|Q7TT50|MRCKB_MOUSE	Serine/threonine-protein kinase MRCK beta OS=Mus musculus GN=Cdc42bpb PE=1 SV=2	MOUSE	7	87.9023	0.0178178	2.29087	38.3707	98.1748
880	10.24	10.25	30.06	22.24	16.63	sp|Q60676|PPP5_MOUSE	Serine/threonine-protein phosphatase 5 OS=Mus musculus GN=Ppp5c PE=2 SV=2	MOUSE	5	0.398107	0.0178343	2.18776	0.18197	0.870964
2409	2	2	9.774	2.757	2.757	sp|O89112|LANC1_MOUSE	LanC-like protein 1 OS=Mus musculus GN=Lancl1 PE=1 SV=1	MOUSE	1	87.9023	0.0178661	2.29087	38.3707	98.1748
152	44.85	50.56	63.67	54.9	51.63	sp|P11679|K2C8_MOUSE	Keratin, type II cytoskeletal 8 OS=Mus musculus GN=Krt8 PE=1 SV=4	MOUSE	33	2.33346	0.0180167	1.22462	1.90546	2.80543
874	10.36	10.42	56.86	56.86	56.86	sp|Q9CY02|AHSP_MOUSE	Alpha-hemoglobin-stabilizing protein OS=Mus musculus GN=Ahsp PE=2 SV=1	MOUSE	8	4.09261	0.0180424	1.30617	3.13329	5.19996
3278	0.06	0.08	6.504	2.168	0	RRRRRsp|O35926|CD5R2_MOUSE	REVERSED Cyclin-dependent kinase 5 activator 2 OS=Mus musculus GN=Cdk5r2 PE=3 SV=2	MOUSE	0	83.1764	0.0180631	2.26986	36.6438	98.1748
2856	0.23	0.26	3.349	1.808	0.3349	sp|P53349|M3K1_MOUSE	Mitogen-activated protein kinase kinase kinase 1 OS=Mus musculus GN=Map3k1 PE=1 SV=3	MOUSE	1	87.9023	0.0180644	2.29087	38.3707	98.1748
1702	4	4.04	12.79	7.568	5.766	sp|Q9R087|GPC6_MOUSE	Glypican-6 OS=Mus musculus GN=Gpc6 PE=1 SV=1	MOUSE	2	99.0832	0.0180784	1	99.0832	99.0832
1971	2.37	2.56	17.06	10.24	10.24	sp|O09174|AMACR_MOUSE	Alpha-methylacyl-CoA racemase OS=Mus musculus GN=Amacr PE=1 SV=4	MOUSE	3	87.9023	0.0180817	2.29087	38.3707	98.1748
2662	0.72	9.39	78.91	63.95	63.95	sp|P02104|HBE_MOUSE	Hemoglobin subunit epsilon-Y2 OS=Mus musculus GN=Hbb-y PE=1 SV=2	MOUSE	69	3.0761	0.0181143	4.7863	0.642688	15.2757
2092	2.04	3.95	17.09	7.908	7.908	sp|Q7TNC4|LC7L2_MOUSE	Putative RNA-binding protein Luc7-like 2 OS=Mus musculus GN=Luc7l2 PE=1 SV=1	MOUSE	3	99.0832	0.0181932	1	99.0832	99.0832
1568	4.32	4.37	23.47	16.72	7.717	sp|Q8VE38|OXND1_MOUSE	Oxidoreductase NAD-binding domain-containing protein 1 OS=Mus musculus GN=Oxnad1 PE=2 SV=2	MOUSE	2	0.731139	0.0182538	2.70396	0.267917	1.97697
3107	0.09	0.11	8.824	3.431	0	sp|Q9DC50|OCTC_MOUSE	Peroxisomal carnitine O-octanoyltransferase OS=Mus musculus GN=Crot PE=1 SV=1	MOUSE	0	87.9023	0.0183054	2.29087	38.3707	98.1748
2260	2	6.02	31.86	27.45	25.49	sp|P62071|RRAS2_MOUSE	Ras-related protein R-Ras2 OS=Mus musculus GN=Rras2 PE=1 SV=1	MOUSE	5	99.0832	0.0183075	1	99.0832	99.0832
2323	2	2.03	9.039	3.776	2.632	sp|Q6DYE8|ENPP3_MOUSE	Ectonucleotide pyrophosphatase/phosphodiesterase family member 3 OS=Mus musculus GN=Enpp3 PE=1 SV=2	MOUSE	3	87.9023	0.0183075	2.29087	38.3707	98.1748
2496	1.85	2.02	15.25	5.085	3.39	sp|Q91VF2|HNMT_MOUSE	Histamine N-methyltransferase OS=Mus musculus GN=Hnmt PE=1 SV=1	MOUSE	1	87.9023	0.0183075	2.29087	38.3707	98.1748
2332	2	2.03	34.81	31.65	11.39	sp|P63280|UBC9_MOUSE	SUMO-conjugating enzyme UBC9 OS=Mus musculus GN=Ube2i PE=1 SV=1	MOUSE	1	87.9023	0.0183269	2.29087	38.3707	98.1748
2342	2	2.02	11.37	5.053	4.211	sp|Q80W54|FACE1_MOUSE	CAAX prenyl protease 1 homolog OS=Mus musculus GN=Zmpste24 PE=1 SV=2	MOUSE	2	30.761	0.0183273	33.7287	0.912011	86.2979
1155	7.35	7.47	9.067	5.716	3.18	sp|Q8VHY0|CSPG4_MOUSE	Chondroitin sulfate proteoglycan 4 OS=Mus musculus GN=Cspg4 PE=1 SV=3	MOUSE	5	9.46237	0.0185228	31.6228	0.299226	58.6138
35	100.68	103.88	35.02	25.61	21.13	sp|P11531|DMD_MOUSE	Dystrophin OS=Mus musculus GN=Dmd PE=1 SV=3	MOUSE	74	1.6293	0.0185265	1.23595	1.31826	2.1677
3100	0.09	0.12	10.17	2.757	0	RRRRRsp|Q8C5W0|CLMN_MOUSE	REVERSED Calmin OS=Mus musculus GN=Clmn PE=1 SV=2	MOUSE	0	2.18776	0.0186057	3.10456	0.704693	6.85488
1679	4.01	4.02	10.07	6.343	4.291	sp|P20060|HEXB_MOUSE	Beta-hexosaminidase subunit beta OS=Mus musculus GN=Hexb PE=2 SV=2	MOUSE	3	87.0964	0.0186087	2.26986	38.3707	98.1748
3170	0.07	2.12	16.75	12.57	12.57	sp|P84096|RHOG_MOUSE	Rho-related GTP-binding protein RhoG OS=Mus musculus GN=Rhog PE=2 SV=1	MOUSE	2	87.9023	0.0186095	2.29087	38.3707	98.1748
3229	0.06	0.26	7.11	1.7	0.3478	RRRRRsp|O88491|NSD1_MOUSE	REVERSED Histone-lysine N-methyltransferase, H3 lysine-36 and H4 lysine-20 specific OS=Mus musculus GN=Nsd1 PE=1 SV=1	MOUSE	2	87.9023	0.0186099	2.29087	38.3707	98.1748
3235	0.06	0.14	11.94	3.81	1.948	sp|A3KGF7|PLCB2_MOUSE	1-phosphatidylinositol 4,5-bisphosphate phosphodiesterase beta-2 OS=Mus musculus GN=Plcb2 PE=2 SV=1	MOUSE	5	87.9023	0.0186112	2.29087	38.3707	98.1748
2384	2	2	14.56	9.341	4.67	sp|Q5SSK3|TEFM_MOUSE	Transcription elongation factor, mitochondrial OS=Mus musculus GN=Tefm PE=2 SV=1	MOUSE	1	87.9023	0.0186124	2.29087	38.3707	98.1748
3008	0.13	0.15	20.88	8.791	0	sp|Q8K215|LYRM4_MOUSE	LYR motif-containing protein 4 OS=Mus musculus GN=Lyrm4 PE=2 SV=1	MOUSE	0	77.2681	0.0186381	2.33346	33.1131	98.1748
3197	0.07	0.09	9.024	1.22	0	RRRRRsp|Q8CI04|COG3_MOUSE	REVERSED Conserved oligomeric Golgi complex subunit 3 OS=Mus musculus GN=Cog3 PE=1 SV=3	MOUSE	0	99.0832	0.0186508	1	99.0832	99.0832
1705	4	4.03	19.14	16.8	11.33	sp|Q8C3X2|CC90B_MOUSE	Coiled-coil domain-containing protein 90B, mitochondrial OS=Mus musculus GN=Ccdc90b PE=2 SV=1	MOUSE	3	1.57036	0.0187498	1.43219	1.09648	2.29087
1916	2.64	2.79	23.2	20	20	sp|Q9DCG9|TR112_MOUSE	tRNA methyltransferase 112 homolog OS=Mus musculus GN=Trmt112 PE=2 SV=1	MOUSE	2	87.9023	0.0188129	2.29087	38.3707	98.1748
1375	5.84	5.99	22.92	18.06	13.66	sp|Q5SUF2|LC7L3_MOUSE	Luc7-like protein 3 OS=Mus musculus GN=Luc7l3 PE=1 SV=1	MOUSE	5	1.11686	0.0188528	2.0893	0.534564	2.33346
1595	4.17	7.11	20.86	15.71	12	sp|Q91YR1|TWF1_MOUSE	Twinfilin-1 OS=Mus musculus GN=Twf1 PE=1 SV=2	MOUSE	6	3.43558	0.0189112	4.96592	0.691831	17.7011
2334	2	2.02	6.579	1.727	0.9046	sp|Q3TYU2|AT135_MOUSE	Probable cation-transporting ATPase 13A5 OS=Mus musculus GN=Atp13a5 PE=2 SV=2	MOUSE	2	87.9023	0.0190126	2.29087	38.3707	98.1748
2232	2.01	2.01	6.279	1.072	1.072	sp|Q03157|APLP1_MOUSE	Amyloid-like protein 1 OS=Mus musculus GN=Aplp1 PE=1 SV=1	MOUSE	1	82.4138	0.0190174	2.29087	35.9749	98.1748
2420	2	2	8.219	2.466	2.466	sp|A3KFX0|5NT1A_MOUSE	Cytosolic 5'-nucleotidase 1A OS=Mus musculus GN=Nt5c1a PE=2 SV=1	MOUSE	1	87.9023	0.0190174	2.29087	38.3707	98.1748
2441	2	2	8.642	8.642	6.173	sp|P01831|THY1_MOUSE	Thy-1 membrane glycoprotein OS=Mus musculus GN=Thy1 PE=1 SV=1	MOUSE	1	73.1139	0.0190212	2.42103	30.1995	97.2747
1562	4.34	5.66	11.43	5.044	3.144	sp|Q9ERU9|RBP2_MOUSE	E3 SUMO-protein ligase RanBP2 OS=Mus musculus GN=Ranbp2 PE=1 SV=2	MOUSE	11	0.57544	0.0190488	1.92309	0.296483	1.10662
2084	2.05	2.09	12.91	4.369	2.185	sp|Q61136|PRP4B_MOUSE	Serine/threonine-protein kinase PRP4 homolog OS=Mus musculus GN=Prpf4b PE=1 SV=3	MOUSE	3	74.4732	0.0190588	2.39883	31.0456	98.1748
2503	1.83	2.03	17.82	7.447	6.117	sp|Q8BR92|PALM2_MOUSE	Paralemmin-2 OS=Mus musculus GN=Palm2 PE=1 SV=1	MOUSE	2	9.46237	0.0190674	31.6228	0.299226	58.6138
2920	0.17	0.21	11.26	5.534	1.186	sp|B7ZMP1|XPP3_MOUSE	Probable Xaa-Pro aminopeptidase 3 OS=Mus musculus GN=Xpnpep3 PE=2 SV=1	MOUSE	1	36.6438	0.0190828	4.44631	8.24138	84.7227
1339	6.01	6.03	13.01	6.925	4.512	sp|Q9R1C7|PR40A_MOUSE	Pre-mRNA-processing factor 40 homolog A OS=Mus musculus GN=Prpf40a PE=1 SV=1	MOUSE	4	78.7046	0.0190932	2.31206	34.0408	98.1748
1213	6.82	7.04	21.71	14.26	7.924	sp|Q8BG51|MIRO1_MOUSE	Mitochondrial Rho GTPase 1 OS=Mus musculus GN=Rhot1 PE=2 SV=1	MOUSE	4	0.118032	0.0190955	4.44631	0.0277971	0.524807
3336	0.05	0.08	12.5	6.439	0.5051	sp|P07742|RIR1_MOUSE	Ribonucleoside-diphosphate reductase large subunit OS=Mus musculus GN=Rrm1 PE=1 SV=2	MOUSE	1	2.29087	0.0191321	26.0615	0.0879023	29.9226
2489	1.89	2.1	19.29	9.544	1.867	sp|P97379|G3BP2_MOUSE	Ras GTPase-activating protein-binding protein 2 OS=Mus musculus GN=G3bp2 PE=1 SV=2	MOUSE	1	0.0765597	0.0191407	2.46604	0.0101859	0.188799
1670	4.01	4.06	14	7.659	4.595	sp|Q3TJD7|PDLI7_MOUSE	PDZ and LIM domain protein 7 OS=Mus musculus GN=Pdlim7 PE=2 SV=1	MOUSE	2	1.83654	0.0192114	23.9883	0.0765597	26.5461
1336	6.01	6.11	32.91	21.52	19.83	sp|Q9D8S4|ORN_MOUSE	Oligoribonuclease, mitochondrial OS=Mus musculus GN=Rexo2 PE=1 SV=2	MOUSE	4	22.2844	0.0192487	4.44631	5.01187	68.5488
2615	1.01	1.38	5.325	0.7921	0.396	sp|Q91ZX7|LRP1_MOUSE	Prolow-density lipoprotein receptor-related protein 1 OS=Mus musculus GN=Lrp1 PE=1 SV=1	MOUSE	2	8.87156	0.0192573	32.2107	0.275423	57.544
1446	5.18	5.83	19.94	13.44	8.124	sp|Q61584|FXR1_MOUSE	Fragile X mental retardation syndrome-related protein 1 OS=Mus musculus GN=Fxr1 PE=1 SV=2	MOUSE	6	5.86138	0.0192716	18.3654	0.319154	43.6516
2177	2.01	2.52	18.17	5.19	3.633	sp|Q3U186|SYRM_MOUSE	Probable arginine--tRNA ligase, mitochondrial OS=Mus musculus GN=Rars2 PE=2 SV=1	MOUSE	2	99.0832	0.0193036	1	99.0832	99.0832
3115	0.09	0.11	8.642	5.556	0	RRRRRsp|Q8C4W3|NRN1L_MOUSE	REVERSED Neuritin-like protein OS=Mus musculus GN=Nrn1l PE=2 SV=2	MOUSE	0	69.1831	0.0193179	2.46604	28.0543	97.2747
2042	2.12	2.23	21.25	19.69	14.06	sp|P82349|SGCB_MOUSE	Beta-sarcoglycan OS=Mus musculus GN=Sgcb PE=1 SV=1	MOUSE	5	0.366438	0.0194236	2.77971	0.124738	1.01859
2090	2.04	4.12	30.05	22.4	18.03	sp|Q8BU31|RAP2C_MOUSE	Ras-related protein Rap-2c OS=Mus musculus GN=Rap2c PE=1 SV=1	MOUSE	4	87.9023	0.0194329	2.29087	38.3707	98.1748
2410	2	2	19.35	12.37	10.22	sp|O88848|ARL6_MOUSE	ADP-ribosylation factor-like protein 6 OS=Mus musculus GN=Arl6 PE=2 SV=1	MOUSE	1	87.9023	0.0194352	2.29087	38.3707	98.1748
2809	0.31	0.34	8.902	6.629	0	sp|P29416|HEXA_MOUSE	Beta-hexosaminidase subunit alpha OS=Mus musculus GN=Hexa PE=2 SV=2	MOUSE	0	6.25173	0.0195357	31.3329	0.199526	49.204
1698	4	4.13	22.99	11.76	9.358	sp|Q91YS8|KCC1A_MOUSE	Calcium/calmodulin-dependent protein kinase type 1 OS=Mus musculus GN=Camk1 PE=1 SV=1	MOUSE	2	86.2979	0.0196146	2.24905	38.3707	98.1748
2221	2.01	2.02	28.15	13.33	10.37	sp|P62911|RL32_MOUSE	60S ribosomal protein L32 OS=Mus musculus GN=Rpl32 PE=2 SV=2	MOUSE	1	44.0555	0.0196212	2.91072	15.1356	96.3829
1892	2.8	2.86	23.68	23.68	15.79	sp|Q9R257|HEBP1_MOUSE	Heme-binding protein 1 OS=Mus musculus GN=Hebp1 PE=1 SV=2	MOUSE	4	76.5597	0.0196228	2.37684	32.2107	98.1748
3111	0.09	0.11	8.767	3.836	1.37	RRRRRsp|Q8BHK0|PNMA2_MOUSE	REVERSED Paraneoplastic antigen Ma2 homolog OS=Mus musculus GN=Pnma2 PE=2 SV=1	MOUSE	1	27.0396	0.0196228	3.01995	8.95365	93.7562
2027	2.16	2.18	10.73	5.223	1.709	sp|Q8C7R4|UBA6_MOUSE	Ubiquitin-like modifier-activating enzyme 6 OS=Mus musculus GN=Uba6 PE=1 SV=1	MOUSE	3	87.0964	0.0196255	2.26986	38.3707	98.1748
2424	2	2	7.977	5.128	5.128	sp|Q99LD9|EI2BB_MOUSE	Translation initiation factor eIF-2B subunit beta OS=Mus musculus GN=Eif2b2 PE=2 SV=1	MOUSE	1	85.5067	0.0196255	2.24905	38.0189	98.1748
2684	0.59	0.63	13.64	6.061	6.061	sp|P19973|LSP1_MOUSE	Lymphocyte-specific protein 1 OS=Mus musculus GN=Lsp1 PE=1 SV=2	MOUSE	1	87.9023	0.0196255	2.29087	38.3707	98.1748
2923	0.17	0.2	14.44	11.11	0	sp|O55013|TPPC3_MOUSE	Trafficking protein particle complex subunit 3 OS=Mus musculus GN=Trappc3 PE=1 SV=1	MOUSE	0	87.9023	0.0196255	2.29087	38.3707	98.1748
3344	0.05	0.07	22.34	8.905	0.5839	RRRRRsp|Q8VBT1|TXLNB_MOUSE	REVERSED Beta-taxilin OS=Mus musculus GN=Txlnb PE=2 SV=2	MOUSE	1	85.5067	0.0196255	2.26986	37.6704	98.1748
1271	6.26	6.31	15.15	11.88	7.745	sp|Q505F5|LRC47_MOUSE	Leucine-rich repeat-containing protein 47 OS=Mus musculus GN=Lrrc47 PE=1 SV=1	MOUSE	3	87.9023	0.0196283	2.29087	38.3707	98.1748
1343	6.01	6.01	17.89	13.52	9.145	sp|Q9R0M4|PODXL_MOUSE	Podocalyxin OS=Mus musculus GN=Podxl PE=1 SV=2	MOUSE	3	87.9023	0.0196283	2.29087	38.3707	98.1748
2298	2	2.13	10.99	9.577	4.789	sp|Q8K1E0|STX5_MOUSE	Syntaxin-5 OS=Mus musculus GN=Stx5 PE=1 SV=3	MOUSE	3	66.6807	0.0196283	2.51189	26.5461	97.2747
2304	2	2.08	17.16	5.621	2.959	sp|Q9CXR1|DHRS7_MOUSE	Dehydrogenase/reductase SDR family member 7 OS=Mus musculus GN=Dhrs7 PE=2 SV=2	MOUSE	1	9.46237	0.0196283	31.6228	0.299226	58.6138
2470	2	2	2.857	2.857	2.857	sp|Q922H4|GMPPA_MOUSE	Mannose-1-phosphate guanyltransferase alpha OS=Mus musculus GN=Gmppa PE=2 SV=1	MOUSE	1	87.9023	0.0196283	2.29087	38.3707	98.1748
2781	0.36	0.39	10.6	5.063	5.063	sp|Q8BU33|ILVBL_MOUSE	Acetolactate synthase-like protein OS=Mus musculus GN=Ilvbl PE=2 SV=1	MOUSE	2	87.0964	0.0196283	2.26986	38.3707	98.1748
3088	0.09	0.64	9.312	2.35	0.4352	sp|Q9JJG0|TACC2_MOUSE	Transforming acidic coiled-coil-containing protein 2 OS=Mus musculus GN=Tacc2 PE=1 SV=2	MOUSE	1	82.4138	0.0196283	2.26986	36.3078	98.1748
2793	0.34	0.37	7.484	0.9356	0.9356	RRRRRsp|P98203|ARVC_MOUSE	REVERSED Armadillo repeat protein deleted in velo-cardio-facial syndrome homolog OS=Mus musculus GN=Arvcf PE=1 SV=2	MOUSE	1	5.54626	0.0196607	3.46737	1.59956	15.7036
3226	0.06	0.43	20.1	5.764	2.305	RRRRRsp|P70336|ROCK2_MOUSE	REVERSED Rho-associated protein kinase 2 OS=Mus musculus GN=Rock2 PE=1 SV=1	MOUSE	6	1.58489	0.0196814	22.6986	0.0698232	24.4343
1190	7.02	7.09	57.79	54.55	49.35	sp|Q9WU28|PFD5_MOUSE	Prefoldin subunit 5 OS=Mus musculus GN=Pfdn5 PE=1 SV=1	MOUSE	7	9.46237	0.019686	31.6228	0.299226	58.6138
2159	2.02	2.02	13.66	9.006	7.453	sp|Q8C3W1|CA198_MOUSE	Uncharacterized protein C1orf198 homolog OS=Mus musculus PE=1 SV=1	MOUSE	2	99.0832	0.0197099	1	99.0832	99.0832
2671	0.64	0.89	9.605	5.132	2.237	sp|P28843|DPP4_MOUSE	Dipeptidyl peptidase 4 OS=Mus musculus GN=Dpp4 PE=1 SV=3	MOUSE	3	8.16582	0.0197479	4.9204	1.65959	36.9828
382	23.98	24.77	53.2	50.51	46.13	sp|P47962|RL5_MOUSE	60S ribosomal protein L5 OS=Mus musculus GN=Rpl5 PE=1 SV=3	MOUSE	19	1.72187	0.0198136	1.27057	1.35519	2.12814
2582	1.2	1.43	26.94	20.56	14.17	sp|P47811|MK14_MOUSE	Mitogen-activated protein kinase 14 OS=Mus musculus GN=Mapk14 PE=1 SV=3	MOUSE	4	9.46237	0.0198468	31.6228	0.299226	58.6138
1239	6.59	6.74	12.95	6.214	3.969	sp|Q6PDQ2|CHD4_MOUSE	Chromodomain-helicase-DNA-binding protein 4 OS=Mus musculus GN=Chd4 PE=1 SV=1	MOUSE	8	1.85353	0.0201493	4.44631	0.416869	8.24138
2494	1.86	1.98	13.85	3.716	2.872	sp|Q5SF07|IF2B2_MOUSE	Insulin-like growth factor 2 mRNA-binding protein 2 OS=Mus musculus GN=Igf2bp2 PE=1 SV=1	MOUSE	1	87.9023	0.0202115	2.29087	38.3707	98.1748
2082	2.05	3.46	10.28	7.636	4.112	sp|O54781|SRPK2_MOUSE	SRSF protein kinase 2 OS=Mus musculus GN=Srpk2 PE=1 SV=2	MOUSE	4	1.36773	0.0205797	2.0893	0.654636	2.85759
2167	2.01	4.31	10.75	3.066	1.606	sp|Q8BIK4|DOCK9_MOUSE	Dedicator of cytokinesis protein 9 OS=Mus musculus GN=Dock9 PE=1 SV=2	MOUSE	5	2.0893	0.0206165	17.7011	0.118032	24.2103
2343	2	2.02	19.67	4.918	4.918	sp|Q3UFY0|RRP36_MOUSE	Ribosomal RNA processing protein 36 homolog OS=Mus musculus GN=Rrp36 PE=2 SV=1	MOUSE	2	87.9023	0.020625	2.29087	38.3707	98.1748
2430	2	2	12.37	11	4.124	sp|Q9JMD3|PCTL_MOUSE	PCTP-like protein OS=Mus musculus GN=Stard10 PE=1 SV=1	MOUSE	1	87.9023	0.0207583	2.29087	38.3707	98.1748
1853	3.08	3.15	18.7	8.397	8.397	sp|Q9R0U0|SRS10_MOUSE	Serine/arginine-rich splicing factor 10 OS=Mus musculus GN=Srsf10 PE=1 SV=2	MOUSE	2	4.61318	0.0208224	4.44631	1.03753	20.5116
1685	4.01	4.01	23.81	20.24	20.24	sp|Q9JI46|NUDT3_MOUSE	Diphosphoinositol polyphosphate phosphohydrolase 1 OS=Mus musculus GN=Nudt3 PE=1 SV=1	MOUSE	2	0.356451	0.0208243	2.14783	0.139316	0.765597
2295	2	2.2	16.78	5.863	5.049	sp|P54729|NUB1_MOUSE	NEDD8 ultimate buster 1 OS=Mus musculus GN=Nub1 PE=1 SV=2	MOUSE	3	62.5173	0.0208954	2.58226	24.2103	97.2747
1612	4.12	4.13	9.585	8.29	5.959	sp|Q8BVQ5|PPME1_MOUSE	Protein phosphatase methylesterase 1 OS=Mus musculus GN=Ppme1 PE=1 SV=5	MOUSE	4	9.46237	0.0209173	31.6228	0.299226	58.6138
1836	3.19	3.55	32.75	24.24	17.47	sp|P30416|FKBP4_MOUSE	Peptidyl-prolyl cis-trans isomerase FKBP4 OS=Mus musculus GN=Fkbp4 PE=1 SV=5	MOUSE	7	0.122462	0.0211779	5.44503	0.0648634	0.666807
3130	0.08	0.9	11.93	3.67	1.403	sp|Q99104|MYO5A_MOUSE	Unconventional myosin-Va OS=Mus musculus GN=Myo5a PE=1 SV=2	MOUSE	5	0.21677	0.021212	4.48745	0.0487528	0.972747
1850	3.09	3.18	16.6	5.578	3.187	sp|Q9ERG0|LIMA1_MOUSE	LIM domain and actin-binding protein 1 OS=Mus musculus GN=Lima1 PE=1 SV=3	MOUSE	2	4.74242	0.0212574	13.8038	0.343558	71.7794
2385	2	2	13.2	4.315	4.315	sp|Q9WV54|ASAH1_MOUSE	Acid ceramidase OS=Mus musculus GN=Asah1 PE=1 SV=1	MOUSE	1	0.2208	0.0213105	4.57088	0.0496592	1.00925
1127	7.7	10.18	30.87	17.67	9.949	sp|Q80UG5|SEPT9_MOUSE	Septin-9 OS=Mus musculus GN=Sept9 PE=1 SV=1	MOUSE	6	0.416869	0.0213375	1.6293	0.253513	0.679204
497	19.1	23.96	48.78	47.66	40.53	sp|O35737|HNRH1_MOUSE	Heterogeneous nuclear ribonucleoprotein H OS=Mus musculus GN=Hnrnph1 PE=1 SV=3	MOUSE	22	0.824138	0.0214013	1.67494	0.487529	1.38038
199	38.8	39.48	48.55	37.7	25.46	sp|Q8CGY6|UN45B_MOUSE	Protein unc-45 homolog B OS=Mus musculus GN=Unc45b PE=1 SV=1	MOUSE	21	2.0893	0.0214401	1.21339	1.72187	2.53513
1240	6.56	13.26	44.39	42.6	38.12	sp|P43276|H15_MOUSE	Histone H1.5 OS=Mus musculus GN=Hist1h1b PE=1 SV=2	MOUSE	13	5.59758	0.02181	1.80302	3.10456	10.1859
4	248.56	248.93	49.86	41.42	33.08	sp|Q9QXS1|PLEC_MOUSE	Plectin OS=Mus musculus GN=Plec PE=1 SV=2	MOUSE	150	0.912011	0.0219196	1.07647	0.83946	0.981748
1920	2.62	2.96	8.913	1.391	1.133	sp|Q6PDN3|MYLK_MOUSE	Myosin light chain kinase, smooth muscle OS=Mus musculus GN=Mylk PE=1 SV=3	MOUSE	3	1.55597	0.0221977	1.95884	0.794328	3.04789
948	9.52	9.77	22.27	11.18	8.424	sp|O54774|AP3D1_MOUSE	AP-3 complex subunit delta-1 OS=Mus musculus GN=Ap3d1 PE=1 SV=1	MOUSE	7	0.887156	0.0222777	1.64437	0.510505	1.45881
36	99.69	100.09	70.05	63.99	56.41	sp|P58252|EF2_MOUSE	Elongation factor 2 OS=Mus musculus GN=Eef2 PE=1 SV=2	MOUSE	79	0.679204	0.0223712	1.11686	0.57544	0.758578
1834	3.2	3.54	18.41	9.813	5.733	sp|Q61702|ITIH1_MOUSE	Inter-alpha-trypsin inhibitor heavy chain H1 OS=Mus musculus GN=Itih1 PE=1 SV=2	MOUSE	3	0.487529	0.022625	2.18776	0.222844	1.0666
1337	6.01	6.06	20.27	15.46	14.09	sp|P82348|SGCG_MOUSE	Gamma-sarcoglycan OS=Mus musculus GN=Sgcg PE=1 SV=2	MOUSE	3	0.180302	0.0228579	3.7325	0.0660693	0.672977
1550	4.41	5.59	5.846	3.641	2.615	sp|A2ASQ1|AGRIN_MOUSE	Agrin OS=Mus musculus GN=Agrn PE=1 SV=1	MOUSE	4	1.15878	0.0232703	1.36773	0.847227	1.58489
733	12.9	15.03	68.84	62.33	44.65	sp|Q91V41|RAB14_MOUSE	Ras-related protein Rab-14 OS=Mus musculus GN=Rab14 PE=1 SV=3	MOUSE	10	0.207014	0.0236809	1.44544	0.143219	0.299226
20	130.77	130.78	77.39	75.05	71.01	sp|Q64727|VINC_MOUSE	Vinculin OS=Mus musculus GN=Vcl PE=1 SV=4	MOUSE	113	0.549541	0.0239693	1.11686	0.49204	0.613762
225	35.95	36.18	28.55	23.16	22.56	sp|P35441|TSP1_MOUSE	Thrombospondin-1 OS=Mus musculus GN=Thbs1 PE=1 SV=1	MOUSE	23	0.744732	0.0255376	1.28233	0.554626	0.954993
1714	4	4.01	44.88	22.05	17.32	sp|Q03958|PFD6_MOUSE	Prefoldin subunit 6 OS=Mus musculus GN=Pfdn6 PE=2 SV=1	MOUSE	2	0.981748	0.0256711	4.44631	0.2208	4.36516
218	36.45	36.59	67.73	67.38	62.06	sp|Q9CQA3|DHSB_MOUSE	Succinate dehydrogenase [ubiquinone] iron-sulfur subunit, mitochondrial OS=Mus musculus GN=Sdhb PE=1 SV=1	MOUSE	28	1.31826	0.0259389	1.11686	1.18032	1.48594
119	51.71	52.25	88.86	84.64	79.22	sp|P06151|LDHA_MOUSE	L-lactate dehydrogenase A chain OS=Mus musculus GN=Ldha PE=1 SV=3	MOUSE	67	0.586138	0.0259606	1.13763	0.524807	0.666807
2056	2.08	4.13	9.582	1.517	0.6659	sp|Q8BTI8|SRRM2_MOUSE	Serine/arginine repetitive matrix protein 2 OS=Mus musculus GN=Srrm2 PE=1 SV=3	MOUSE	2	0.197697	0.0263012	2.96483	0.047863	0.586138
1491	4.91	4.97	24.32	24.32	21.62	sp|Q99N92|RM27_MOUSE	39S ribosomal protein L27, mitochondrial OS=Mus musculus GN=Mrpl27 PE=2 SV=1	MOUSE	3	0.619441	0.0263794	2.10863	0.291072	1.30617
1857	3.06	5.36	37.95	21.43	14.29	sp|Q9D8B3|CHM4B_MOUSE	Charged multivesicular body protein 4b OS=Mus musculus GN=Chmp4b PE=2 SV=2	MOUSE	4	23.5505	0.0266419	3.76704	6.25173	36.9828
2535	1.61	1.8	23.85	13.46	6.154	sp|Q9ERB0|SNP29_MOUSE	Synaptosomal-associated protein 29 OS=Mus musculus GN=Snap29 PE=1 SV=1	MOUSE	1	0.510505	0.0271974	2.18776	0.233346	1.11686
521	18.12	18.76	26.48	21.56	17.51	sp|P49222|EPB42_MOUSE	Erythrocyte membrane protein band 4.2 OS=Mus musculus GN=Epb42 PE=2 SV=3	MOUSE	12	0.109648	0.027806	1.45881	0.0772681	0.159956
321	27.15	27.46	32.45	25.07	20.6	sp|Q8BKC5|IPO5_MOUSE	Importin-5 OS=Mus musculus GN=Ipo5 PE=1 SV=3	MOUSE	21	0.337287	0.0280351	1.35519	0.248886	0.457088
45	86.11	86.1	74.44	71.03	67.61	sp|P14824|ANXA6_MOUSE	Annexin A6 OS=Mus musculus GN=Anxa6 PE=1 SV=3	MOUSE	62	0.648634	0.0288115	1.08643	0.586138	0.704693
713	13.24	13.37	37.88	18.64	12.88	sp|Q9D0I9|SYRC_MOUSE	Arginine--tRNA ligase, cytoplasmic OS=Mus musculus GN=Rars PE=2 SV=2	MOUSE	9	0.127057	0.0289217	1.78649	0.0428549	0.226986
34	107.06	107.16	39.69	36.9	34.19	sp|P11276|FINC_MOUSE	Fibronectin OS=Mus musculus GN=Fn1 PE=1 SV=4	MOUSE	76	0.724436	0.028977	1.1695	0.642688	0.847227
1772	3.7	3.9	17.66	10.24	8.902	sp|D3Z7P3|GLSK_MOUSE	Glutaminase kidney isoform, mitochondrial OS=Mus musculus GN=Gls PE=1 SV=1	MOUSE	5	0.210863	0.0293399	2.72898	0.0255859	0.57544
1863	2.99	3.21	11.01	2.469	1.185	sp|Q9R0L6|PCM1_MOUSE	Pericentriolar material 1 protein OS=Mus musculus GN=Pcm1 PE=1 SV=2	MOUSE	4	0.037325	0.029353	12.7057	0.0165959	0.474242
633	15.03	15.06	38.89	38.89	38.89	sp|Q6P069|SORCN_MOUSE	Sorcin OS=Mus musculus GN=Sri PE=1 SV=1	MOUSE	9	0.11272	0.0293991	1.90546	0.0765597	0.214783
1576	4.25	4.93	36.73	27.89	21.77	sp|P04444|HBBZ_MOUSE	Hemoglobin subunit beta-H1 OS=Mus musculus GN=Hbb-bh1 PE=2 SV=3	MOUSE	8	1.20226	0.0298745	1.85353	0.648634	2.51189
1234	6.62	6.66	72.73	72.73	67.68	sp|P33622|APOC3_MOUSE	Apolipoprotein C-III OS=Mus musculus GN=Apoc3 PE=2 SV=2	MOUSE	5	0.183654	0.0299062	2.208	0.0519996	0.405509
616	15.39	19.79	96.03	84.77	62.91	sp|Q60605|MYL6_MOUSE	Myosin light polypeptide 6 OS=Mus musculus GN=Myl6 PE=1 SV=3	MOUSE	31	0.237684	0.0301393	1.6293	0.133045	0.387258
1953	2.46	2.88	23.5	18.2	5.76	sp|Q8K1J6|TRNT1_MOUSE	CCA tRNA nucleotidyltransferase 1, mitochondrial OS=Mus musculus GN=Trnt1 PE=2 SV=1	MOUSE	2	0.187068	0.0305378	4.44631	0.0420727	0.831764
1259	6.38	6.4	66.67	53.62	46.38	sp|P62858|RS28_MOUSE	40S ribosomal protein S28 OS=Mus musculus GN=Rps28 PE=2 SV=1	MOUSE	4	0.207014	0.0305875	1.69044	0.110662	0.349945
3124	0.08	2.15	8.129	2.59	0.3597	sp|Q689Z5|SBNO1_MOUSE	Protein strawberry notch homolog 1 OS=Mus musculus GN=Sbno1 PE=1 SV=2	MOUSE	1	2.37684	0.0305888	4.65586	0.510505	12.0226
2011	2.22	2.25	37.95	33.13	21.69	sp|Q9CQ40|RM49_MOUSE	39S ribosomal protein L49, mitochondrial OS=Mus musculus GN=Mrpl49 PE=2 SV=1	MOUSE	2	0.801678	0.0307029	1.49968	0.534564	1.20226
170	42.37	42.53	54.52	49.42	44.9	sp|P21981|TGM2_MOUSE	Protein-glutamine gamma-glutamyltransferase 2 OS=Mus musculus GN=Tgm2 PE=1 SV=4	MOUSE	30	2.07014	0.030913	1.21339	1.70608	2.39883
1697	4	4.32	19.66	19.66	15.38	sp|Q60876|4EBP1_MOUSE	Eukaryotic translation initiation factor 4E-binding protein 1 OS=Mus musculus GN=Eif4ebp1 PE=1 SV=3	MOUSE	3	36.3078	0.030957	3.46737	10.4713	62.5173
2272	2	3.66	7.789	2.331	1.08	sp|Q6ZQH8|NU188_MOUSE	Nucleoporin NUP188 homolog OS=Mus musculus GN=Nup188 PE=1 SV=2	MOUSE	3	39.0841	0.0315225	1.67494	23.3346	66.0693
1152	7.39	7.5	54.74	41.05	29.47	sp|Q8K3C3|LZIC_MOUSE	Protein LZIC OS=Mus musculus GN=Lzic PE=1 SV=1	MOUSE	6	4.01791	0.0320217	2.31206	1.7378	8.16582
1441	5.26	5.42	13.69	5.253	2.857	sp|Q8K4L3|SVIL_MOUSE	Supervillin OS=Mus musculus GN=Svil PE=1 SV=1	MOUSE	5	0.524807	0.0320743	4.57088	0.110662	2.39883
598	15.81	40.61	55.23	42.54	36.71	sp|P26043|RADI_MOUSE	Radixin OS=Mus musculus GN=Rdx PE=1 SV=3	MOUSE	25	0.178649	0.03215	1.90546	0.131826	0.340408
1503	4.79	6.99	25.7	22.49	20.88	sp|Q9DB29|IAH1_MOUSE	Isoamyl acetate-hydrolyzing esterase 1 homolog OS=Mus musculus GN=Iah1 PE=2 SV=1	MOUSE	5	0.711214	0.0323658	3.31131	0.214783	2.35505
1838	3.18	3.45	27.15	16.47	13.23	sp|Q99KH8|STK24_MOUSE	Serine/threonine-protein kinase 24 OS=Mus musculus GN=Stk24 PE=1 SV=1	MOUSE	8	0.666807	0.0323916	1.85353	0.359749	1.23595
1137	7.59	7.71	42.15	31.8	30.27	sp|P17918|PCNA_MOUSE	Proliferating cell nuclear antigen OS=Mus musculus GN=Pcna PE=1 SV=2	MOUSE	7	0.60256	0.0326704	1.52757	0.390841	0.92045
3258	0.06	0.08	5.29	1.196	0.2519	RRRRRsp|Q8BL06|UBP54_MOUSE	REVERSED Inactive ubiquitin carboxyl-terminal hydrolase 54 OS=Mus musculus GN=Usp54 PE=1 SV=2	MOUSE	1	19.2309	0.0327733	2.80543	6.85488	52.9663
3350	0.05	0.07	17.61	10.23	2.557	sp|Q3UCV8|F105B_MOUSE	Protein FAM105B OS=Mus musculus GN=Fam105b PE=2 SV=1	MOUSE	2	0.272898	0.0328381	4.48745	0.060256	1.22462
800	11.77	18.57	46.54	41.01	27.19	sp|Q8BFP9|PDK1_MOUSE	[Pyruvate dehydrogenase [lipoamide]] kinase isozyme 1, mitochondrial OS=Mus musculus GN=Pdk1 PE=2 SV=2	MOUSE	13	6.08135	0.032856	1.69044	3.59749	10.1859
88	62.03	63.19	35.45	30.22	27.82	sp|Q80X19|COEA1_MOUSE	Collagen alpha-1(XIV) chain OS=Mus musculus GN=Col14a1 PE=2 SV=2	MOUSE	41	1.15878	0.0332018	1.28233	0.903649	1.65959
2128	2.02	5.38	11.14	6.857	4.429	sp|Q9DBD0|ICA_MOUSE	Inhibitor of carbonic anhydrase OS=Mus musculus GN=Ica PE=1 SV=1	MOUSE	4	18.0302	0.0334372	32.5087	0.554626	74.4732
1398	5.6	5.76	32.65	28.32	19.39	sp|Q8BH69|SPS1_MOUSE	Selenide, water dikinase 1 OS=Mus musculus GN=Sephs1 PE=2 SV=1	MOUSE	5	0.794328	0.0334475	2.46604	0.325087	1.95884
2669	0.68	2.88	13.08	5.157	4.236	sp|P08551|NFL_MOUSE	Neurofilament light polypeptide OS=Mus musculus GN=Nefl PE=1 SV=5	MOUSE	5	18.8799	0.0335535	32.5087	0.580764	75.1623
2374	2	2.01	22.73	12.12	10.1	sp|Q921Z5|TFIP8_MOUSE	Tumor necrosis factor alpha-induced protein 8 OS=Mus musculus GN=Tnfaip8 PE=2 SV=1	MOUSE	1	3.22107	0.0336929	5.19996	0.619441	16.5959
1692	4	6.01	12.83	6.415	6.415	sp|Q80SW1|SAHH2_MOUSE	Putative adenosylhomocysteinase 2 OS=Mus musculus GN=Ahcyl1 PE=1 SV=1	MOUSE	3	16.4437	0.0337579	32.2107	0.510505	71.7794
3223	0.06	1.06	6.917	3.506	0.6001	RRRRRsp|Q5H8C4|VP13A_MOUSE	REVERSED Vacuolar protein sorting-associated protein 13A OS=Mus musculus GN=Vps13a PE=1 SV=1	MOUSE	4	0.461318	0.0337712	4.40555	0.104713	2.03236
1340	6.01	6.03	24.8	18	13.6	sp|P04370|MBP_MOUSE	Myelin basic protein OS=Mus musculus GN=Mbp PE=1 SV=2	MOUSE	4	1.77011	0.0338252	1.90546	0.928966	3.43558
2895	0.19	0.24	11.36	2.727	0.9091	RRRRRsp|Q9WU62|INCE_MOUSE	REVERSED Inner centromere protein OS=Mus musculus GN=Incenp PE=1 SV=2	MOUSE	2	2.24905	0.0342388	2.60615	0.862979	6.0256
885	10.2	10.22	35.64	28.18	20.44	sp|A2AMM0|MURC_MOUSE	Muscle-related coiled-coil protein OS=Mus musculus GN=Murc PE=2 SV=1	MOUSE	8	0.180302	0.034574	1.6293	0.110662	0.293765
2651	0.79	0.88	8.847	3.083	2.547	sp|Q9D2N4|DTNA_MOUSE	Dystrobrevin alpha OS=Mus musculus GN=Dtna PE=1 SV=2	MOUSE	1	20.893	0.034854	32.5087	0.642688	77.983
2029	2.15	6.25	30.51	23.45	11.3	sp|P18872|GNAO_MOUSE	Guanine nucleotide-binding protein G(o) subunit alpha OS=Mus musculus GN=Gnao1 PE=1 SV=3	MOUSE	3	16.9044	0.0351033	4.65586	3.63078	59.1562
3109	0.09	0.11	21.79	2.724	0	RRRRRsp|P62918|RL8_MOUSE	REVERSED 60S ribosomal protein L8 OS=Mus musculus GN=Rpl8 PE=2 SV=2	MOUSE	0	6.48634	0.0351588	33.1131	0.195884	51.9996
114	53.71	53.87	54.77	54.09	49.66	sp|Q02257|PLAK_MOUSE	Junction plakoglobin OS=Mus musculus GN=Jup PE=1 SV=3	MOUSE	35	2.03236	0.0353721	1.27057	1.59956	2.53513
2015	2.21	2.24	21.98	19.23	8.242	sp|P09528|FRIH_MOUSE	Ferritin heavy chain OS=Mus musculus GN=Fth1 PE=1 SV=2	MOUSE	1	3.46737	0.035442	2.99226	1.15878	9.63829
1370	5.87	6.37	25.67	23.75	18.77	sp|Q91XF0|PNPO_MOUSE	Pyridoxine-5'-phosphate oxidase OS=Mus musculus GN=Pnpo PE=1 SV=1	MOUSE	3	2.60615	0.035661	1.80302	1.44544	4.69894
2097	2.04	2.18	20.92	4.444	2.092	sp|P25976|UBF1_MOUSE	Nucleolar transcription factor 1 OS=Mus musculus GN=Ubtf PE=1 SV=1	MOUSE	1	1.44544	0.0356925	4.13048	0.349945	6.0256
2114	2.03	2.3	9.677	3.676	0.9752	sp|P35969|VGFR1_MOUSE	Vascular endothelial growth factor receptor 1 OS=Mus musculus GN=Flt1 PE=1 SV=1	MOUSE	2	11.1686	0.0357963	4.52898	2.46604	44.4631
1126	7.72	8.52	14.7	10.95	8.67	sp|P08122|CO4A2_MOUSE	Collagen alpha-2(IV) chain OS=Mus musculus GN=Col4a2 PE=2 SV=4	MOUSE	16	0.608135	0.0359331	1.47231	0.405509	0.895365
3276	0.06	0.08	9.067	4.663	0	RRRRRsp|P52912|TIA1_MOUSE	REVERSED Nucleolysin TIA-1 OS=Mus musculus GN=Tia1 PE=1 SV=1	MOUSE	0	10.7647	0.0364995	31.6228	0.340408	61.9441
2688	0.57	0.89	10.7	5.177	1.294	RRRRRsp|Q8C2E7|STRUM_MOUSE	REVERSED WASH complex subunit strumpellin OS=Mus musculus GN=Kiaa0196 PE=2 SV=2	MOUSE	3	1.51356	0.0365968	1.61436	0.937562	2.91072
1224	6.7	7.12	26.28	23.08	18.59	sp|Q8BFS6|CPPED_MOUSE	Calcineurin-like phosphoesterase domain-containing protein 1 OS=Mus musculus GN=Cpped1 PE=2 SV=1	MOUSE	5	4.9204	0.0366907	4.44631	1.10662	21.8776
2928	0.16	2.32	17.79	9.899	4.362	sp|Q99NB8|UBQL4_MOUSE	Ubiquilin-4 OS=Mus musculus GN=Ubqln4 PE=1 SV=1	MOUSE	3	11.1686	0.0367545	32.8095	0.340408	63.6796
3036	0.11	0.51	14.67	5.741	2.906	sp|Q8CGB3|UACA_MOUSE	Uveal autoantigen with coiled-coil domains and ankyrin repeats OS=Mus musculus GN=Uaca PE=1 SV=2	MOUSE	9	6.36796	0.0368892	33.4195	0.190546	51.5229
1731	4	4	12.2	10.24	10.24	sp|P04925|PRIO_MOUSE	Major prion protein OS=Mus musculus GN=Prnp PE=1 SV=2	MOUSE	3	13.3045	0.0372307	31.9154	0.416869	66.6807
2023	2.17	2.37	14.97	9.887	8.757	sp|Q62087|PON3_MOUSE	Serum paraoxonase/lactonase 3 OS=Mus musculus GN=Pon3 PE=1 SV=2	MOUSE	3	1.10662	0.0379747	2.72898	0.405509	2.99226
2183	2.01	2.31	10.81	6.25	3.125	sp|Q8BZI0|AF1L1_MOUSE	Actin filament-associated protein 1-like 1 OS=Mus musculus GN=Afap1l1 PE=1 SV=1	MOUSE	3	7.58578	0.0381228	31.3329	0.242103	53.4564
2741	0.42	0.47	11.72	2.51	2.51	sp|Q9D306|MGT4C_MOUSE	Alpha-1,3-mannosyl-glycoprotein 4-beta-N-acetylglucosaminyltransferase C OS=Mus musculus GN=Mgat4c PE=2 SV=1	MOUSE	1	4.48745	0.038241	3.49945	1.28233	15.7036
3178	0.07	0.29	9.695	2.715	0.8303	RRRRRsp|P0C6F1|DYH2_MOUSE	REVERSED Dynein heavy chain 2, axonemal OS=Mus musculus GN=Dnah2 PE=2 SV=1	MOUSE	7	2.10863	0.0384043	25.3513	0.0831764	28.5759
254	32.67	33.05	38.35	31.62	24.36	sp|O70373|XIRP1_MOUSE	Xin actin-binding repeat-containing protein 1 OS=Mus musculus GN=Xirp1 PE=1 SV=2	MOUSE	24	2.0893	0.0384711	1.43219	1.45881	3.34195
2120	2.03	2.05	23.24	10.33	5.869	sp|Q3TIV5|ZC3HF_MOUSE	Zinc finger CCCH domain-containing protein 15 OS=Mus musculus GN=Zc3h15 PE=1 SV=2	MOUSE	2	1.65959	0.0386035	22.08	0.0751623	24.2103
2206	2.01	2.03	15.53	3.52	3.52	sp|Q6P9Z1|SMRD3_MOUSE	SWI/SNF-related matrix-associated actin-dependent regulator of chromatin subfamily D member 3 OS=Mus musculus GN=Smarcd3 PE=1 SV=2	MOUSE	1	7.24436	0.0387228	33.1131	0.218776	53.4564
2513	1.76	2.09	27.77	16.25	12.87	sp|P61202|CSN2_MOUSE	COP9 signalosome complex subunit 2 OS=Mus musculus GN=Cops2 PE=1 SV=1	MOUSE	5	99.0832	0.0388194	1	99.0832	99.0832
2180	2.01	2.41	10.06	4.597	2.689	RRRRRsp|P52332|JAK1_MOUSE	REVERSED Tyrosine-protein kinase JAK1 OS=Mus musculus GN=Jak1 PE=1 SV=1	MOUSE	6	12.8233	0.0390928	32.2107	0.398107	66.6807
3155	0.08	0.1	13.47	6.886	0	sp|Q99LB6|MAT2B_MOUSE	Methionine adenosyltransferase 2 subunit beta OS=Mus musculus GN=Mat2b PE=2 SV=1	MOUSE	0	6.36796	0.0393761	34.6737	0.183654	51.5229
1608	4.13	6.4	31.74	25.44	16.12	sp|P63037|DNJA1_MOUSE	DnaJ homolog subfamily A member 1 OS=Mus musculus GN=Dnaja1 PE=1 SV=1	MOUSE	5	4.61318	0.0393895	4.44631	1.03753	20.5116
1840	3.17	3.26	14.93	14.93	9.453	sp|Q9QZZ6|DERM_MOUSE	Dermatopontin OS=Mus musculus GN=Dpt PE=2 SV=1	MOUSE	3	0.672977	0.0394164	2.72898	0.248886	1.83654
2588	1.18	1.32	10.86	6.208	3.548	sp|Q99JX3|GORS2_MOUSE	Golgi reassembly-stacking protein 2 OS=Mus musculus GN=Gorasp2 PE=1 SV=3	MOUSE	1	3.7325	0.0394823	4.44631	0.83946	16.5959
663	14.26	14.62	26.49	16.81	12.22	sp|Q8BMJ2|SYLC_MOUSE	Leucine--tRNA ligase, cytoplasmic OS=Mus musculus GN=Lars PE=2 SV=2	MOUSE	11	4.57088	0.0396877	3.49945	1.30617	8.79023
676	14.07	14.07	68.45	57.28	57.28	sp|Q923D2|BLVRB_MOUSE	Flavin reductase (NADPH) OS=Mus musculus GN=Blvrb PE=2 SV=3	MOUSE	10	0.188799	0.039859	1.40605	0.123595	0.265461
2017	2.2	2.25	12.44	4.077	2.65	sp|Q8R5H1|UBP15_MOUSE	Ubiquitin carboxyl-terminal hydrolase 15 OS=Mus musculus GN=Usp15 PE=2 SV=1	MOUSE	2	1.38038	0.0401868	1.77011	0.77983	2.63027
895	10.1	10.28	55.15	55.15	52.21	sp|P61358|RL27_MOUSE	60S ribosomal protein L27 OS=Mus musculus GN=Rpl27 PE=2 SV=2	MOUSE	8	3.59749	0.0402096	1.99526	1.80302	7.72681
2149	2.02	2.03	16.44	4.222	3.333	sp|Q9JJK2|LANC2_MOUSE	LanC-like protein 2 OS=Mus musculus GN=Lancl2 PE=1 SV=1	MOUSE	2	1.49968	0.0403768	4.69894	0.319154	7.58578
123	51.05	53.1	63.33	61.04	58.96	sp|Q9CZ13|QCR1_MOUSE	Cytochrome b-c1 complex subunit 1, mitochondrial OS=Mus musculus GN=Uqcrc1 PE=1 SV=2	MOUSE	90	1.1695	0.0404817	1.10662	1.05682	1.2942
847	10.79	10.86	61.57	55.56	35.65	sp|P35278|RAB5C_MOUSE	Ras-related protein Rab-5C OS=Mus musculus GN=Rab5c PE=1 SV=2	MOUSE	8	1.92309	0.0407853	2.91072	0.660693	5.91562
2873	0.21	2.37	16.07	5.659	1.922	RRRRRsp|Q5SNZ0|GRDN_MOUSE	REVERSED Girdin OS=Mus musculus GN=Ccdc88a PE=1 SV=2	MOUSE	6	4.44631	0.0409078	31.3329	0.141906	43.6516
1492	4.89	5.1	14.8	9.146	7.461	sp|Q9ER72|SYCC_MOUSE	Cysteine--tRNA ligase, cytoplasmic OS=Mus musculus GN=Cars PE=1 SV=2	MOUSE	6	1.05682	0.0409591	1.78649	0.591562	1.88799
1479	4.96	5.07	31.64	24.29	24.29	sp|P61924|COPZ1_MOUSE	Coatomer subunit zeta-1 OS=Mus musculus GN=Copz1 PE=2 SV=1	MOUSE	6	4.32514	0.0413694	4.52898	0.954993	21.2814
2181	2.01	2.36	24.09	8.774	4.735	sp|Q8BUK6|HOOK3_MOUSE	Protein Hook homolog 3 OS=Mus musculus GN=Hook3 PE=1 SV=2	MOUSE	5	1.97697	0.0414204	23.7684	0.0831764	34.6737
685	13.94	15.2	70.54	60.58	51.04	sp|Q9Z1Q5|CLIC1_MOUSE	Chloride intracellular channel protein 1 OS=Mus musculus GN=Clic1 PE=1 SV=3	MOUSE	11	0.319154	0.0414856	2.05116	0.201372	0.654636
2001	2.26	2.3	17.11	10.4	5.034	sp|P70452|STX4_MOUSE	Syntaxin-4 OS=Mus musculus GN=Stx4 PE=1 SV=1	MOUSE	2	1.18032	0.041864	1.38038	0.855067	1.6293
1609	4.13	4.16	15.01	8.314	6.005	sp|Q8R5A0|SMYD2_MOUSE	N-lysine methyltransferase SMYD2 OS=Mus musculus GN=Smyd2 PE=1 SV=1	MOUSE	2	2.77971	0.0419116	2.18776	1.27057	6.08135
1054	8.24	8.26	27.65	19.44	11.45	sp|Q9WTM5|RUVB2_MOUSE	RuvB-like 2 OS=Mus musculus GN=Ruvbl2 PE=2 SV=3	MOUSE	4	4.01791	0.0420987	4.65586	0.862979	17.8649
1683	4.01	4.01	15.44	11.58	11.58	sp|Q9Z2D8|MBD3_MOUSE	Methyl-CpG-binding domain protein 3 OS=Mus musculus GN=Mbd3 PE=1 SV=1	MOUSE	2	0.990832	0.0421323	18.8799	0.0524807	18.7068
1785	3.6	3.78	11.05	8.177	5.083	sp|Q811D0|DLG1_MOUSE	Disks large homolog 1 OS=Mus musculus GN=Dlg1 PE=1 SV=1	MOUSE	3	3.90841	0.0421906	4.44631	0.879023	17.378
1964	2.4	5.53	9.244	3.514	2.063	sp|Q69ZR2|HECD1_MOUSE	E3 ubiquitin-protein ligase HECTD1 OS=Mus musculus GN=Hectd1 PE=1 SV=2	MOUSE	7	0.452898	0.0423883	2.91072	0.12942	1.31826
1989	2.29	3.32	12.55	4.522	1.751	sp|Q6PDH0|PHLB1_MOUSE	Pleckstrin homology-like domain family B member 1 OS=Mus musculus GN=Phldb1 PE=1 SV=1	MOUSE	4	0.390841	0.0430219	4.40555	0.0879023	1.72187
270	30.7	30.71	83.5	75.73	67.96	sp|P62806|H4_MOUSE	Histone H4 OS=Mus musculus GN=Hist1h4a PE=1 SV=2	MOUSE	37	2.14783	0.0430429	1.15878	1.85353	3.01995
823	11.33	11.83	41.18	35.29	29.41	sp|Q9D819|IPYR_MOUSE	Inorganic pyrophosphatase OS=Mus musculus GN=Ppa1 PE=1 SV=1	MOUSE	8	0.420727	0.0434767	1.80302	0.226986	0.758578
1549	4.42	4.46	32.88	27.03	18.02	sp|Q9CR59|G45IP_MOUSE	Growth arrest and DNA damage-inducible proteins-interacting protein 1 OS=Mus musculus GN=Gadd45gip1 PE=2 SV=1	MOUSE	3	0.704693	0.0435573	2.18776	0.322107	1.5417
1970	2.38	2.89	22.22	17.95	17.95	sp|Q8K3A0|HSC20_MOUSE	Iron-sulfur cluster co-chaperone protein HscB, mitochondrial OS=Mus musculus GN=Hscb PE=2 SV=2	MOUSE	4	8.24138	0.0436606	31.3329	0.263027	55.4626
1930	2.57	2.62	20.78	20.35	12.99	sp|Q8BHC4|DCAKD_MOUSE	Dephospho-CoA kinase domain-containing protein OS=Mus musculus GN=Dcakd PE=2 SV=1	MOUSE	2	1.22462	0.0436805	2.18776	0.559758	2.67917
1538	4.48	6.68	18.2	11.51	7.95	sp|O35114|SCRB2_MOUSE	Lysosome membrane protein 2 OS=Mus musculus GN=Scarb2 PE=1 SV=3	MOUSE	4	0.895365	0.0439322	1.24738	0.717794	1.11686
2140	2.02	2.07	12.47	3.487	2.354	sp|Q9QWY8|ASAP1_MOUSE	Arf-GAP with SH3 domain, ANK repeat and PH domain-containing protein 1 OS=Mus musculus GN=Asap1 PE=1 SV=2	MOUSE	4	0.21677	0.0439476	4.44631	0.0487528	0.963829
612	15.48	15.5	65.66	65.66	65.66	sp|Q9CQ75|NDUA2_MOUSE	NADH dehydrogenase [ubiquinone] 1 alpha subcomplex subunit 2 OS=Mus musculus GN=Ndufa2 PE=1 SV=3	MOUSE	14	1.57036	0.0440945	1.23595	1.27057	1.94089
1954	2.46	2.52	9.904	5.64	4.402	sp|Q3TVI8|PBIP1_MOUSE	Pre-B-cell leukemia transcription factor-interacting protein 1 OS=Mus musculus GN=Pbxip1 PE=1 SV=2	MOUSE	3	1.00925	0.0444963	19.0546	0.0529663	18.8799
18	132.85	135.26	59.21	50.68	43.44	sp|P08032|SPTA1_MOUSE	Spectrin alpha chain, erythrocytic 1 OS=Mus musculus GN=Spta1 PE=2 SV=3	MOUSE	95	0.229087	0.0445504	1.36773	0.190546	0.313329
468	20.06	20.39	66.36	52.63	41.65	sp|Q9DBG5|PLIN3_MOUSE	Perilipin-3 OS=Mus musculus GN=Plin3 PE=1 SV=1	MOUSE	12	3.40408	0.0447831	1.39316	2.44343	5.01187
1967	2.4	2.44	20.34	18.22	4.237	sp|Q99P30|NUDT7_MOUSE	Peroxisomal coenzyme A diphosphatase NUDT7 OS=Mus musculus GN=Nudt7 PE=1 SV=2	MOUSE	1	5.24807	0.0450098	1.97697	2.65461	10.2802
44	86.3	86.63	75.08	72.91	67.49	sp|P63017|HSP7C_MOUSE	Heat shock cognate 71 kDa protein OS=Mus musculus GN=Hspa8 PE=1 SV=1	MOUSE	103	0.554626	0.0460026	1.13763	0.469894	0.630957
947	9.54	9.62	25.54	20.96	17.35	sp|Q8BK72|RT27_MOUSE	28S ribosomal protein S27, mitochondrial OS=Mus musculus GN=Mrps27 PE=2 SV=2	MOUSE	6	0.280543	0.0460525	2.77971	0.113763	0.77983
888	10.17	13.54	22.31	15.02	11.05	sp|Q9Z1Z0|USO1_MOUSE	General vesicular transport factor p115 OS=Mus musculus GN=Uso1 PE=1 SV=2	MOUSE	13	0.363078	0.0462383	1.6293	0.222844	0.591562
53	77.12	79.15	90.43	88.66	88.66	sp|Q8BWT1|THIM_MOUSE	3-ketoacyl-CoA thiolase, mitochondrial OS=Mus musculus GN=Acaa2 PE=1 SV=3	MOUSE	155	1.0666	0.0464615	1.08643	0.981748	1.15878
1712	4	4.01	26.5	20	20	sp|Q61599|GDIR2_MOUSE	Rho GDP-dissociation inhibitor 2 OS=Mus musculus GN=Arhgdib PE=1 SV=3	MOUSE	3	1.69044	0.0465206	2.14783	0.787046	4.01791
543	17.3	17.47	26.26	23.02	18.47	sp|Q62318|TIF1B_MOUSE	Transcription intermediary factor 1-beta OS=Mus musculus GN=Trim28 PE=1 SV=3	MOUSE	13	0.717794	0.0465933	1.35519	0.432514	0.972747
1806	3.39	3.49	14.29	5.874	5.207	sp|Q8R1F1|NIBL1_MOUSE	Niban-like protein 1 OS=Mus musculus GN=Fam129b PE=1 SV=2	MOUSE	4	0.0111686	0.0467458	2.39883	0.01	0.0267917
1859	3.03	3.28	47.26	47.26	31.51	sp|Q9CQX2|CYB5B_MOUSE	Cytochrome b5 type B OS=Mus musculus GN=Cyb5b PE=1 SV=1	MOUSE	2	0.816582	0.0468583	2.70396	0.299226	2.208
1655	4.02	4.04	50	28.75	28.75	sp|P56392|CX7A1_MOUSE	Cytochrome c oxidase subunit 7A1, mitochondrial OS=Mus musculus GN=Cox7a1 PE=2 SV=1	MOUSE	5	0.937562	0.0475333	1.51356	0.608135	1.41906
387	23.79	24.78	42.89	37.27	33.87	sp|Q6PHZ2|KCC2D_MOUSE	Calcium/calmodulin-dependent protein kinase type II subunit delta OS=Mus musculus GN=Camk2d PE=1 SV=1	MOUSE	18	0.272898	0.0475914	1.59956	0.165959	0.436516
3377	0.05	0.06	6.915	4.255	0	sp|Q9CQL6|RM35_MOUSE	39S ribosomal protein L35, mitochondrial OS=Mus musculus GN=Mrpl35 PE=2 SV=1	MOUSE	0	4.20727	0.0481416	31.0456	0.135519	40.9261
1985	2.32	2.45	14.94	9.639	5.783	sp|Q8C7H1|MMAA_MOUSE	Methylmalonic aciduria type A homolog, mitochondrial OS=Mus musculus GN=Mmaa PE=2 SV=1	MOUSE	2	1.40605	0.0482529	2.72898	0.515229	3.83707
1241	6.55	6.98	15.21	9.788	8.598	sp|Q8R3B1|PLCD1_MOUSE	1-phosphatidylinositol 4,5-bisphosphate phosphodiesterase delta-1 OS=Mus musculus GN=Plcd1 PE=2 SV=2	MOUSE	5	0.990832	0.0486237	18.7068	0.0524807	18.5353
1351	6	6.05	13.37	11.72	9.89	sp|Q8R086|SUOX_MOUSE	Sulfite oxidase, mitochondrial OS=Mus musculus GN=Suox PE=1 SV=2	MOUSE	4	10.666	0.0489134	2.72898	3.90841	29.1072
296	28.73	29.05	23.75	14	10.37	sp|Q6NZJ6|IF4G1_MOUSE	Eukaryotic translation initiation factor 4 gamma 1 OS=Mus musculus GN=Eif4g1 PE=1 SV=1	MOUSE	15	1.69044	0.0492358	1.27057	1.33045	2.1677
857	10.68	10.76	28.31	19.08	19.08	sp|Q99JW4|LIMS1_MOUSE	LIM and senescent cell antigen-like-containing domain protein 1 OS=Mus musculus GN=Lims1 PE=1 SV=3	MOUSE	6	0.255859	0.0493538	1.87068	0.159956	0.47863
919	9.78	9.94	22.08	13.4	9.724	sp|P04186|CFAB_MOUSE	Complement factor B OS=Mus musculus GN=Cfb PE=1 SV=2	MOUSE	7	0.139316	0.0495211	2.03236	0.0758578	0.283139
2067	2.07	4.41	21.42	7.238	3.397	sp|P70335|ROCK1_MOUSE	Rho-associated protein kinase 1 OS=Mus musculus GN=Rock1 PE=1 SV=1	MOUSE	5	0.510505	0.0497922	2.72898	0.187068	1.39316
1401	5.56	5.67	27.19	19.15	8.983	sp|O88543|CSN3_MOUSE	COP9 signalosome complex subunit 3 OS=Mus musculus GN=Cops3 PE=1 SV=3	MOUSE	4	0.928966	0.0499339	2.05116	0.452898	1.90546
3066	0.1	0.12	15.48	3.208	0	RRRRRsp|Q9WTX8|MD1L1_MOUSE	REVERSED Mitotic spindle assembly checkpoint protein MAD1 OS=Mus musculus GN=Mad1l1 PE=2 SV=1	MOUSE	0	1.36773	0.0501491	21.677	0.0630957	23.3346
1610	4.13	4.14	13.07	7.441	5.082	sp|Q6NVF9|CPSF6_MOUSE	Cleavage and polyadenylation specificity factor subunit 6 OS=Mus musculus GN=Cpsf6 PE=1 SV=1	MOUSE	2	1.72187	0.0504126	1.51356	1.13763	20.1372
2237	2.01	2.01	10.55	4.796	4.796	sp|Q9QZB7|ARP10_MOUSE	Actin-related protein 10 OS=Mus musculus GN=Actr10 PE=1 SV=2	MOUSE	1	0.524807	0.0509008	2.75423	0.192309	1.44544
649	14.64	14.74	34.41	26.67	20.86	sp|P32261|ANT3_MOUSE	Antithrombin-III OS=Mus musculus GN=Serpinc1 PE=1 SV=1	MOUSE	11	0.413047	0.0512148	1.44544	0.283139	0.597035
1747	3.9	4.02	45.45	41.56	27.27	sp|P97825|HN1_MOUSE	Hematological and neurological expressed 1 protein OS=Mus musculus GN=Hn1 PE=1 SV=3	MOUSE	2	0.981748	0.0513515	18.8799	0.0524807	18.5353
50	80.68	80.96	84.18	81.54	77.78	sp|P52480|KPYM_MOUSE	Pyruvate kinase isozymes M1/M2 OS=Mus musculus GN=Pkm PE=1 SV=4	MOUSE	83	0.737904	0.0513818	1.1272	0.608135	0.831764
2683	0.59	0.72	8.141	2.31	0.9351	sp|A2A863|ITB4_MOUSE	Integrin beta-4 OS=Mus musculus GN=Itgb4 PE=2 SV=1	MOUSE	2	0.0110662	0.051598	2.29087	0.01	0.0253513
1844	3.13	3.34	13.56	9.266	6.328	sp|O08759|UBE3A_MOUSE	Ubiquitin-protein ligase E3A OS=Mus musculus GN=Ube3a PE=2 SV=1	MOUSE	5	4.16869	0.051645	2.0893	1.99526	41.6869
436	21.38	21.46	31.63	26.69	25.05	sp|P32020|NLTP_MOUSE	Non-specific lipid-transfer protein OS=Mus musculus GN=Scp2 PE=1 SV=3	MOUSE	13	0.291072	0.0516737	1.70608	0.197697	0.496592
785	12.02	12.03	28.73	23.3	21.72	sp|P50136|ODBA_MOUSE	2-oxoisovalerate dehydrogenase subunit alpha, mitochondrial OS=Mus musculus GN=Bckdha PE=1 SV=1	MOUSE	6	1.65959	0.0517093	1.87068	0.887156	3.94457
1003	8.76	8.79	12.59	9.439	9.439	sp|Q8BJS4|SUN2_MOUSE	SUN domain-containing protein 2 OS=Mus musculus GN=Sun2 PE=1 SV=3	MOUSE	5	0.679204	0.0519823	4.44631	0.152757	3.01995
10	174.43	173.61	36.89	29.22	23.14	sp|E9Q401|RYR2_MOUSE	Ryanodine receptor 2 OS=Mus musculus GN=Ryr2 PE=1 SV=1	MOUSE	104	1.00925	0.052059	1.10662	0.912011	1.1272
1780	3.62	3.74	14.02	11.65	9.291	sp|Q61550|RAD21_MOUSE	Double-strand-break repair protein rad21 homolog OS=Mus musculus GN=Rad21 PE=1 SV=3	MOUSE	4	0.0110662	0.0523691	2.29087	0.01	0.0253513
1668	4.01	4.06	12.75	7.919	5.235	sp|Q9D4H8|CUL2_MOUSE	Cullin-2 OS=Mus musculus GN=Cul2 PE=1 SV=2	MOUSE	4	0.887156	0.0524748	19.5884	0.049204	17.378
274	30.45	30.58	64.16	53.18	51.73	sp|P10107|ANXA1_MOUSE	Annexin A1 OS=Mus musculus GN=Anxa1 PE=1 SV=2	MOUSE	17	0.903649	0.0525367	1.28233	0.698232	1.15878
1667	4.01	4.08	12.61	8.309	7.163	sp|Q07456|AMBP_MOUSE	Protein AMBP OS=Mus musculus GN=Ambp PE=1 SV=2	MOUSE	3	0.0436516	0.0527933	1.78649	0.0244343	0.077983
2824	0.28	1.86	8.059	4.112	4.112	sp|Q3TIU4|PDE12_MOUSE	2',5'-phosphodiesterase 12 OS=Mus musculus GN=Pde12 PE=2 SV=2	MOUSE	3	0.0110662	0.0528153	2.29087	0.01	0.0253513
1825	3.29	3.38	9.726	5.237	3.741	sp|Q9ESL4|MLTK_MOUSE	Mitogen-activated protein kinase kinase kinase MLT OS=Mus musculus GN=Mltk PE=1 SV=1	MOUSE	2	0.758578	0.0528248	4.40555	0.170608	3.34195
623	15.21	23.08	33.16	29.59	24.11	sp|Q9WUA3|K6PP_MOUSE	6-phosphofructokinase type C OS=Mus musculus GN=Pfkp PE=1 SV=1	MOUSE	16	0.310456	0.0529498	1.48594	0.199526	0.461318
704	13.52	13.64	39.3	34.22	32.09	sp|P28474|ADHX_MOUSE	Alcohol dehydrogenase class-3 OS=Mus musculus GN=Adh5 PE=1 SV=3	MOUSE	11	0.390841	0.0530357	1.51356	0.258226	0.591562
1827	3.28	3.57	17.48	10.63	8.468	sp|Q6PD26|PIGS_MOUSE	GPI transamidase component PIG-S OS=Mus musculus GN=Pigs PE=1 SV=3	MOUSE	3	4.16869	0.0531824	4.44631	0.937562	18.5353
120	51.34	51.43	55.13	48.81	43.91	sp|Q62009|POSTN_MOUSE	Periostin OS=Mus musculus GN=Postn PE=1 SV=2	MOUSE	31	1.51356	0.0532815	1.25893	1.20226	1.83654
2122	2.03	2.04	27.12	16.67	10.13	sp|Q9D773|RM02_MOUSE	39S ribosomal protein L2, mitochondrial OS=Mus musculus GN=Mrpl2 PE=2 SV=1	MOUSE	1	1.78649	0.0534136	24.2103	0.0737904	28.3139
1676	4.01	4.02	15.97	10.34	7.441	sp|Q9EP89|LACTB_MOUSE	Serine beta-lactamase-like protein LACTB, mitochondrial OS=Mus musculus GN=Lactb PE=1 SV=1	MOUSE	3	0.0194089	0.0536147	6.66807	0.0101859	0.12942
3106	0.09	0.11	11.67	3.833	0.6969	sp|Q9CTN5|S6OS1_MOUSE	Protein SIX6OS1 OS=Mus musculus GN=Six6os1 PE=2 SV=2	MOUSE	1	0.0111686	0.0537232	2.26986	0.01	0.0253513
3145	0.08	0.12	3.856	2.571	0	RRRRRsp|O70283|WNT2B_MOUSE	REVERSED Protein Wnt-2b OS=Mus musculus GN=Wnt2b PE=2 SV=3	MOUSE	0	0.0113763	0.0537308	2.26986	0.01	0.0258226
438	21.28	21.34	73.53	73.53	70.1	sp|Q99PT1|GDIR1_MOUSE	Rho GDP-dissociation inhibitor 1 OS=Mus musculus GN=Arhgdia PE=1 SV=3	MOUSE	15	0.218776	0.054028	1.90546	0.149968	0.416869
3169	0.07	2.12	10.36	4.369	1.456	sp|Q9EPS3|GLCE_MOUSE	D-glucuronyl C5-epimerase OS=Mus musculus GN=Glce PE=1 SV=2	MOUSE	2	0.717794	0.0540795	4.40555	0.161436	3.16228
180	41.47	42.89	61.99	61.99	54.72	sp|P22599|A1AT2_MOUSE	Alpha-1-antitrypsin 1-2 OS=Mus musculus GN=Serpina1b PE=1 SV=2	MOUSE	56	0.0937562	0.0543021	4.44631	0.0349945	0.416869
2516	1.73	2.61	10.83	3.013	1.842	RRRRRsp|A2A5R2|BIG2_MOUSE	REVERSED Brefeldin A-inhibited guanine nucleotide-exchange protein 2 OS=Mus musculus GN=Arfgef2 PE=1 SV=1	MOUSE	7	0.291072	0.0545475	2.0893	0.0591562	0.608135
3283	0.06	0.08	3.916	3.916	0	RRRRRsp|P43345|TLX1_MOUSE	REVERSED T-cell leukemia homeobox protein 1 OS=Mus musculus GN=Tlx1 PE=1 SV=1	MOUSE	0	0.0143219	0.0546274	3.80189	0.01	0.0544503
2270	2	4	14.08	9.859	9.859	sp|P56371|RAB4A_MOUSE	Ras-related protein Rab-4A OS=Mus musculus GN=Rab4a PE=1 SV=1	MOUSE	3	0.0111686	0.0546745	2.26986	0.01	0.0253513
2229	2.01	2.01	14.06	7.162	2.122	sp|Q99M51|NCK1_MOUSE	Cytoplasmic protein NCK1 OS=Mus musculus GN=Nck1 PE=1 SV=1	MOUSE	1	0.0111686	0.0547999	2.26986	0.01	0.0253513
2885	0.2	0.23	11.76	3.877	0	RRRRRsp|Q8VDU5|SNRK_MOUSE	REVERSED SNF-related serine/threonine-protein kinase OS=Mus musculus GN=Snrk PE=1 SV=1	MOUSE	0	0.0111686	0.0548061	2.26986	0.01	0.0253513
3254	0.06	0.09	5.182	1.152	0	RRRRRsp|Q8VDL9|GLIS2_MOUSE	REVERSED Zinc finger protein GLIS2 OS=Mus musculus GN=Glis2 PE=1 SV=1	MOUSE	0	0.0111686	0.0548184	2.26986	0.01	0.0253513
306	28.1	28.18	55	50.91	45.91	sp|Q922R8|PDIA6_MOUSE	Protein disulfide-isomerase A6 OS=Mus musculus GN=Pdia6 PE=1 SV=3	MOUSE	18	0.291072	0.0551496	1.36773	0.164437	0.398107
1691	4	6.02	17.54	10.31	9.211	sp|P46664|PURA2_MOUSE	Adenylosuccinate synthetase isozyme 2 OS=Mus musculus GN=Adss PE=1 SV=2	MOUSE	3	0.0110662	0.0553358	2.29087	0.01	0.0253513
1275	6.24	6.34	38.31	24.14	24.14	sp|P13634|CAH1_MOUSE	Carbonic anhydrase 1 OS=Mus musculus GN=Ca1 PE=2 SV=4	MOUSE	11	0.409261	0.0554943	2.37684	0.224905	0.972747
2521	1.72	1.85	14.9	6.291	6.291	sp|Q99LN9|DOHH_MOUSE	Deoxyhypusine hydroxylase OS=Mus musculus GN=Dohh PE=2 SV=2	MOUSE	1	0.972747	0.05556	18.8799	0.0519996	18.3654
655	14.53	14.55	77.86	77.14	77.14	sp|P62962|PROF1_MOUSE	Profilin-1 OS=Mus musculus GN=Pfn1 PE=1 SV=2	MOUSE	21	0.17378	0.0555746	2.51189	0.123595	0.436516
770	12.15	12.16	40.48	32.18	32.18	sp|P23492|PNPH_MOUSE	Purine nucleoside phosphorylase OS=Mus musculus GN=Pnp PE=1 SV=2	MOUSE	7	0.660693	0.0556814	1.30617	0.210863	0.862979
1832	3.22	3.54	39.84	33.59	33.59	sp|Q9D0T1|NH2L1_MOUSE	NHP2-like protein 1 OS=Mus musculus GN=Nhp2l1 PE=2 SV=4	MOUSE	5	0.409261	0.0557728	2.44343	0.0636796	1
415	22.2	22.72	50	44.97	40.83	sp|P51885|LUM_MOUSE	Lumican OS=Mus musculus GN=Lum PE=1 SV=2	MOUSE	19	0.452898	0.0561907	1.38038	0.337287	0.625173
1306	6.09	6.3	21.28	9.459	6.757	sp|Q60770|STXB3_MOUSE	Syntaxin-binding protein 3 OS=Mus musculus GN=Stxbp3 PE=1 SV=1	MOUSE	3	1.30617	0.0561928	21.0863	0.0619441	22.2844
1917	2.64	2.68	13.46	7.153	3.226	sp|O35350|CAN1_MOUSE	Calpain-1 catalytic subunit OS=Mus musculus GN=Capn1 PE=2 SV=1	MOUSE	3	0.990832	0.0562566	4.44631	0.222844	4.40555
70	69.34	69.5	62.56	56.09	53.53	sp|P48678|LMNA_MOUSE	Prelamin-A/C OS=Mus musculus GN=Lmna PE=1 SV=2	MOUSE	47	2.01372	0.0564032	1.10662	1.8197	2.24905
1687	4	27.53	39.34	28.75	26.54	sp|P17156|HSP72_MOUSE	Heat shock-related 70 kDa protein 2 OS=Mus musculus GN=Hspa2 PE=1 SV=2	MOUSE	34	0.990832	0.0565343	18.8799	0.0524807	18.7068
2078	2.06	2.16	29.55	22.16	19.32	sp|P19258|MPV17_MOUSE	Protein Mpv17 OS=Mus musculus GN=Mpv17 PE=2 SV=1	MOUSE	2	0.0110662	0.0565954	2.29087	0.01	0.0253513
1851	3.08	3.25	39.01	32.97	20.88	sp|Q9WUL7|ARL3_MOUSE	ADP-ribosylation factor-like protein 3 OS=Mus musculus GN=Arl3 PE=1 SV=1	MOUSE	2	0.0110662	0.0567618	2.29087	0.01	0.0253513
2745	0.42	0.45	3.377	2.203	1.468	RRRRRsp|Q64336|TBR1_MOUSE	REVERSED T-box brain protein 1 OS=Mus musculus GN=Tbr1 PE=2 SV=2	MOUSE	1	0.0111686	0.0568175	2.26986	0.01	0.0253513
106	56.39	56.45	81.14	79.94	77.84	sp|P14152|MDHC_MOUSE	Malate dehydrogenase, cytoplasmic OS=Mus musculus GN=Mdh1 PE=1 SV=3	MOUSE	74	1.08643	0.0569631	1.10662	0.981748	1.24738
2172	2.01	3.13	17.41	7.414	3.103	sp|Q8BIQ5|CSTF2_MOUSE	Cleavage stimulation factor subunit 2 OS=Mus musculus GN=Cstf2 PE=1 SV=2	MOUSE	2	0.0110662	0.0571027	2.29087	0.01	0.0253513
1778	3.65	3.86	35.54	35.54	17.47	sp|P97493|THIOM_MOUSE	Thioredoxin, mitochondrial OS=Mus musculus GN=Txn2 PE=2 SV=1	MOUSE	4	0.539511	0.0571086	2.72898	0.199526	1.47231
2599	1.12	1.24	11.66	6.706	5.248	sp|Q8CB27|OTU1_MOUSE	Ubiquitin thioesterase OTU1 OS=Mus musculus GN=Yod1 PE=1 SV=1	MOUSE	1	0.0110662	0.0571091	2.29087	0.01	0.0253513
2649	0.79	0.95	3.765	2.103	0.7824	sp|Q61191|HCFC1_MOUSE	Host cell factor 1 OS=Mus musculus GN=Hcfc1 PE=1 SV=2	MOUSE	2	0.244343	0.0576179	2.72898	0.0855067	0.666807
1779	3.63	3.76	19.25	9.627	9.627	sp|Q99JR1|SFXN1_MOUSE	Sideroflexin-1 OS=Mus musculus GN=Sfxn1 PE=1 SV=3	MOUSE	3	0.0110662	0.058008	2.29087	0.01	0.0253513
2759	0.38	2.24	8.747	3.722	1.303	RRRRRsp|Q66JQ7|CASC5_MOUSE	REVERSED Protein CASC5 OS=Mus musculus GN=Casc5 PE=2 SV=3	MOUSE	3	0.0110662	0.0585021	2.29087	0.01	0.0253513
3259	0.06	0.08	10.53	3.728	0.8104	RRRRRsp|P59016|VP33B_MOUSE	REVERSED Vacuolar protein sorting-associated protein 33B OS=Mus musculus GN=Vps33b PE=1 SV=1	MOUSE	1	0.0110662	0.0585601	2.29087	0.01	0.0253513
2911	0.18	0.21	9.739	2.138	0	sp|O54927|WSB1_MOUSE	WD repeat and SOCS box-containing protein 1 OS=Mus musculus GN=Wsb1 PE=1 SV=1	MOUSE	0	0.011695	0.0589727	2.37684	0.01	0.0277971
212	37.28	39.57	41.3	34.9	27.94	sp|Q9WTI7|MYO1C_MOUSE	Unconventional myosin-Ic OS=Mus musculus GN=Myo1c PE=1 SV=2	MOUSE	27	2.24905	0.0589749	1.30617	1.72187	2.93765
2319	2	2.05	3.562	2.466	2.466	sp|Q61559|FCGRN_MOUSE	IgG receptor FcRn large subunit p51 OS=Mus musculus GN=Fcgrt PE=1 SV=1	MOUSE	2	0.0110662	0.0589845	2.29087	0.01	0.0253513
2294	2	2.2	11.44	6.079	3.337	sp|Q920Q4|VPS16_MOUSE	Vacuolar protein sorting-associated protein 16 homolog OS=Mus musculus GN=Vps16 PE=1 SV=3	MOUSE	3	0.011695	0.0590317	2.39883	0.01	0.0280543
3050	0.11	0.13	3.367	1.01	0	RRRRRsp|Q3TCN2|PLBL2_MOUSE	REVERSED Putative phospholipase B-like 2 OS=Mus musculus GN=Plbd2 PE=1 SV=2	MOUSE	0	0.0127057	0.059193	2.96483	0.01	0.0376704
2096	2.04	2.2	40.46	24.28	8.092	sp|Q9D1H6|NDUF4_MOUSE	NADH dehydrogenase [ubiquinone] 1 alpha subcomplex assembly factor 4 OS=Mus musculus GN=Ndufaf4 PE=2 SV=1	MOUSE	1	0.103753	0.0592494	31.6228	0.0165959	3.28095
1565	4.33	4.44	44.93	23.19	23.19	sp|Q91WK1|SPRY4_MOUSE	SPRY domain-containing protein 4 OS=Mus musculus GN=Spryd4 PE=2 SV=1	MOUSE	3	1.08643	0.0596084	1.24738	0.870964	1.35519
1672	4.01	4.05	34.1	23.37	15.33	sp|O70439|STX7_MOUSE	Syntaxin-7 OS=Mus musculus GN=Stx7 PE=1 SV=3	MOUSE	2	0.0110662	0.0596663	2.29087	0.01	0.0253513
2071	2.07	2.14	31.82	16.12	11.16	sp|Q80X85|RT07_MOUSE	28S ribosomal protein S7, mitochondrial OS=Mus musculus GN=Mrps7 PE=2 SV=1	MOUSE	2	4.20727	0.0596982	31.3329	0.134276	40.9261
2719	0.48	0.51	12.5	8.333	3.056	sp|Q8BTZ7|GMPPB_MOUSE	Mannose-1-phosphate guanyltransferase beta OS=Mus musculus GN=Gmppb PE=2 SV=1	MOUSE	1	0.0110662	0.059734	2.29087	0.01	0.0253513
2888	0.2	0.23	13.37	9.726	3.647	sp|Q9ERN0|SCAM2_MOUSE	Secretory carrier-associated membrane protein 2 OS=Mus musculus GN=Scamp2 PE=2 SV=1	MOUSE	1	0.0110662	0.0598078	2.29087	0.01	0.0253513
2286	2	2.3	7.886	4.246	2.686	sp|Q6PHS9|CA2D2_MOUSE	Voltage-dependent calcium channel subunit alpha-2/delta-2 OS=Mus musculus GN=Cacna2d2 PE=1 SV=1	MOUSE	4	0.0113763	0.0598774	2.26986	0.01	0.0258226
2450	2	2	30.49	24.39	24.39	sp|Q9CR20|IR3IP_MOUSE	Immediate early response 3-interacting protein 1 OS=Mus musculus GN=Ier3ip1 PE=2 SV=1	MOUSE	1	0.103753	0.0598968	31.6228	0.0165959	3.28095
2234	2.01	2.01	10.92	2.729	1.949	sp|Q3UKJ7|SMU1_MOUSE	WD40 repeat-containing protein SMU1 OS=Mus musculus GN=Smu1 PE=2 SV=2	MOUSE	1	0.0113763	0.0599271	2.29087	0.01	0.0260615
215	36.91	37.31	23.29	18.34	14.37	sp|P97927|LAMA4_MOUSE	Laminin subunit alpha-4 OS=Mus musculus GN=Lama4 PE=1 SV=2	MOUSE	24	0.794328	0.060291	1.20226	0.654636	0.954993
1015	8.63	8.88	51.85	51.85	48.15	sp|Q91WS0|CISD1_MOUSE	CDGSH iron-sulfur domain-containing protein 1 OS=Mus musculus GN=Cisd1 PE=1 SV=1	MOUSE	10	4.05509	0.0603828	1.57036	2.58226	5.59758
3306	0.05	0.4	8.398	1.795	0.2703	RRRRRsp|A2AN08|UBR4_MOUSE	REVERSED E3 ubiquitin-protein ligase UBR4 OS=Mus musculus GN=Ubr4 PE=1 SV=1	MOUSE	3	1.19124	0.0604338	2.91072	0.409261	3.49945
2166	2.01	5.31	45.16	34.95	19.35	sp|Q8VEH3|ARL8A_MOUSE	ADP-ribosylation factor-like protein 8A OS=Mus musculus GN=Arl8a PE=2 SV=1	MOUSE	5	0.0125893	0.0605512	2.83139	0.01	0.0356451
3289	0.05	8.74	51.72	48.28	33.1	sp|Q9D2M8|UB2V2_MOUSE	Ubiquitin-conjugating enzyme E2 variant 2 OS=Mus musculus GN=Ube2v2 PE=2 SV=4	MOUSE	4	0.0111686	0.060637	2.26986	0.01	0.0253513
2262	2	5.54	12.81	9.298	5.614	sp|P97863|NFIB_MOUSE	Nuclear factor 1 B-type OS=Mus musculus GN=Nfib PE=1 SV=2	MOUSE	3	0.011272	0.0610241	2.26986	0.01	0.0255859
1651	4.02	4.11	19.69	11.14	8.808	sp|Q91XD6|VPS36_MOUSE	Vacuolar protein-sorting-associated protein 36 OS=Mus musculus GN=Vps36 PE=1 SV=1	MOUSE	4	0.505825	0.061048	4.48745	0.0972747	2.26986
426	21.68	28.61	56.28	50.48	45.89	sp|O88844|IDHC_MOUSE	Isocitrate dehydrogenase [NADP] cytoplasmic OS=Mus musculus GN=Idh1 PE=1 SV=2	MOUSE	22	1.22462	0.061996	1.38038	0.887156	1.95884
3156	0.08	0.1	17.45	2.545	0	sp|P97760|RPB3_MOUSE	DNA-directed RNA polymerase II subunit RPB3 OS=Mus musculus GN=Polr2c PE=2 SV=1	MOUSE	0	4.69894	0.0622491	31.3329	0.149968	43.2514
2709	0.51	0.57	5.299	2.424	1.409	sp|P39061|COIA1_MOUSE	Collagen alpha-1(XVIII) chain OS=Mus musculus GN=Col18a1 PE=1 SV=4	MOUSE	2	0.0110662	0.0622916	2.29087	0.01	0.0253513
1658	4.02	4.02	26.05	26.05	19.33	sp|Q9D1K2|VATF_MOUSE	V-type proton ATPase subunit F OS=Mus musculus GN=Atp6v1f PE=1 SV=2	MOUSE	2	0.0110662	0.0623163	2.29087	0.01	0.0253513
2368	2	2.01	14.55	5.974	4.675	sp|Q80X73|PELO_MOUSE	Protein pelota homolog OS=Mus musculus GN=Pelo PE=2 SV=3	MOUSE	1	0.0110662	0.0623163	2.29087	0.01	0.0253513
2541	1.56	2.02	13.94	9.207	7.161	sp|Q80WQ2|VAC14_MOUSE	Protein VAC14 homolog OS=Mus musculus GN=Vac14 PE=1 SV=1	MOUSE	6	0.0110662	0.0623163	2.29087	0.01	0.0253513
1311	6.08	6.09	47.78	19.7	13.3	sp|P34022|RANG_MOUSE	Ran-specific GTPase-activating protein OS=Mus musculus GN=Ranbp1 PE=1 SV=2	MOUSE	6	0.246604	0.0623464	2.48886	0.0448745	0.613762
1063	8.17	9.48	25.45	19.39	17.58	sp|Q9DAW9|CNN3_MOUSE	Calponin-3 OS=Mus musculus GN=Cnn3 PE=2 SV=1	MOUSE	6	0.366438	0.0624624	2.44343	0.0855067	0.895365
1694	4	4.96	10.47	6.515	3.734	sp|Q8BMG7|RBGPR_MOUSE	Rab3 GTPase-activating protein non-catalytic subunit OS=Mus musculus GN=Rab3gap2 PE=1 SV=2	MOUSE	5	0.0110662	0.0626204	2.29087	0.01	0.0253513
2941	0.16	0.19	6.601	2.145	0	RRRRRsp|Q5SUQ9|CTC1_MOUSE	REVERSED CST complex subunit CTC1 OS=Mus musculus GN=Ctc1 PE=1 SV=2	MOUSE	0	0.0731139	0.0626267	40.1791	0.0110662	2.93765
1203	6.89	7.23	58.82	58.82	48.37	sp|Q9CPU4|MGST3_MOUSE	Microsomal glutathione S-transferase 3 OS=Mus musculus GN=Mgst3 PE=1 SV=1	MOUSE	6	5.44503	0.0626803	2.42103	2.24905	13.8038
499	19.05	19.25	76.54	72.63	65.36	sp|Q9CQJ8|NDUB9_MOUSE	NADH dehydrogenase [ubiquinone] 1 beta subcomplex subunit 9 OS=Mus musculus GN=Ndufb9 PE=1 SV=3	MOUSE	19	1.61436	0.0627418	1.27057	1.27057	1.99526
2605	1.06	5.37	24.95	11.52	10.56	sp|O35344|IMA3_MOUSE	Importin subunit alpha-3 OS=Mus musculus GN=Kpna3 PE=1 SV=1	MOUSE	4	0.0111686	0.0628002	2.26986	0.01	0.0253513
2869	0.22	0.25	16.3	16.3	7.93	sp|Q3V009|TMED1_MOUSE	Transmembrane emp24 domain-containing protein 1 OS=Mus musculus GN=Tmed1 PE=2 SV=1	MOUSE	1	0.0113763	0.0630803	2.29087	0.01	0.0260615
1090	8.02	8.39	69.62	67.09	60.13	sp|Q9CQH7|BT3L4_MOUSE	Transcription factor BTF3 homolog 4 OS=Mus musculus GN=Btf3l4 PE=2 SV=1	MOUSE	9	0.57544	0.0632656	1.52757	0.37325	0.879023
1805	3.41	3.5	17.59	8.136	8.136	sp|Q80UY2|KCMF1_MOUSE	E3 ubiquitin-protein ligase KCMF1 OS=Mus musculus GN=Kcmf1 PE=2 SV=1	MOUSE	2	0.0130617	0.0633044	3.19154	0.01	0.0416869
371	24.7	26.97	33.57	24.12	19.83	sp|O08788|DCTN1_MOUSE	Dynactin subunit 1 OS=Mus musculus GN=Dctn1 PE=1 SV=3	MOUSE	20	2.55859	0.0633704	1.99526	1.28233	4.96592
628	15.12	15.7	41.52	30.17	18.82	sp|Q9ET78|JPH2_MOUSE	Junctophilin-2 OS=Mus musculus GN=Jph2 PE=1 SV=2	MOUSE	10	0.704693	0.0637858	1.44544	0.487529	1.01859
2449	2	2	7.87	5.556	5.556	sp|Q9CR76|TM186_MOUSE	Transmembrane protein 186 OS=Mus musculus GN=Tmem186 PE=2 SV=2	MOUSE	1	0.0110662	0.0637893	2.29087	0.01	0.0253513
790	11.98	12.21	29.55	18.39	15.5	sp|Q9WUM3|COR1B_MOUSE	Coronin-1B OS=Mus musculus GN=Coro1b PE=1 SV=1	MOUSE	7	1.18032	0.0638141	1.2942	0.912011	1.52757
2594	1.14	5.65	30.65	20.05	12.67	sp|Q9R1T4|SEPT6_MOUSE	Septin-6 OS=Mus musculus GN=Sept6 PE=1 SV=4	MOUSE	6	0.011272	0.0640418	2.26986	0.01	0.0255859
2136	2.02	2.19	11.93	4.772	3.942	sp|Q8CI71|CC132_MOUSE	Coiled-coil domain-containing protein 132 OS=Mus musculus GN=Ccdc132 PE=1 SV=2	MOUSE	4	0.0110662	0.0640548	2.29087	0.01	0.0253513
3126	0.08	2.12	8.781	4.855	2.686	RRRRRsp|Q9D4H4|AMOL1_MOUSE	REVERSED Angiomotin-like protein 1 OS=Mus musculus GN=Amotl1 PE=1 SV=2	MOUSE	4	0.0114815	0.064058	2.31206	0.01	0.0265461
3010	0.12	2.31	38.1	28.57	28.57	sp|Q6ZWY3|RS27L_MOUSE	40S ribosomal protein S27-like OS=Mus musculus GN=Rps27l PE=2 SV=3	MOUSE	4	0.0143219	0.0640839	3.80189	0.01	0.0544503
1769	3.75	3.92	55.28	33.33	28.46	sp|Q9CQM5|TXD17_MOUSE	Thioredoxin domain-containing protein 17 OS=Mus musculus GN=Txndc17 PE=1 SV=1	MOUSE	3	1.22462	0.0643502	1.94089	0.630957	2.35505
1625	4.07	4.19	54.46	37.5	32.14	sp|P56212|ARP19_MOUSE	cAMP-regulated phosphoprotein 19 OS=Mus musculus GN=Arpp19 PE=1 SV=2	MOUSE	3	0.928966	0.0644325	1.45881	0.636796	1.35519
988	8.96	9.01	42.26	27.68	25	sp|Q9CX34|SUGT1_MOUSE	Suppressor of G2 allele of SKP1 homolog OS=Mus musculus GN=Sugt1 PE=2 SV=3	MOUSE	6	0.157036	0.0648308	1.65959	0.0912011	0.260615
175	41.75	41.99	67.51	63	62.09	sp|P34914|HYES_MOUSE	Bifunctional epoxide hydrolase 2 OS=Mus musculus GN=Ephx2 PE=1 SV=2	MOUSE	26	0.744732	0.0648815	1.18032	0.613762	0.879023
2531	1.63	1.78	12.67	3.511	2.748	sp|Q8CC27|CACB2_MOUSE	Voltage-dependent L-type calcium channel subunit beta-2 OS=Mus musculus GN=Cacnb2 PE=2 SV=1	MOUSE	3	0.0110662	0.0650082	2.29087	0.01	0.0253513
1585	4.21	4.25	27.27	18.6	9.504	sp|Q9Z2M7|PMM2_MOUSE	Phosphomannomutase 2 OS=Mus musculus GN=Pmm2 PE=2 SV=1	MOUSE	2	2.03236	0.0651167	1.72187	1.18032	3.49945
2593	1.15	1.26	14.24	7.639	6.25	sp|Q99KR3|LACB2_MOUSE	Beta-lactamase-like protein 2 OS=Mus musculus GN=Lactb2 PE=1 SV=1	MOUSE	1	0.0110662	0.0651503	2.29087	0.01	0.0253513
1979	2.35	2.39	47.06	31.93	27.73	sp|P62315|SMD1_MOUSE	Small nuclear ribonucleoprotein Sm D1 OS=Mus musculus GN=Snrpd1 PE=2 SV=1	MOUSE	2	0.0465586	0.0652448	4.44631	0.0148594	0.207014
2706	0.51	1.78	9.783	5.978	2.174	sp|Q61210|ARHG1_MOUSE	Rho guanine nucleotide exchange factor 1 OS=Mus musculus GN=Arhgef1 PE=1 SV=2	MOUSE	3	0.0110662	0.0652907	2.29087	0.01	0.0253513
1854	3.07	3.22	14.89	9.635	5.109	sp|Q9CZJ2|HS12B_MOUSE	Heat shock 70 kDa protein 12B OS=Mus musculus GN=Hspa12b PE=1 SV=1	MOUSE	4	0.432514	0.065407	1.87068	0.229087	0.809096
2186	2.01	2.2	12.62	2.46	1.925	sp|P43247|MSH2_MOUSE	DNA mismatch repair protein Msh2 OS=Mus musculus GN=Msh2 PE=2 SV=1	MOUSE	2	0.0711213	0.0654241	4.87528	0.0175388	0.346737
2098	2.04	2.18	10.13	5.065	2.026	sp|Q9ERL9|GCYA3_MOUSE	Guanylate cyclase soluble subunit alpha-3 OS=Mus musculus GN=Gucy1a3 PE=2 SV=2	MOUSE	1	0.0111686	0.0656177	2.26986	0.01	0.0253513
2866	0.22	0.26	9.443	2.941	0	RRRRRsp|Q8CEC6|PPWD1_MOUSE	REVERSED Peptidylprolyl isomerase domain and WD repeat-containing protein 1 OS=Mus musculus GN=Ppwd1 PE=2 SV=2	MOUSE	0	0.0111686	0.0657943	2.26986	0.01	0.0253513
2049	2.11	2.15	14	12.22	4.389	sp|Q8BX02|KANK2_MOUSE	KN motif and ankyrin repeat domain-containing protein 2 OS=Mus musculus GN=Kank2 PE=1 SV=1	MOUSE	3	0.636796	0.0660065	22.2844	0.0405509	14.1906
1276	6.24	6.3	17.92	11.45	7.229	sp|Q8VBZ3|CLPT1_MOUSE	Cleft lip and palate transmembrane protein 1 homolog OS=Mus musculus GN=Clptm1 PE=1 SV=1	MOUSE	5	0.0465586	0.0660398	2.83139	0.0177011	0.131826
2756	0.39	0.42	8.182	3	1	sp|O35071|KIF1C_MOUSE	Kinesin-like protein KIF1C OS=Mus musculus GN=Kif1c PE=1 SV=2	MOUSE	1	0.0187068	0.0663387	3.83707	0.01	0.0717794
2601	1.1	1.2	7.073	2.612	1.415	RRRRRsp|O88207|CO5A1_MOUSE	REVERSED Collagen alpha-1(V) chain OS=Mus musculus GN=Col5a1 PE=2 SV=2	MOUSE	3	0.214783	0.0665339	4.44631	0.0483059	0.954993
1864	2.99	3.21	25.52	18.41	18.41	sp|Q9D883|U2AF1_MOUSE	Splicing factor U2AF 35 kDa subunit OS=Mus musculus GN=U2af1 PE=1 SV=4	MOUSE	4	0.0110662	0.0665779	2.29087	0.01	0.0253513
736	12.87	42.61	64.16	64.16	54.24	sp|P07758|A1AT1_MOUSE	Alpha-1-antitrypsin 1-1 OS=Mus musculus GN=Serpina1a PE=1 SV=4	MOUSE	54	0.125893	0.0667209	1.87068	0.0887156	0.235505
2558	1.46	1.61	12.63	2.823	1.486	RRRRRsp|Q8CCN1|NAL10_MOUSE	REVERSED NACHT, LRR and PYD domains-containing protein 10 OS=Mus musculus GN=Nlrp10 PE=1 SV=1	MOUSE	2	0.0108643	0.0668681	2.51189	0.01	0.0272898
827	11.18	11.25	39.08	34.46	27.08	sp|Q05186|RCN1_MOUSE	Reticulocalbin-1 OS=Mus musculus GN=Rcn1 PE=1 SV=1	MOUSE	6	5.86138	0.0669235	2.05116	2.85759	9.2045
2033	2.14	2.17	67.65	36.27	36.27	sp|P62311|LSM3_MOUSE	U6 snRNA-associated Sm-like protein LSm3 OS=Mus musculus GN=Lsm3 PE=2 SV=2	MOUSE	3	1.19124	0.0669859	20.3236	0.0586138	21.8776
3029	0.12	0.14	15.35	7.417	0	sp|Q61103|REQU_MOUSE	Zinc finger protein ubi-d4 OS=Mus musculus GN=Dpf2 PE=1 SV=1	MOUSE	0	0.0110662	0.0671003	2.29087	0.01	0.0253513
1978	2.35	2.44	17	8.3	3.03	sp|Q3TCH7|CUL4A_MOUSE	Cullin-4A OS=Mus musculus GN=Cul4a PE=1 SV=1	MOUSE	3	0.0110662	0.0671301	2.29087	0.01	0.0253513
2091	2.04	4.08	29.09	18.64	18.64	sp|P63011|RAB3A_MOUSE	Ras-related protein Rab-3A OS=Mus musculus GN=Rab3a PE=1 SV=1	MOUSE	4	0.0110662	0.0671301	2.29087	0.01	0.0253513
2612	1.04	1.15	5.512	2.559	1.772	sp|Q8K2D3|EDC3_MOUSE	Enhancer of mRNA-decapping protein 3 OS=Mus musculus GN=Edc3 PE=2 SV=1	MOUSE	1	0.0110662	0.0671301	2.29087	0.01	0.0253513
2677	0.62	0.65	37.98	27.91	24.81	sp|Q9D924|ISCA1_MOUSE	Iron-sulfur cluster assembly 1 homolog, mitochondrial OS=Mus musculus GN=Isca1 PE=2 SV=1	MOUSE	3	0.011272	0.0671301	2.24905	0.01	0.0253513
2942	0.16	0.19	2.646	1.089	0.3891	RRRRRsp|O70305|ATX2_MOUSE	REVERSED Ataxin-2 OS=Mus musculus GN=Atxn2 PE=1 SV=1	MOUSE	1	0.0110662	0.0671301	2.29087	0.01	0.0253513
1099	8	8.01	10.98	8.181	7.212	sp|Q8CC35|SYNPO_MOUSE	Synaptopodin OS=Mus musculus GN=Synpo PE=1 SV=2	MOUSE	4	0.134276	0.0672096	2.63027	0.0685488	0.353183
950	9.46	9.67	13.52	9.075	7.117	sp|Q9EPU0|RENT1_MOUSE	Regulator of nonsense transcripts 1 OS=Mus musculus GN=Upf1 PE=1 SV=2	MOUSE	6	4.74242	0.0676998	3.53183	1.34276	29.9226
2864	0.22	0.3	3.928	1.4	0.1945	sp|Q8R4Y4|STAB1_MOUSE	Stabilin-1 OS=Mus musculus GN=Stab1 PE=1 SV=1	MOUSE	1	0.42462	0.0678012	3.94457	0.10666	1.67494
2618	0.97	1.07	9.91	5.405	3.904	sp|P49935|CATH_MOUSE	Pro-cathepsin H OS=Mus musculus GN=Ctsh PE=2 SV=2	MOUSE	1	0.011272	0.0679531	2.24905	0.01	0.0253513
2274	2	3.37	10.65	8.102	2.775	sp|Q61548|AP180_MOUSE	Clathrin coat assembly protein AP180 OS=Mus musculus GN=Snap91 PE=1 SV=1	MOUSE	4	99.0832	0.0680191	1	99.0832	99.0832
1471	5.01	5.08	17.71	11.81	10.07	sp|Q8BX10|PGAM5_MOUSE	Serine/threonine-protein phosphatase PGAM5, mitochondrial OS=Mus musculus GN=Pgam5 PE=2 SV=1	MOUSE	3	2.31206	0.0680974	1.38038	1.67494	3.83707
1580	4.23	4.26	18	11.67	7.333	sp|Q9D7J9|ECHD3_MOUSE	Enoyl-CoA hydratase domain-containing protein 3, mitochondrial OS=Mus musculus GN=Echdc3 PE=2 SV=1	MOUSE	2	0.231206	0.0681011	31.0456	0.0237684	7.17794
2861	0.22	1.15	10.4	4.241	2.599	sp|Q9CUN6|SMUF1_MOUSE	E3 ubiquitin-protein ligase SMURF1 OS=Mus musculus GN=Smurf1 PE=2 SV=2	MOUSE	2	0.0115878	0.0682436	2.33346	0.01	0.0270396
2413	2	2	15.98	5.917	5.917	sp|Q6PGB6|NAA50_MOUSE	N-alpha-acetyltransferase 50 OS=Mus musculus GN=Naa50 PE=1 SV=1	MOUSE	1	0.0110662	0.0682763	2.29087	0.01	0.0253513
3230	0.06	0.24	10.24	2.694	1.053	RRRRRsp|Q8BW94|DYH3_MOUSE	REVERSED Dynein heavy chain 3, axonemal OS=Mus musculus GN=Dnah3 PE=1 SV=2	MOUSE	8	3.16228	0.0683931	4.48745	0.704693	14.3219
2435	2	2	7.143	4.839	3.917	sp|Q8K358|PIGU_MOUSE	Phosphatidylinositol glycan anchor biosynthesis class U protein OS=Mus musculus GN=Pigu PE=2 SV=4	MOUSE	1	0.0110662	0.0685462	2.29087	0.01	0.0253513
2125	2.03	2.04	11.42	6.481	6.481	sp|P12265|BGLR_MOUSE	Beta-glucuronidase OS=Mus musculus GN=Gusb PE=2 SV=2	MOUSE	3	0.0110662	0.0686858	2.29087	0.01	0.0253513
2968	0.14	0.29	9.838	2.366	0.5071	sp|Q99MY8|ASH1L_MOUSE	Histone-lysine N-methyltransferase ASH1L OS=Mus musculus GN=Ash1l PE=1 SV=3	MOUSE	3	2.72898	0.0687553	2.22844	1.22462	6.19441
3154	0.08	0.1	13.33	4.211	0	sp|P50236|ST2A2_MOUSE	Bile salt sulfotransferase 2 OS=Mus musculus GN=Sult2a2 PE=2 SV=1	MOUSE	0	0.0110662	0.0693779	2.29087	0.01	0.0253513
1230	6.63	6.71	30.6	18.55	14.22	sp|Q91WK0|LRRF2_MOUSE	Leucine-rich repeat flightless-interacting protein 2 OS=Mus musculus GN=Lrrfip2 PE=1 SV=1	MOUSE	8	1.30617	0.069396	1.38038	0.946237	1.80302
1256	6.41	7.15	52.94	41.67	35.78	sp|Q64152|BTF3_MOUSE	Transcription factor BTF3 OS=Mus musculus GN=Btf3 PE=2 SV=3	MOUSE	9	0.212814	0.0695748	2.70396	0.077983	0.57544
2171	2.01	3.51	6.162	3.257	1.849	sp|Q5XKE0|MYPC2_MOUSE	Myosin-binding protein C, fast-type OS=Mus musculus GN=Mybpc2 PE=1 SV=1	MOUSE	3	0.981748	0.0696383	2.83139	0.325087	2.77971
1424	5.41	5.56	15.99	8.819	5.381	sp|Q8C2Q3|RBM14_MOUSE	RNA-binding protein 14 OS=Mus musculus GN=Rbm14 PE=1 SV=1	MOUSE	3	0.101859	0.0697701	2.96483	0.0544503	0.301995
3159	0.08	0.1	11.26	3.463	0	RRRRRsp|Q6PKN7|INCA1_MOUSE	REVERSED Protein INCA1 OS=Mus musculus GN=Inca1 PE=2 SV=1	MOUSE	0	0.405509	0.0703743	27.7971	0.0296483	11.272
3253	0.06	0.09	5.973	2.048	0	sp|P70303|PYRG2_MOUSE	CTP synthase 2 OS=Mus musculus GN=Ctps2 PE=1 SV=1	MOUSE	0	0.0111686	0.070706	2.26986	0.01	0.0253513
1765	3.77	4.1	19.18	12.86	3.991	sp|Q68FL6|SYMC_MOUSE	Methionine--tRNA ligase, cytoplasmic OS=Mus musculus GN=Mars PE=2 SV=1	MOUSE	5	0.277971	0.0707372	2.33346	0.0672977	0.648634
2947	0.16	0.18	6.367	3.371	0	sp|Q9QWV4|MLF1_MOUSE	Myeloid leukemia factor 1 OS=Mus musculus GN=Mlf1 PE=1 SV=1	MOUSE	0	0.0110662	0.0708779	2.29087	0.01	0.0253513
603	15.63	15.82	64.62	61.73	45.85	sp|Q01730|RSU1_MOUSE	Ras suppressor protein 1 OS=Mus musculus GN=Rsu1 PE=2 SV=3	MOUSE	16	3.43558	0.0713783	1.6293	2.10863	4.96592
1214	6.82	6.94	36.92	31.31	31.31	sp|Q9WUZ7|SH3BG_MOUSE	SH3 domain-binding glutamic acid-rich protein OS=Mus musculus GN=Sh3bgr PE=2 SV=1	MOUSE	5	0.679204	0.0716894	1.64437	0.401791	1.11686
2326	2	2.03	7.297	3.648	2.156	sp|Q61129|CFAI_MOUSE	Complement factor I OS=Mus musculus GN=Cfi PE=1 SV=3	MOUSE	1	0.0110662	0.0720611	2.29087	0.01	0.0253513
2561	1.42	1.54	19.37	6.719	4.743	sp|P14106|C1QB_MOUSE	Complement C1q subcomponent subunit B OS=Mus musculus GN=C1qb PE=1 SV=2	MOUSE	1	0.011272	0.072524	2.26986	0.01	0.0255859
2403	2	2	26.75	15.29	15.29	sp|Q9D0B5|TSTD3_MOUSE	Thiosulfate sulfurtransferase/rhodanese-like domain-containing protein 3 OS=Mus musculus GN=Tstd3 PE=2 SV=1	MOUSE	1	0.0114815	0.072755	2.33346	0.01	0.0267917
2959	0.15	0.18	24.43	5.114	0	sp|Q9D8P4|RM17_MOUSE	39S ribosomal protein L17, mitochondrial OS=Mus musculus GN=Mrpl17 PE=1 SV=1	MOUSE	0	0.501187	0.0729728	24.4343	0.0356451	12.2462
1867	2.96	3.09	21.17	17.52	8.759	sp|O09172|GSH0_MOUSE	Glutamate--cysteine ligase regulatory subunit OS=Mus musculus GN=Gclm PE=2 SV=1	MOUSE	2	0.0110662	0.0735643	2.29087	0.01	0.0253513
2584	1.19	1.32	40.2	27.45	12.75	sp|Q9Z2P8|VAMP5_MOUSE	Vesicle-associated membrane protein 5 OS=Mus musculus GN=Vamp5 PE=2 SV=1	MOUSE	1	0.0409261	0.0737722	32.8095	0.0120226	1.34276
3323	0.05	0.15	8.82	2.763	1.063	sp|Q91W86|VPS11_MOUSE	Vacuolar protein sorting-associated protein 11 homolog OS=Mus musculus GN=Vps11 PE=1 SV=3	MOUSE	2	0.012942	0.0742379	3.04789	0.01	0.0394457
3252	0.06	0.09	17.4	4.144	0	sp|Q9CX00|IST1_MOUSE	IST1 homolog OS=Mus musculus GN=Ist1 PE=2 SV=1	MOUSE	0	0.0111686	0.0747983	2.26986	0.01	0.0253513
1996	2.27	2.44	18.34	12.44	6.858	sp|Q60710|SAMH1_MOUSE	SAM domain and HD domain-containing protein 1 OS=Mus musculus GN=Samhd1 PE=1 SV=2	MOUSE	5	0.0110662	0.0752618	2.29087	0.01	0.0253513
2003	2.25	2.29	8.628	4.158	1.975	sp|P35123|UBP4_MOUSE	Ubiquitin carboxyl-terminal hydrolase 4 OS=Mus musculus GN=Usp4 PE=1 SV=3	MOUSE	1	0.0110662	0.0753258	2.29087	0.01	0.0253513
2645	0.82	1	27.46	14.24	9.153	sp|Q9CY64|BIEA_MOUSE	Biliverdin reductase A OS=Mus musculus GN=Blvra PE=2 SV=1	MOUSE	3	0.0125893	0.0753258	2.83139	0.01	0.0356451
2743	0.42	0.46	17.34	16.49	7.066	sp|Q8CBY8|DCTN4_MOUSE	Dynactin subunit 4 OS=Mus musculus GN=Dctn4 PE=1 SV=1	MOUSE	1	0.0110662	0.0753258	2.29087	0.01	0.0253513
3071	0.1	0.12	9.471	3.343	0	RRRRRsp|Q8BP74|PSTK_MOUSE	REVERSED L-seryl-tRNA(Sec) kinase OS=Mus musculus GN=Pstk PE=1 SV=2	MOUSE	0	0.0111686	0.0753258	2.26986	0.01	0.0253513
3087	0.09	0.8	16.03	4.214	1.542	sp|Q5DTM8|BRE1A_MOUSE	E3 ubiquitin-protein ligase BRE1A OS=Mus musculus GN=Rnf20 PE=1 SV=2	MOUSE	3	0.0113763	0.0753258	2.29087	0.01	0.0260615
2324	2	2.03	9.202	3.518	1.759	sp|Q3V1T4|P3H1_MOUSE	Prolyl 3-hydroxylase 1 OS=Mus musculus GN=Lepre1 PE=2 SV=2	MOUSE	1	0.0119124	0.0754305	2.51189	0.01	0.0299226
1759	3.8	17.75	60.38	57.55	44.34	sp|P15864|H12_MOUSE	Histone H1.2 OS=Mus musculus GN=Hist1h1c PE=1 SV=2	MOUSE	12	4.28549	0.075901	2.48886	1.72187	12.8233
2808	0.31	0.34	13.63	9.015	0	sp|P51175|PPOX_MOUSE	Protoporphyrinogen oxidase OS=Mus musculus GN=Ppox PE=2 SV=1	MOUSE	0	0.103753	0.0762197	31.6228	0.0165959	3.28095
2777	0.36	0.56	10.66	3.419	1.709	sp|Q9R269|PEPL_MOUSE	Periplakin OS=Mus musculus GN=Ppl PE=1 SV=1	MOUSE	4	0.698232	0.0762294	18.5353	0.0487528	12.942
1924	2.6	2.66	36.67	28.33	14.44	sp|P08030|APT_MOUSE	Adenine phosphoribosyltransferase OS=Mus musculus GN=Aprt PE=2 SV=1	MOUSE	3	0.0113763	0.0767059	2.29087	0.01	0.0260615
1061	8.19	8.28	57.04	48.59	48.59	sp|Q9CQI3|GMFB_MOUSE	Glia maturation factor beta OS=Mus musculus GN=Gmfb PE=1 SV=3	MOUSE	6	0.0469894	0.0767092	4.44631	0.0148594	0.20893
2156	2.02	2.03	13.58	3.396	3.396	sp|P06342|HB2Q_MOUSE	H-2 class II histocompatibility antigen, A-Q beta chain OS=Mus musculus GN=H2-Ab1 PE=1 SV=1	MOUSE	1	0.0343558	0.076726	33.4195	0.0114815	1.14815
2538	1.59	1.84	12.01	5.222	1.697	sp|O08739|AMPD3_MOUSE	AMP deaminase 3 OS=Mus musculus GN=Ampd3 PE=2 SV=2	MOUSE	1	0.0110662	0.0767679	2.29087	0.01	0.0253513
652	14.6	14.69	76.61	70.97	70.97	sp|Q9DAK9|PHP14_MOUSE	14 kDa phosphohistidine phosphatase OS=Mus musculus GN=Phpt1 PE=1 SV=1	MOUSE	9	0.394457	0.0769939	1.57036	0.277971	0.619441
3372	0.05	0.06	9.467	2.663	0	sp|Q63955|PO4F3_MOUSE	POU domain, class 4, transcription factor 3 OS=Mus musculus GN=Pou4f3 PE=2 SV=2	MOUSE	0	0.0111686	0.0770003	2.26986	0.01	0.0253513
1278	6.23	7.06	51.54	49.69	36.73	sp|O35295|PURB_MOUSE	Transcriptional activator protein Pur-beta OS=Mus musculus GN=Purb PE=1 SV=3	MOUSE	7	0.448745	0.0773297	2.80543	0.141906	1.25893
2428	2	2	9.025	4.332	4.332	sp|P70677|CASP3_MOUSE	Caspase-3 OS=Mus musculus GN=Casp3 PE=1 SV=1	MOUSE	1	0.0110662	0.0774021	2.29087	0.01	0.0253513
2445	2	2	8.897	4.27	4.27	sp|Q9QY80|HACD1_MOUSE	Very-long-chain (3R)-3-hydroxyacyl-[acyl-carrier protein] dehydratase 1 OS=Mus musculus GN=Ptpla PE=2 SV=1	MOUSE	1	0.0110662	0.0774857	2.29087	0.01	0.0253513
2577	1.26	1.38	17.7	13.27	13.27	sp|P12400|CTL2B_MOUSE	Protein CTLA-2-beta OS=Mus musculus GN=Ctla2b PE=2 SV=2	MOUSE	1	0.0113763	0.0774857	2.26986	0.01	0.0258226
2598	1.12	1.25	16.62	8.719	5.995	sp|P49586|PCY1A_MOUSE	Choline-phosphate cytidylyltransferase A OS=Mus musculus GN=Pcyt1a PE=1 SV=1	MOUSE	2	0.011272	0.0776731	2.26986	0.01	0.0255859
3085	0.09	1.07	10.97	5.866	2.649	sp|Q6PAV2|HERC4_MOUSE	Probable E3 ubiquitin-protein ligase HERC4 OS=Mus musculus GN=Herc4 PE=2 SV=2	MOUSE	4	0.0123595	0.0777014	2.72898	0.01	0.0337287
2320	2	2.04	7.786	1.857	0.9286	sp|Q9ESU6|BRD4_MOUSE	Bromodomain-containing protein 4 OS=Mus musculus GN=Brd4 PE=1 SV=1	MOUSE	2	0.0110662	0.0777771	2.29087	0.01	0.0253513
165	42.86	45.01	65.9	64.74	61.85	sp|Q9CZS1|AL1B1_MOUSE	Aldehyde dehydrogenase X, mitochondrial OS=Mus musculus GN=Aldh1b1 PE=2 SV=1	MOUSE	35	4.13048	0.077849	1.40605	2.93765	4.87528
3214	0.06	3.58	12.31	4.082	1.552	sp|A2CG49|KALRN_MOUSE	Kalirin OS=Mus musculus GN=Kalrn PE=1 SV=1	MOUSE	10	1.30617	0.0778527	3.13329	0.416869	4.61318
1116	7.86	7.93	43.61	22.74	20.25	sp|Q8CHP8|PGP_MOUSE	Phosphoglycolate phosphatase OS=Mus musculus GN=Pgp PE=2 SV=1	MOUSE	5	0.990832	0.0785851	2.18776	0.452898	2.1677
1713	4	4.01	18.2	6.6	6.6	sp|P47791|GSHR_MOUSE	Glutathione reductase, mitochondrial OS=Mus musculus GN=Gsr PE=2 SV=3	MOUSE	2	0.212814	0.0787018	4.44631	0.047863	0.946237
705	13.47	13.59	47.3	40.99	34.68	sp|P24472|GSTA4_MOUSE	Glutathione S-transferase A4 OS=Mus musculus GN=Gsta4 PE=1 SV=3	MOUSE	8	2.14783	0.0790574	1.85353	1.15878	2.99226
586	16.17	16.33	43.09	38.16	31.58	sp|P14094|AT1B1_MOUSE	Sodium/potassium-transporting ATPase subunit beta-1 OS=Mus musculus GN=Atp1b1 PE=1 SV=1	MOUSE	17	0.954993	0.0793326	1.21339	0.794328	1.15878
1640	4.03	4.08	26.42	24.53	15.85	sp|P51163|HEM4_MOUSE	Uroporphyrinogen-III synthase OS=Mus musculus GN=Uros PE=2 SV=1	MOUSE	3	0.42462	0.0795155	1.92309	0.218776	0.816582
3177	0.07	0.3	9.031	2.734	0.4143	sp|Q8BKF1|RPOM_MOUSE	DNA-directed RNA polymerase, mitochondrial OS=Mus musculus GN=Polrmt PE=2 SV=1	MOUSE	1	0.103753	0.0797916	31.6228	0.0165959	3.28095
2827	0.28	0.31	16.83	7.921	7.921	sp|P07091|S10A4_MOUSE	Protein S100-A4 OS=Mus musculus GN=S100a4 PE=1 SV=1	MOUSE	1	0.0115878	0.0803919	2.31206	0.01	0.0267917
786	12.01	12.09	39.42	36.93	34.02	sp|Q8BVI4|DHPR_MOUSE	Dihydropteridine reductase OS=Mus musculus GN=Qdpr PE=1 SV=2	MOUSE	7	4.20727	0.0807323	1.67494	2.51189	6.13762
710	13.29	13.37	75.47	67.92	67.92	sp|Q99LY9|NDUS5_MOUSE	NADH dehydrogenase [ubiquinone] iron-sulfur protein 5 OS=Mus musculus GN=Ndufs5 PE=1 SV=3	MOUSE	13	2.208	0.0810494	1.33045	1.65959	3.13329
1923	2.6	2.73	40.79	31.58	25	sp|P62309|RUXG_MOUSE	Small nuclear ribonucleoprotein G OS=Mus musculus GN=Snrpg PE=1 SV=1	MOUSE	2	3.98107	0.0810959	2.80543	1.41906	12.0226
1707	4	4.02	41.94	35.48	35.48	sp|Q9D6V8|PAIP2_MOUSE	Polyadenylate-binding protein-interacting protein 2 OS=Mus musculus GN=Paip2 PE=2 SV=1	MOUSE	3	0.0110662	0.0814994	2.29087	0.01	0.0253513
2517	1.73	2.11	13.26	5.476	5.476	sp|O09110|MP2K3_MOUSE	Dual specificity mitogen-activated protein kinase kinase 3 OS=Mus musculus GN=Map2k3 PE=1 SV=2	MOUSE	3	4.13048	0.0815107	5.10505	0.809096	18.8799
105	56.9	56.95	54.1	50.38	49.62	sp|P47857|K6PF_MOUSE	6-phosphofructokinase, muscle type OS=Mus musculus GN=Pfkm PE=1 SV=3	MOUSE	41	0.895365	0.0815723	1.13763	0.787046	1.01859
882	10.23	10.25	63.7	57.04	57.04	sp|P16045|LEG1_MOUSE	Galectin-1 OS=Mus musculus GN=Lgals1 PE=1 SV=3	MOUSE	20	0.340408	0.0817461	1.2942	0.283139	0.440555
317	27.46	27.63	37.86	25.9	19.86	sp|Q8K4G5|ABLM1_MOUSE	Actin-binding LIM protein 1 OS=Mus musculus GN=Ablim1 PE=1 SV=1	MOUSE	20	1.80302	0.0817535	1.33045	1.35519	2.24905
1244	6.53	7.16	52.27	50	47.73	sp|P34928|APOC1_MOUSE	Apolipoprotein C-I OS=Mus musculus GN=Apoc1 PE=2 SV=1	MOUSE	5	0.2208	0.082191	1.70608	0.0981748	0.376704
964	9.3	9.42	29.09	19.7	15	sp|Q7M6Y3|PICA_MOUSE	Phosphatidylinositol-binding clathrin assembly protein OS=Mus musculus GN=Picalm PE=1 SV=1	MOUSE	7	0.285759	0.0825169	4.09261	0.151356	1.1695
3266	0.06	0.08	5.396	2.411	0	sp|Q5SW28|PI3R5_MOUSE	Phosphoinositide 3-kinase regulatory subunit 5 OS=Mus musculus GN=Pik3r5 PE=2 SV=1	MOUSE	0	0.011272	0.0828191	2.24905	0.01	0.0253513
1341	6.01	6.03	20.63	16.19	12.53	sp|Q9Z0P4|PALM_MOUSE	Paralemmin-1 OS=Mus musculus GN=Palm PE=1 SV=1	MOUSE	3	0.0328095	0.0828767	32.2107	0.0105682	1.05682
203	38.6	38.64	69.23	65.14	55.29	sp|P14211|CALR_MOUSE	Calreticulin OS=Mus musculus GN=Calr PE=1 SV=1	MOUSE	33	0.413047	0.0835803	1.51356	0.291072	0.625173
217	36.47	37.2	51.87	48.29	44.24	sp|Q8BMF4|ODP2_MOUSE	Dihydrolipoyllysine-residue acetyltransferase component of pyruvate dehydrogenase complex, mitochondrial OS=Mus musculus GN=Dlat PE=1 SV=2	MOUSE	32	0.737904	0.0841764	1.15878	0.60256	0.855067
673	14.11	14.18	50.3	45.45	38.18	sp|P63325|RS10_MOUSE	40S ribosomal protein S10 OS=Mus musculus GN=Rps10 PE=1 SV=1	MOUSE	7	0.559758	0.0846581	1.22462	0.457088	0.685488
2739	0.42	0.87	22.86	14.29	9.524	sp|Q9Z126|PLF4_MOUSE	Platelet factor 4 OS=Mus musculus GN=Pf4 PE=2 SV=1	MOUSE	2	0.123595	0.0848726	25.1189	0.0152757	3.10456
3150	0.08	0.1	5.566	0.7204	0	RRRRRsp|P61460|DEPD5_MOUSE	REVERSED DEP domain-containing protein 5 OS=Mus musculus GN=Depdc5 PE=2 SV=1	MOUSE	0	18.197	0.0850727	2.10863	8.62979	38.3707
2522	1.69	1.9	31.78	27.1	14.95	sp|P17095|HMGA1_MOUSE	High mobility group protein HMG-I/HMG-Y OS=Mus musculus GN=Hmga1 PE=1 SV=4	MOUSE	2	2.63027	0.0852568	2.60615	1.00925	10.3753
11	173.95	181.94	54.84	44.22	35.35	sp|E9Q557|DESP_MOUSE	Desmoplakin OS=Mus musculus GN=Dsp PE=3 SV=1	MOUSE	112	1.14815	0.0857269	1.08643	1.05682	1.24738
1115	7.86	10.53	16.24	8.473	6.002	sp|Q6R0H7|GNAS1_MOUSE	Guanine nucleotide-binding protein G(s) subunit alpha isoforms XLas OS=Mus musculus GN=Gnas PE=2 SV=1	MOUSE	7	2.55859	0.0857352	2.44343	1.04713	11.5878
2137	2.02	2.16	15.22	4.783	2.754	sp|P63154|CRNL1_MOUSE	Crooked neck-like protein 1 OS=Mus musculus GN=Crnkl1 PE=2 SV=1	MOUSE	2	1.25893	0.0859084	7.04693	0.178649	8.87156
3263	0.06	0.08	11.21	2.757	0	RRRRRsp|Q794H2|NP1L3_MOUSE	REVERSED Nucleosome assembly protein 1-like 3 OS=Mus musculus GN=Nap1l3 PE=2 SV=1	MOUSE	1	17.5388	0.086106	2.0893	8.3946	36.9828
1792	3.49	3.62	13.47	7.485	5.838	sp|O08582|GTPB1_MOUSE	GTP-binding protein 1 OS=Mus musculus GN=Gtpbp1 PE=1 SV=2	MOUSE	3	1.44544	0.0865088	4.44631	0.325087	6.42688
994	8.87	9.43	20.92	10.87	6.821	sp|Q80UM3|NAA15_MOUSE	N-alpha-acetyltransferase 15, NatA auxiliary subunit OS=Mus musculus GN=Naa15 PE=1 SV=1	MOUSE	5	15.7036	0.0866664	2.22844	7.04693	34.9945
2903	0.18	0.27	7.578	2.229	0	sp|Q9DBR3|ARMC8_MOUSE	Armadillo repeat-containing protein 8 OS=Mus musculus GN=Armc8 PE=1 SV=2	MOUSE	0	0.0501187	0.0866732	32.5087	0.0128233	1.6293
1246	6.5	6.54	28.08	19.24	12.3	sp|P47802|MTX1_MOUSE	Metaxin-1 OS=Mus musculus GN=Mtx1 PE=1 SV=1	MOUSE	4	1.21339	0.0872393	1.94089	0.625173	2.35505
223	35.97	37.23	47.5	42.97	38.73	sp|O08677|KNG1_MOUSE	Kininogen-1 OS=Mus musculus GN=Kng1 PE=1 SV=1	MOUSE	26	0.515229	0.0875775	1.1695	0.440555	0.60256
2285	2	2.37	6.369	2.554	0.7493	sp|Q9EPN1|NBEA_MOUSE	Neurobeachin OS=Mus musculus GN=Nbea PE=1 SV=1	MOUSE	2	0.380189	0.0879065	4.32514	0.0887156	1.64437
288	29.18	30.07	33.17	26.55	20.51	sp|Q8CIE6|COPA_MOUSE	Coatomer subunit alpha OS=Mus musculus GN=Copa PE=1 SV=2	MOUSE	20	0.981748	0.0882681	1.2942	0.758578	1.27057
1786	3.6	3.7	41.1	19.18	19.18	sp|O35972|RM23_MOUSE	39S ribosomal protein L23, mitochondrial OS=Mus musculus GN=Mrpl23 PE=2 SV=1	MOUSE	2	1.39316	0.0883005	2.26986	0.613762	3.25087
2713	0.5	0.88	11.63	3.776	1.135	sp|Q9JLC8|SACS_MOUSE	Sacsin OS=Mus musculus GN=Sacs PE=1 SV=2	MOUSE	6	0.0474242	0.0886635	4.52898	0.0148594	0.214783
681	13.98	14.7	34.1	21.03	14.23	sp|Q9D5V5|CUL5_MOUSE	Cullin-5 OS=Mus musculus GN=Cul5 PE=1 SV=3	MOUSE	10	0.340408	0.0889834	1.78649	0.187068	0.608135
348	26.1	26.17	38.6	33.18	28.99	sp|Q60936|ADCK3_MOUSE	Chaperone activity of bc1 complex-like, mitochondrial OS=Mus musculus GN=Adck3 PE=2 SV=2	MOUSE	17	0.619441	0.0890645	1.25893	0.496592	0.77983
1223	6.7	7.33	18.19	10.44	8.886	sp|Q8R550|SH3K1_MOUSE	SH3 domain-containing kinase-binding protein 1 OS=Mus musculus GN=Sh3kbp1 PE=1 SV=1	MOUSE	9	0.242103	0.0892284	1.49968	0.161436	0.363078
2089	2.04	4.41	19.03	14	9.695	sp|Q9Z1M8|RED_MOUSE	Protein Red OS=Mus musculus GN=Ik PE=2 SV=2	MOUSE	5	0.134276	0.0902386	33.1131	0.0169044	4.44631
1180	7.19	7.69	51.96	51.96	47.06	sp|P09813|APOA2_MOUSE	Apolipoprotein A-II OS=Mus musculus GN=Apoa2 PE=1 SV=2	MOUSE	13	0.049204	0.0903209	2.0893	0.0239883	0.102802
3046	0.11	0.14	7.435	2.354	0	sp|Q3U829|AP5Z1_MOUSE	AP-5 complex subunit zeta-1 OS=Mus musculus GN=Ap5z1 PE=2 SV=1	MOUSE	0	0.870964	0.0908645	1.7378	0.501187	1.51356
3304	0.05	0.51	10.81	3.686	1.474	RRRRRsp|Q61043|NIN_MOUSE	REVERSED Ninein OS=Mus musculus GN=Nin PE=2 SV=3	MOUSE	6	1.18032	0.0912244	4.44631	0.265461	5.24807
467	20.11	20.35	68.44	53.99	47.15	sp|P62702|RS4X_MOUSE	40S ribosomal protein S4, X isoform OS=Mus musculus GN=Rps4x PE=2 SV=2	MOUSE	15	0.654636	0.0912868	1.22462	0.549541	0.801678
1852	3.08	3.18	22.53	15.74	14.51	sp|Q811I0|ATPF1_MOUSE	ATP synthase mitochondrial F1 complex assembly factor 1 OS=Mus musculus GN=Atpaf1 PE=2 SV=1	MOUSE	3	0.597035	0.0916421	22.9087	0.0390841	13.6773
775	12.1	12.1	43.86	38.6	35.79	sp|Q99LD8|DDAH2_MOUSE	N(G),N(G)-dimethylarginine dimethylaminohydrolase 2 OS=Mus musculus GN=Ddah2 PE=1 SV=1	MOUSE	8	0.92045	0.0920196	1.28233	0.717794	1.18032
2692	0.56	0.59	11.59	4.762	1.905	sp|Q6IR42|ZCPW1_MOUSE	Zinc finger CW-type PWWP domain protein 1 OS=Mus musculus GN=Zcwpw1 PE=2 SV=2	MOUSE	1	0.0110662	0.0920812	2.29087	0.01	0.0253513
332	26.6	27.24	32.42	25.92	17.72	sp|Q61147|CERU_MOUSE	Ceruloplasmin OS=Mus musculus GN=Cp PE=1 SV=2	MOUSE	15	0.12942	0.0921085	1.70608	0.0954993	0.2208
1992	2.29	2.34	8.642	2.812	1.303	sp|Q6PAR5|GAPD1_MOUSE	GTPase-activating protein and VPS9 domain-containing protein 1 OS=Mus musculus GN=Gapvd1 PE=1 SV=2	MOUSE	3	0.0691831	0.0936033	31.9154	0.0141906	2.208
290	29.11	30.12	83.13	83.13	77.71	sp|P18760|COF1_MOUSE	Cofilin-1 OS=Mus musculus GN=Cfl1 PE=1 SV=3	MOUSE	31	0.390841	0.093604	1.21339	0.263027	0.474242
323	27.05	33.53	75.4	68.55	64.52	sp|Q6IRU2|TPM4_MOUSE	Tropomyosin alpha-4 chain OS=Mus musculus GN=Tpm4 PE=2 SV=3	MOUSE	25	0.178649	0.0941704	2.01372	0.143219	0.359749
3016	0.12	0.23	8.133	4.217	0	RRRRRsp|Q8C0K5|GDC_MOUSE	REVERSED Graves disease carrier protein homolog OS=Mus musculus GN=Slc25a16 PE=2 SV=1	MOUSE	0	13.6773	0.0943624	2.10863	6.48634	28.5759
3333	0.05	0.09	9.524	2.857	0.7619	RRRRRsp|Q9WVG9|MS3L1_MOUSE	REVERSED Male-specific lethal 3 homolog OS=Mus musculus GN=Msl3 PE=2 SV=3	MOUSE	1	1.49968	0.0943822	3.90841	0.383707	5.91562
1535	4.51	4.56	42.35	34.71	17.06	sp|Q9CQU0|TXD12_MOUSE	Thioredoxin domain-containing protein 12 OS=Mus musculus GN=Txndc12 PE=2 SV=1	MOUSE	2	1.28233	0.094623	1.40605	0.912011	1.80302
2184	2.01	2.29	11.94	2.924	1.137	sp|Q69ZW3|EHBP1_MOUSE	EH domain-binding protein 1 OS=Mus musculus GN=Ehbp1 PE=1 SV=3	MOUSE	1	0.263027	0.0951699	4.44631	0.0597035	1.1695
1822	3.32	3.44	7.617	3.931	1.72	sp|P37889|FBLN2_MOUSE	Fibulin-2 OS=Mus musculus GN=Fbln2 PE=1 SV=2	MOUSE	2	0.452898	0.0951985	2.39883	0.180302	1.08643
2175	2.01	3.05	17.49	8.621	7.389	sp|Q9JJC6|RIPL1_MOUSE	RILP-like protein 1 OS=Mus musculus GN=Rilpl1 PE=1 SV=1	MOUSE	3	0.100925	0.0955763	32.2107	0.016293	3.25087
2710	0.51	0.57	18.13	10.44	4.945	sp|Q810Z1|LCN10_MOUSE	Epididymal-specific lipocalin-10 OS=Mus musculus GN=Lcn10 PE=2 SV=1	MOUSE	1	4.7863	0.0958651	1.6293	2.93765	10.4713
555	16.83	17.36	52.6	52.6	45.31	sp|P63001|RAC1_MOUSE	Ras-related C3 botulinum toxin substrate 1 OS=Mus musculus GN=Rac1 PE=1 SV=1	MOUSE	10	4.52898	0.0960521	1.41906	3.19154	7.31139
65	71.68	71.85	100	100	100	sp|P02089|HBB2_MOUSE	Hemoglobin subunit beta-2 OS=Mus musculus GN=Hbb-b2 PE=1 SV=2	MOUSE	373	0.963829	0.0964248	1.04713	0.92045	1.00925
1794	3.48	3.57	22.87	14.8	14.8	sp|Q8R2U4|NTM1A_MOUSE	N-terminal Xaa-Pro-Lys N-methyltransferase 1 OS=Mus musculus GN=Ntmt1 PE=2 SV=3	MOUSE	2	0.011272	0.0964843	2.51189	0.01	0.0283139
84	64.55	64.71	56.27	49.33	45.07	sp|P27546|MAP4_MOUSE	Microtubule-associated protein 4 OS=Mus musculus GN=Map4 PE=1 SV=3	MOUSE	43	0.666807	0.0966088	1.1695	0.580764	0.77983
125	50.27	50.39	77.01	69.53	62.99	sp|P80314|TCPB_MOUSE	T-complex protein 1 subunit beta OS=Mus musculus GN=Cct2 PE=1 SV=4	MOUSE	38	0.60256	0.0969117	1.15878	0.519996	0.698232
674	14.08	15.42	38.55	38.55	26.09	sp|Q01339|APOH_MOUSE	Beta-2-glycoprotein 1 OS=Mus musculus GN=Apoh PE=1 SV=1	MOUSE	9	0.18197	0.0976744	2.07014	0.136773	0.376704
3086	0.09	0.94	7.667	2.333	0.3333	sp|Q8C196|CPSM_MOUSE	Carbamoyl-phosphate synthase [ammonia], mitochondrial OS=Mus musculus GN=Cps1 PE=1 SV=2	MOUSE	1	0.879023	0.0979833	2.26986	0.387258	1.99526
1248	6.49	6.52	18.93	13.07	10.67	sp|P70460|VASP_MOUSE	Vasodilator-stimulated phosphoprotein OS=Mus musculus GN=Vasp PE=1 SV=4	MOUSE	3	0.141906	0.0984142	2.83139	0.0672977	0.401791
95	59.47	61.61	90.73	88.74	87.2	sp|Q9DB77|QCR2_MOUSE	Cytochrome b-c1 complex subunit 2, mitochondrial OS=Mus musculus GN=Uqcrc2 PE=1 SV=1	MOUSE	94	1.03753	0.0992106	1.09648	0.946237	1.13763
354	25.76	70.65	100	100	97.96	sp|P02088|HBB1_MOUSE	Hemoglobin subunit beta-1 OS=Mus musculus GN=Hbb-b1 PE=1 SV=2	MOUSE	525	0.928966	0.0999573	1.00925	0.92045	0.937562
289	29.17	29.68	20.94	18.7	17.03	sp|O70133|DHX9_MOUSE	ATP-dependent RNA helicase A OS=Mus musculus GN=Dhx9 PE=1 SV=2	MOUSE	25	2.83139	0.100153	1.52757	1.85353	3.76704
151	45.31	46.75	67.13	65.91	63.11	sp|O08553|DPYL2_MOUSE	Dihydropyrimidinase-related protein 2 OS=Mus musculus GN=Dpysl2 PE=1 SV=2	MOUSE	38	0.337287	0.100695	1.70608	0.229087	0.57544
2733	0.44	0.47	1.707	1.098	1.098	sp|Q9DBX3|SUSD2_MOUSE	Sushi domain-containing protein 2 OS=Mus musculus GN=Susd2 PE=1 SV=1	MOUSE	1	0.0110662	0.100733	2.29087	0.01	0.0253513
672	14.12	14.27	33.96	28.54	20.99	sp|Q99JB8|PACN3_MOUSE	Protein kinase C and casein kinase II substrate protein 3 OS=Mus musculus GN=Pacsin3 PE=1 SV=1	MOUSE	8	2.46604	0.100836	1.57036	1.57036	3.53183
1391	5.66	7.2	30.79	18.9	14.23	sp|Q99LD4|CSN1_MOUSE	COP9 signalosome complex subunit 1 OS=Mus musculus GN=Gps1 PE=1 SV=1	MOUSE	6	1.45881	0.10109	1.7378	0.83946	2.53513
851	10.77	10.82	20.08	16.41	15.13	sp|Q60865|CAPR1_MOUSE	Caprin-1 OS=Mus musculus GN=Caprin1 PE=1 SV=2	MOUSE	12	0.169044	0.101172	2.12814	0.0937562	0.359749
193	40.15	40.25	95.45	90.91	85.71	sp|P04247|MYG_MOUSE	Myoglobin OS=Mus musculus GN=Mb PE=1 SV=3	MOUSE	94	1.1695	0.101483	1.08643	1.07647	1.25893
1634	4.04	4.16	14.47	13.16	13.16	sp|Q9WUD1|CHIP_MOUSE	STIP1 homology and U box-containing protein 1 OS=Mus musculus GN=Stub1 PE=1 SV=1	MOUSE	3	1.22462	0.101584	2.75423	0.444631	3.43558
2495	1.85	2.19	10.94	4.457	1.864	sp|P06909|CFAH_MOUSE	Complement factor H OS=Mus musculus GN=Cfh PE=1 SV=2	MOUSE	5	0.301995	0.102129	2.22844	0.121339	0.672977
76	66.45	77.79	83.48	77.25	77.25	sp|P20152|VIME_MOUSE	Vimentin OS=Mus musculus GN=Vim PE=1 SV=3	MOUSE	103	0.570164	0.10239	1.08643	0.524807	0.619441
2791	0.34	0.47	12.41	4.255	1.596	sp|P28660|NCKP1_MOUSE	Nck-associated protein 1 OS=Mus musculus GN=Nckap1 PE=1 SV=2	MOUSE	3	0.299226	0.102499	4.83059	0.0642688	1.44544
1010	8.7	8.8	31.47	22.98	18.22	sp|Q9D024|CCD47_MOUSE	Coiled-coil domain-containing protein 47 OS=Mus musculus GN=Ccdc47 PE=2 SV=2	MOUSE	7	1.67494	0.10275	1.80302	0.928966	3.04789
1417	5.44	7.62	35.76	32.12	26.06	sp|O70493|SNX12_MOUSE	Sorting nexin-12 OS=Mus musculus GN=Snx12 PE=2 SV=1	MOUSE	5	0.758578	0.103075	1.34276	0.564937	1.01859
420	22.03	22.33	56.21	42.07	32.31	sp|Q8BWF0|SSDH_MOUSE	Succinate-semialdehyde dehydrogenase, mitochondrial OS=Mus musculus GN=Aldh5a1 PE=1 SV=1	MOUSE	13	0.136773	0.103129	1.95884	0.0946237	0.267917
824	11.26	11.3	74.56	74.56	74.56	sp|Q9JJU8|SH3L1_MOUSE	SH3 domain-binding glutamic acid-rich-like protein OS=Mus musculus GN=Sh3bgrl PE=2 SV=1	MOUSE	9	0.077983	0.10317	6.19441	0.0452898	0.483059
2837	0.26	0.31	10.17	4.167	0.8333	sp|Q6ZPL9|DDX55_MOUSE	ATP-dependent RNA helicase DDX55 OS=Mus musculus GN=Ddx55 PE=2 SV=2	MOUSE	1	0.0519996	0.103183	2.85759	0.0185353	0.148594
2769	0.37	0.61	11.7	2.652	1.092	RRRRRsp|Q922C1|CS044_MOUSE	REVERSED Uncharacterized protein C19orf44 homolog OS=Mus musculus PE=2 SV=2	MOUSE	1	0.465586	0.103565	3.87258	0.119124	1.80302
2052	2.1	2.11	4.488	2.334	1.616	RRRRRsp|B1AY10|NFX1_MOUSE	REVERSED Transcriptional repressor NF-X1 OS=Mus musculus GN=Nfx1 PE=2 SV=1	MOUSE	2	0.0110662	0.103585	2.29087	0.01	0.0253513
78	65.88	68.04	55.77	53.88	45.37	sp|Q02053|UBA1_MOUSE	Ubiquitin-like modifier-activating enzyme 1 OS=Mus musculus GN=Uba1 PE=1 SV=1	MOUSE	55	1.7378	0.103681	1.14815	1.51356	1.99526
2044	2.12	2.15	14.62	9.231	4.423	sp|Q99K28|ARFG2_MOUSE	ADP-ribosylation factor GTPase-activating protein 2 OS=Mus musculus GN=Arfgap2 PE=1 SV=1	MOUSE	2	0.469894	0.103908	2.77971	0.16293	1.30617
1238	6.59	17.42	70.21	48.94	48.94	sp|P05977|MYL1_MOUSE	Myosin light chain 1/3, skeletal muscle isoform OS=Mus musculus GN=Myl1 PE=1 SV=2	MOUSE	37	31.9154	0.104264	1.51356	21.0863	47.863
820	11.36	11.57	42.74	39.92	31.85	sp|Q9WUK2|IF4H_MOUSE	Eukaryotic translation initiation factor 4H OS=Mus musculus GN=Eif4h PE=1 SV=3	MOUSE	8	0.187068	0.104344	1.55597	0.127057	0.291072
1784	3.6	3.91	26.29	21.14	13.14	sp|Q78J03|MSRB2_MOUSE	Methionine-R-sulfoxide reductase B2, mitochondrial OS=Mus musculus GN=Msrb2 PE=1 SV=1	MOUSE	3	1.97697	0.104476	2.75423	0.717794	5.44503
90	61.29	62.76	82.25	79.62	77.46	sp|P09411|PGK1_MOUSE	Phosphoglycerate kinase 1 OS=Mus musculus GN=Pgk1 PE=1 SV=4	MOUSE	74	0.549541	0.104947	1.15878	0.501187	0.636796
1518	4.61	4.76	13.33	5.959	4.984	sp|Q921U8|SMTN_MOUSE	Smoothelin OS=Mus musculus GN=Smtn PE=2 SV=2	MOUSE	3	0.436516	0.105137	4.44631	0.0981748	1.94089
3204	0.07	0.09	13.33	7.778	0	sp|P09602|HMGN2_MOUSE	Non-histone chromosomal protein HMG-17 OS=Mus musculus GN=Hmgn2 PE=1 SV=2	MOUSE	0	0.0124738	0.105254	2.83139	0.01	0.0353183
1766	3.77	3.86	13.04	9.938	9.938	sp|Q9D9V3|ECHD1_MOUSE	Ethylmalonyl-CoA decarboxylase OS=Mus musculus GN=Echdc1 PE=1 SV=2	MOUSE	3	0.990832	0.105334	2.10863	0.469894	2.0893
227	35.84	36	33.52	24.68	18.45	sp|Q8VDJ3|VIGLN_MOUSE	Vigilin OS=Mus musculus GN=Hdlbp PE=1 SV=1	MOUSE	18	1.28233	0.105462	1.31826	0.972747	1.64437
1211	6.83	6.89	27.98	21.1	21.1	sp|P10833|RRAS_MOUSE	Ras-related protein R-Ras OS=Mus musculus GN=Rras PE=2 SV=1	MOUSE	4	0.809096	0.106015	2.44343	0.125893	1.97697
431	21.53	24.12	40.85	32.68	20.14	sp|Q9WU78|PDC6I_MOUSE	Programmed cell death 6-interacting protein OS=Mus musculus GN=Pdcd6ip PE=1 SV=3	MOUSE	19	0.928966	0.106799	1.35519	0.698232	1.25893
30	110.02	112.9	56.7	48.35	39.99	sp|P01027|CO3_MOUSE	Complement C3 OS=Mus musculus GN=C3 PE=1 SV=3	MOUSE	71	0.270396	0.10815	1.15878	0.210863	0.313329
641	14.81	14.94	12	6.401	3.792	sp|Q61001|LAMA5_MOUSE	Laminin subunit alpha-5 OS=Mus musculus GN=Lama5 PE=1 SV=4	MOUSE	14	0.255859	0.108379	1.48594	0.167494	0.380189
2026	2.16	2.21	8.895	2.558	1.105	sp|P58871|TB182_MOUSE	182 kDa tankyrase-1-binding protein OS=Mus musculus GN=Tnks1bp1 PE=1 SV=2	MOUSE	2	1.69044	0.108509	1.49968	1.1272	2.53513
3042	0.11	0.16	14.29	7.653	0	sp|Q921W0|CHM1A_MOUSE	Charged multivesicular body protein 1a OS=Mus musculus GN=Chmp1a PE=1 SV=1	MOUSE	0	1.39316	0.109112	2.1677	0.642688	3.16228
841	10.88	11.17	27.15	20.7	18.55	sp|P26638|SYSC_MOUSE	Serine--tRNA ligase, cytoplasmic OS=Mus musculus GN=Sars PE=2 SV=3	MOUSE	8	0.496592	0.110231	1.5417	0.319154	0.765597
1600	4.16	4.19	11.45	9.542	6.679	sp|Q6NSR8|PEPL1_MOUSE	Probable aminopeptidase NPEPL1 OS=Mus musculus GN=Npepl1 PE=2 SV=1	MOUSE	2	0.737904	0.110302	4.44631	0.165959	3.28095
2249	2.01	2.01	10.11	6.18	6.18	sp|P61600|NAA20_MOUSE	N-alpha-acetyltransferase 20 OS=Mus musculus GN=Naa20 PE=2 SV=1	MOUSE	1	0.0625173	0.110636	32.2107	0.0138038	2.01372
1743	3.92	4.04	21.28	14.63	6.649	sp|Q91WU5|AS3MT_MOUSE	Arsenite methyltransferase OS=Mus musculus GN=As3mt PE=2 SV=2	MOUSE	2	0.912011	0.110687	4.2462	0.214783	3.87258
1359	5.98	6.14	44.04	44.04	36.7	sp|P63030|MPC1_MOUSE	Mitochondrial pyruvate carrier 1 OS=Mus musculus GN=Mpc1 PE=1 SV=1	MOUSE	7	0.293765	0.110977	1.51356	0.192309	0.444631
1997	2.27	2.39	14.39	5.452	1.508	sp|P49717|MCM4_MOUSE	DNA replication licensing factor MCM4 OS=Mus musculus GN=Mcm4 PE=2 SV=1	MOUSE	2	2.72898	0.111065	4.65586	0.586138	14.0605
1107	7.96	40.52	75.35	64.08	54.93	sp|P21107|TPM3_MOUSE	Tropomyosin alpha-3 chain OS=Mus musculus GN=Tpm3 PE=1 SV=2	MOUSE	50	0.152757	0.111138	1.51356	0.0879023	0.231206
3	294.47	295.56	78.84	75.53	70.71	sp|P16546|SPTN1_MOUSE	Spectrin alpha chain, non-erythrocytic 1 OS=Mus musculus GN=Sptan1 PE=1 SV=4	MOUSE	206	0.990832	0.111265	1.00925	0.981748	1
2949	0.15	0.82	9.984	3.039	0.3884	RRRRRsp|Q7TMY8|HUWE1_MOUSE	REVERSED E3 ubiquitin-protein ligase HUWE1 OS=Mus musculus GN=Huwe1 PE=1 SV=5	MOUSE	4	0.92045	0.111401	4.44631	0.207014	4.09261
66	71.51	75.59	86.5	82.96	78.76	sp|P54071|IDHP_MOUSE	Isocitrate dehydrogenase [NADP], mitochondrial OS=Mus musculus GN=Idh2 PE=1 SV=3	MOUSE	94	0.954993	0.11175	1.07647	0.895365	1.02802
2553	1.49	1.62	14.78	7.652	6.596	sp|Q9D154|ILEUA_MOUSE	Leukocyte elastase inhibitor A OS=Mus musculus GN=Serpinb1a PE=1 SV=1	MOUSE	4	0.0972747	0.111817	31.6228	0.0161436	3.0761
1999	2.26	6.41	38.97	27.23	15.02	sp|P43275|H11_MOUSE	Histone H1.1 OS=Mus musculus GN=Hist1h1a PE=1 SV=2	MOUSE	4	1.87068	0.112183	1.87068	1	3.40408
375	24.54	25.14	27.27	20.92	18.31	sp|Q8JZQ9|EIF3B_MOUSE	Eukaryotic translation initiation factor 3 subunit B OS=Mus musculus GN=Eif3b PE=1 SV=1	MOUSE	15	0.862979	0.112393	1.21339	0.711214	1.04713
2829	0.27	2.14	7.779	2.829	2.263	sp|Q3TTY5|K22E_MOUSE	Keratin, type II cytoskeletal 2 epidermal OS=Mus musculus GN=Krt2 PE=1 SV=1	MOUSE	2	0.0672977	0.11281	9.2045	0.0183654	0.619441
157	44.15	44.61	44.24	38.73	35.1	sp|Q61768|KINH_MOUSE	Kinesin-1 heavy chain OS=Mus musculus GN=Kif5b PE=1 SV=3	MOUSE	32	1.80302	0.113743	1.30617	1.38038	2.42103
1740	3.94	4.07	17.3	12.7	5.405	sp|Q99K85|SERC_MOUSE	Phosphoserine aminotransferase OS=Mus musculus GN=Psat1 PE=1 SV=1	MOUSE	2	1.25893	0.114447	2.88403	0.436516	3.80189
984	9.05	9.36	32.85	29.47	10.87	sp|Q921F2|TADBP_MOUSE	TAR DNA-binding protein 43 OS=Mus musculus GN=Tardbp PE=1 SV=1	MOUSE	4	4.40555	0.114554	1.35519	3.25087	5.91562
813	11.51	15.21	13.59	5.17	2.274	sp|Q91ZU6|DYST_MOUSE	Dystonin OS=Mus musculus GN=Dst PE=1 SV=1	MOUSE	23	1.1272	0.114584	1.36773	0.824138	1.5417
2563	1.41	1.58	18.95	8.968	2.707	sp|Q8N7N5|DCAF8_MOUSE	DDB1- and CUL4-associated factor 8 OS=Mus musculus GN=Dcaf8 PE=1 SV=1	MOUSE	2	0.570164	0.114641	3.66438	0.15417	2.0893
1527	4.54	4.62	11.35	5.103	3.04	sp|B2RXS4|PLXB2_MOUSE	Plexin-B2 OS=Mus musculus GN=Plxnb2 PE=1 SV=1	MOUSE	4	0.280543	0.115924	4.52898	0.0630957	1.27057
1379	5.78	5.93	40.78	25.14	19.55	sp|Q9CXI5|MANF_MOUSE	Mesencephalic astrocyte-derived neurotrophic factor OS=Mus musculus GN=Manf PE=1 SV=1	MOUSE	4	0.376704	0.116064	1.59956	0.239883	0.60256
2463	2	2	11.86	8.475	8.475	sp|P35762|CD81_MOUSE	CD81 antigen OS=Mus musculus GN=Cd81 PE=1 SV=2	MOUSE	12	0.17378	0.116172	1.87068	0.0937562	0.325087
974	9.19	9.42	8.739	4.148	2.618	sp|Q07113|MPRI_MOUSE	Cation-independent mannose-6-phosphate receptor OS=Mus musculus GN=Igf2r PE=1 SV=1	MOUSE	8	3.04789	0.116319	1.58489	1.92309	4.83059
1762	3.79	3.95	8.899	7.541	6.486	sp|P39655|LOX12_MOUSE	Arachidonate 12-lipoxygenase, 12S-type OS=Mus musculus GN=Alox12 PE=1 SV=4	MOUSE	3	0.0625173	0.116342	31.9154	0.0136773	1.99526
2397	2	2	5.634	2.492	1.625	sp|P97333|NRP1_MOUSE	Neuropilin-1 OS=Mus musculus GN=Nrp1 PE=1 SV=2	MOUSE	1	0.0110662	0.116442	2.29087	0.01	0.0253513
2564	1.4	1.53	12.33	5.727	5.727	sp|Q7TNE3|SPAG7_MOUSE	Sperm-associated antigen 7 OS=Mus musculus GN=Spag7 PE=1 SV=1	MOUSE	1	0.0110662	0.116442	2.29087	0.01	0.0253513
1060	8.19	8.51	28.21	16.16	8.717	sp|Q8BL66|EEA1_MOUSE	Early endosome antigen 1 OS=Mus musculus GN=Eea1 PE=2 SV=2	MOUSE	11	0.903649	0.116551	2.72898	0.331131	2.46604
2453	2	2	6.122	4.082	4.082	sp|Q99JR6|NMNA3_MOUSE	Nicotinamide mononucleotide adenylyltransferase 3 OS=Mus musculus GN=Nmnat3 PE=2 SV=1	MOUSE	1	0.121339	0.117235	2.0893	0.057544	0.253513
142	46.63	46.75	55.39	50.82	45.42	sp|Q9Z0X1|AIFM1_MOUSE	Apoptosis-inducing factor 1, mitochondrial OS=Mus musculus GN=Aifm1 PE=1 SV=1	MOUSE	30	0.457088	0.117239	1.21339	0.349945	0.554626
906	10	10	37.5	34.21	34.21	sp|Q9CQ92|FIS1_MOUSE	Mitochondrial fission 1 protein OS=Mus musculus GN=Fis1 PE=1 SV=1	MOUSE	7	0.226986	0.117261	2.44343	0.121339	0.554626
1638	4.03	5.22	14.31	6.566	6.566	sp|Q91WC0|SETD3_MOUSE	Histone-lysine N-methyltransferase setd3 OS=Mus musculus GN=Setd3 PE=1 SV=1	MOUSE	4	0.291072	0.117661	23.3346	0.0138038	6.79204
719	13.18	13.35	41.6	34.67	30.13	sp|Q78ZA7|NP1L4_MOUSE	Nucleosome assembly protein 1-like 4 OS=Mus musculus GN=Nap1l4 PE=1 SV=1	MOUSE	10	0.188799	0.117698	1.75388	0.125893	0.331131
1887	2.82	3.04	18.06	10.37	6.466	sp|P42567|EPS15_MOUSE	Epidermal growth factor receptor substrate 15 OS=Mus musculus GN=Eps15 PE=1 SV=1	MOUSE	4	0.11272	0.117771	32.8095	0.0157036	3.69828
2243	2.01	2.01	12.09	5.581	5.581	sp|Q8VED2|BL1S4_MOUSE	Biogenesis of lysosome-related organelles complex 1 subunit 4 OS=Mus musculus GN=Bloc1s4 PE=1 SV=1	MOUSE	1	0.625173	0.118038	19.5884	0.0448745	12.2462
1993	2.29	2.32	13.92	5.567	3.181	sp|Q8VCF0|MAVS_MOUSE	Mitochondrial antiviral-signaling protein OS=Mus musculus GN=Mavs PE=1 SV=1	MOUSE	1	0.474242	0.118453	2.70396	0.17378	1.28233
1682	4.01	4.01	35.34	19.83	19.83	sp|Q9CQV7|TIM14_MOUSE	Mitochondrial import inner membrane translocase subunit TIM14 OS=Mus musculus GN=Dnajc19 PE=2 SV=3	MOUSE	2	0.685488	0.118651	2.01372	0.258226	1.38038
418	22.12	24.22	35.98	28.92	26.63	sp|Q8BZF8|PGM5_MOUSE	Phosphoglucomutase-like protein 5 OS=Mus musculus GN=Pgm5 PE=1 SV=2	MOUSE	14	1.03753	0.119157	1.36773	0.758578	1.41906
2094	2.04	2.84	16.76	13.41	12.29	sp|Q9ES83|POPD1_MOUSE	Blood vessel epicardial substance OS=Mus musculus GN=Bves PE=1 SV=1	MOUSE	4	0.0140605	0.119162	3.69828	0.01	0.0519996
2638	0.86	0.95	6.147	2.364	2.364	sp|P24638|PPAL_MOUSE	Lysosomal acid phosphatase OS=Mus musculus GN=Acp2 PE=2 SV=2	MOUSE	1	36.6438	0.119353	34.6737	1.05682	89.5365
2278	2	3.17	8.92	6.407	2.513	sp|O35066|KIF3C_MOUSE	Kinesin-like protein KIF3C OS=Mus musculus GN=Kif3c PE=2 SV=3	MOUSE	3	3.13329	0.119508	1.27057	2.46604	4.01791
1555	4.37	4.59	13.38	8.025	4.249	sp|Q9JJ28|FLII_MOUSE	Protein flightless-1 homolog OS=Mus musculus GN=Flii PE=1 SV=1	MOUSE	4	0.231206	0.119518	4.40555	0.0519996	1.01859
2174	2.01	3.06	14.72	8.116	4.402	sp|Q8BPU7|ELMO1_MOUSE	Engulfment and cell motility protein 1 OS=Mus musculus GN=Elmo1 PE=1 SV=2	MOUSE	5	0.0544503	0.119597	32.5087	0.0131826	1.77011
2880	0.2	1.52	9.148	4.664	1.973	sp|P13595|NCAM1_MOUSE	Neural cell adhesion molecule 1 OS=Mus musculus GN=Ncam1 PE=1 SV=3	MOUSE	3	0.363078	0.119653	13.9316	0.0263027	5.05825
1290	6.17	6.2	15.66	10.03	7.143	sp|Q9R0E2|PLOD1_MOUSE	Procollagen-lysine,2-oxoglutarate 5-dioxygenase 1 OS=Mus musculus GN=Plod1 PE=1 SV=1	MOUSE	7	0.744732	0.11991	1.41906	0.529663	1.05682
2427	2	2	14.63	10.24	8.293	sp|Q61160|FADD_MOUSE	Protein FADD OS=Mus musculus GN=Fadd PE=1 SV=1	MOUSE	1	31.9154	0.119932	4.57088	6.98232	81.6582
2141	2.02	2.07	8.866	2.035	1.163	sp|Q8BY87|UBP47_MOUSE	Ubiquitin carboxyl-terminal hydrolase 47 OS=Mus musculus GN=Usp47 PE=1 SV=2	MOUSE	1	0.115878	0.11996	31.3329	0.017378	3.63078
1704	4	4.03	8.19	5.714	5.714	sp|Q9ESB3|HRG_MOUSE	Histidine-rich glycoprotein OS=Mus musculus GN=Hrg PE=1 SV=2	MOUSE	3	0.0432514	0.120032	4.9204	0.0141906	0.212814
1354	6	6.01	55.17	34.48	34.48	sp|P63044|VAMP2_MOUSE	Vesicle-associated membrane protein 2 OS=Mus musculus GN=Vamp2 PE=1 SV=2	MOUSE	4	0.809096	0.120698	5.29663	0.152757	4.28549
2886	0.2	0.23	7.773	1.943	0	RRRRRsp|Q6ZQ73|CAND2_MOUSE	REVERSED Cullin-associated NEDD8-dissociated protein 2 OS=Mus musculus GN=Cand2 PE=1 SV=2	MOUSE	0	0.660693	0.120985	1.65959	0.390841	1.09648
648	14.66	14.75	43.34	37.68	34.28	sp|Q8BGK2|ARHL1_MOUSE	[Protein ADP-ribosylarginine] hydrolase-like protein 1 OS=Mus musculus GN=Adprhl1 PE=2 SV=1	MOUSE	12	0.49204	0.121013	1.30617	0.37325	0.642688
657	14.44	15.47	50.78	45.17	43.61	sp|P26516|PSD7_MOUSE	26S proteasome non-ATPase regulatory subunit 7 OS=Mus musculus GN=Psmd7 PE=1 SV=2	MOUSE	9	3.94457	0.121022	2.46604	1.59956	5.91562
3014	0.12	0.27	5.025	5.025	2.261	RRRRRsp|Q99K70|RRAGC_MOUSE	REVERSED Ras-related GTP-binding protein C OS=Mus musculus GN=Rragc PE=2 SV=1	MOUSE	1	0.0111686	0.121201	2.26986	0.01	0.0253513
884	10.2	10.64	56.95	52.02	43.05	sp|Q9R0P9|UCHL1_MOUSE	Ubiquitin carboxyl-terminal hydrolase isozyme L1 OS=Mus musculus GN=Uchl1 PE=1 SV=1	MOUSE	8	2.85759	0.121274	1.69044	1.69044	4.48745
508	18.66	18.73	72.46	66.67	55.56	sp|P51150|RAB7A_MOUSE	Ras-related protein Rab-7a OS=Mus musculus GN=Rab7a PE=1 SV=2	MOUSE	15	0.816582	0.122058	1.22462	0.666807	1
3056	0.1	0.38	13.65	7.509	2.048	sp|Q8BTF8|RALYL_MOUSE	RNA-binding Raly-like protein OS=Mus musculus GN=Ralyl PE=2 SV=1	MOUSE	1	0.158489	0.122863	41.3047	0.0195884	6.54636
1891	2.8	2.88	14.02	11.72	8.787	sp|P29788|VTNC_MOUSE	Vitronectin OS=Mus musculus GN=Vtn PE=1 SV=2	MOUSE	5	0.263027	0.124179	1.78649	0.136773	0.469894
2974	0.14	0.18	3.893	1.509	0.1946	RRRRRsp|Q8VBX6|MPDZ_MOUSE	REVERSED Multiple PDZ domain protein OS=Mus musculus GN=Mpdz PE=1 SV=2	MOUSE	1	0.143219	0.124359	4.52898	0.0322107	0.648634
1582	4.22	4.34	14.45	6.209	3.022	sp|Q9QZQ1|AFAD_MOUSE	Afadin OS=Mus musculus GN=Mllt4 PE=1 SV=3	MOUSE	7	0.0912011	0.124752	31.6228	0.0157036	2.88403
1273	6.25	6.45	21.03	11.88	3.785	sp|Q569Z6|TR150_MOUSE	Thyroid hormone receptor-associated protein 3 OS=Mus musculus GN=Thrap3 PE=1 SV=1	MOUSE	4	7.51623	0.124771	2.60615	2.88403	13.3045
100	58.03	60.59	79.37	78.19	70.53	sp|P09103|PDIA1_MOUSE	Protein disulfide-isomerase OS=Mus musculus GN=P4hb PE=1 SV=2	MOUSE	59	0.363078	0.125295	1.22462	0.319154	0.444631
111	54.24	58.46	62.93	53.57	53.57	sp|P14733|LMNB1_MOUSE	Lamin-B1 OS=Mus musculus GN=Lmnb1 PE=1 SV=3	MOUSE	41	0.698232	0.125429	1.18032	0.505825	0.824138
2771	0.37	0.41	15.93	8.061	3.455	sp|P63328|PP2BA_MOUSE	Serine/threonine-protein phosphatase 2B catalytic subunit alpha isoform OS=Mus musculus GN=Ppp3ca PE=1 SV=1	MOUSE	1	0.448745	0.126777	6.98232	0.0648634	3.13329
247	33.55	33.57	63.94	58.49	55.35	sp|Q1XH17|TRI72_MOUSE	Tripartite motif-containing protein 72 OS=Mus musculus GN=Trim72 PE=1 SV=1	MOUSE	23	0.679204	0.128064	1.1695	0.586138	0.794328
2057	2.08	2.18	14.51	4.672	2.684	sp|Q5SYD0|MYO1D_MOUSE	Unconventional myosin-Id OS=Mus musculus GN=Myo1d PE=1 SV=1	MOUSE	4	0.731139	0.128194	2.72898	0.267917	1.99526
844	10.81	10.92	41.38	29.71	26.26	sp|Q8BGC4|ZADH2_MOUSE	Zinc-binding alcohol dehydrogenase domain-containing protein 2 OS=Mus musculus GN=Zadh2 PE=2 SV=1	MOUSE	7	0.870964	0.128585	1.2942	0.672977	1.1272
645	14.76	15.08	17.66	10.71	7.663	sp|Q6PDI5|ECM29_MOUSE	Proteasome-associated protein ECM29 homolog OS=Mus musculus GN=Ecm29 PE=1 SV=3	MOUSE	12	6.79204	0.128932	1.51356	4.48745	10.2802
1384	5.71	5.93	19.74	12.22	9.962	sp|Q02780|NFIA_MOUSE	Nuclear factor 1 A-type OS=Mus musculus GN=Nfia PE=1 SV=1	MOUSE	4	1.31826	0.129121	1.52757	0.862979	2.01372
47	83.42	84.4	88.17	84.87	84.87	sp|Q91VD9|NDUS1_MOUSE	NADH-ubiquinone oxidoreductase 75 kDa subunit, mitochondrial OS=Mus musculus GN=Ndufs1 PE=1 SV=2	MOUSE	97	1.20226	0.129359	1.07647	1.11686	1.2942
3349	0.05	0.07	7.278	1.82	0	sp|Q8BMB0|EMSY_MOUSE	Protein EMSY OS=Mus musculus GN=Emsy PE=1 SV=2	MOUSE	0	6.60693	0.129374	2.0893	3.16228	13.9316
1571	4.3	4.33	15.63	15.63	9.375	sp|P18608|HMGN1_MOUSE	Non-histone chromosomal protein HMG-14 OS=Mus musculus GN=Hmgn1 PE=1 SV=2	MOUSE	2	2.83139	0.130651	1.75388	1.61436	36.9828
515	18.33	18.47	70.59	70.59	65.44	sp|P84228|H32_MOUSE	Histone H3.2 OS=Mus musculus GN=Hist1h3b PE=1 SV=2	MOUSE	29	13.3045	0.131249	2.33346	5.70164	24.2103
1898	2.76	3.01	22.53	10.95	7.158	sp|P28658|ATX10_MOUSE	Ataxin-10 OS=Mus musculus GN=Atxn10 PE=1 SV=2	MOUSE	3	0.765597	0.131459	4.44631	0.172187	3.40408
1486	4.94	5.03	62.5	42.65	37.5	sp|Q9CQY6|MNF1_MOUSE	Mitochondrial nucleoid factor 1 OS=Mus musculus GN=Mnf1 PE=1 SV=1	MOUSE	3	0.394457	0.131835	2.05116	0.167494	0.809096
1348	6	6.2	20	11.46	10.56	sp|Q3TDN2|FAF2_MOUSE	FAS-associated factor 2 OS=Mus musculus GN=Faf2 PE=2 SV=2	MOUSE	4	0.0847227	0.131989	31.6228	0.0152757	2.67917
291	29.09	31.21	49.35	47.27	44.42	sp|Q8QZS1|HIBCH_MOUSE	3-hydroxyisobutyryl-CoA hydrolase, mitochondrial OS=Mus musculus GN=Hibch PE=1 SV=1	MOUSE	19	1.01859	0.132373	1.27057	0.801678	1.27057
838	10.92	10.97	41.18	38.97	31.62	sp|O88696|CLPP_MOUSE	Putative ATP-dependent Clp protease proteolytic subunit, mitochondrial OS=Mus musculus GN=Clpp PE=2 SV=1	MOUSE	7	1.03753	0.133139	1.22462	0.847227	1.27057
1810	3.36	3.6	17.53	14.29	9.091	sp|Q9CY27|TECR_MOUSE	Very-long-chain enoyl-CoA reductase OS=Mus musculus GN=Tecr PE=1 SV=1	MOUSE	4	0.809096	0.133571	1.59956	0.501187	1.2942
1593	4.18	4.28	34.12	34.12	16.47	sp|P57784|RU2A_MOUSE	U2 small nuclear ribonucleoprotein A' OS=Mus musculus GN=Snrpa1 PE=1 SV=2	MOUSE	3	0.102802	0.133999	31.6228	0.0165959	3.25087
518	18.18	20.74	68.45	68.45	65.05	sp|Q99KR7|PPIF_MOUSE	Peptidyl-prolyl cis-trans isomerase F, mitochondrial OS=Mus musculus GN=Ppif PE=2 SV=1	MOUSE	20	0.642688	0.134077	1.23595	0.510505	0.794328
3081	0.09	2.18	11.49	4.2	2.06	RRRRRsp|Q64514|TPP2_MOUSE	REVERSED Tripeptidyl-peptidase 2 OS=Mus musculus GN=Tpp2 PE=2 SV=3	MOUSE	4	0.246604	0.134156	31.3329	0.0218776	7.72681
2407	2	2	10.47	3.205	3.205	sp|Q8BNU0|ARMC6_MOUSE	Armadillo repeat-containing protein 6 OS=Mus musculus GN=Armc6 PE=2 SV=1	MOUSE	1	0.0110662	0.134285	2.29087	0.01	0.0253513
384	23.94	23.98	92.11	88.82	88.82	sp|Q01768|NDKB_MOUSE	Nucleoside diphosphate kinase B OS=Mus musculus GN=Nme2 PE=1 SV=1	MOUSE	32	0.57544	0.134814	1.21339	0.413047	0.698232
580	16.26	16.34	42.06	30.14	25.23	sp|Q60634|FLOT2_MOUSE	Flotillin-2 OS=Mus musculus GN=Flot2 PE=1 SV=2	MOUSE	9	1.08643	0.135219	1.44544	0.751623	1.57036
16	144.26	144.75	90.94	86.35	83.33	sp|Q9JI91|ACTN2_MOUSE	Alpha-actinin-2 OS=Mus musculus GN=Actn2 PE=1 SV=2	MOUSE	191	0.831764	0.135642	1.0666	0.765597	0.887156
1755	3.85	3.92	11.18	7.312	4.301	sp|A3KMP2|TTC38_MOUSE	Tetratricopeptide repeat protein 38 OS=Mus musculus GN=Ttc38 PE=2 SV=2	MOUSE	2	0.591562	0.135748	2.85759	0.178649	1.69044
1194	7	7.09	22.77	16.31	12.92	sp|Q9QZD9|EIF3I_MOUSE	Eukaryotic translation initiation factor 3 subunit I OS=Mus musculus GN=Eif3i PE=1 SV=1	MOUSE	4	0.461318	0.135866	1.83654	0.239883	0.847227
1394	5.62	5.75	43.06	37.96	26.39	sp|Q9WVL0|MAAI_MOUSE	Maleylacetoacetate isomerase OS=Mus musculus GN=Gstz1 PE=1 SV=1	MOUSE	5	0.972747	0.135947	2.72898	0.356451	2.65461
2164	2.01	11.46	47.09	43.2	40.78	sp|P63321|RALA_MOUSE	Ras-related protein Ral-A OS=Mus musculus GN=Rala PE=1 SV=1	MOUSE	8	0.879023	0.136393	2.72898	0.322107	2.39883
2263	2	4.57	8.195	3.591	2.394	sp|Q8K1H1|TDRD7_MOUSE	Tudor domain-containing protein 7 OS=Mus musculus GN=Tdrd7 PE=1 SV=1	MOUSE	4	0.164437	0.13684	2.10863	0.077983	0.346737
1620	4.09	4.1	19.16	15.33	7.663	sp|P97765|WBP2_MOUSE	WW domain-binding protein 2 OS=Mus musculus GN=Wbp2 PE=1 SV=1	MOUSE	3	0.758578	0.136972	1.90546	0.398107	1.44544
1632	4.04	4.74	48.8	29.6	24.8	sp|P59708|PM14_MOUSE	Pre-mRNA branch site protein p14 OS=Mus musculus GN=Sf3b14 PE=2 SV=1	MOUSE	3	0.946237	0.137408	2.42103	0.390841	2.29087
3220	0.06	2.24	7.271	3.187	0.498	RRRRRsp|Q8CFI0|NED4L_MOUSE	REVERSED E3 ubiquitin-protein ligase NEDD4-like OS=Mus musculus GN=Nedd4l PE=1 SV=2	MOUSE	2	5.86138	0.137721	2.0893	2.80543	12.3595
3025	0.12	0.15	8.019	2.187	0	RRRRRsp|O88502|PDE8A_MOUSE	REVERSED High affinity cAMP-specific and IBMX-insensitive 3',5'-cyclic phosphodiesterase 8A OS=Mus musculus GN=Pde8a PE=1 SV=1	MOUSE	0	1.90546	0.137836	9.90832	0.192309	18.5353
182	41.32	41.14	46.46	38.01	35.27	sp|P70168|IMB1_MOUSE	Importin subunit beta-1 OS=Mus musculus GN=Kpnb1 PE=1 SV=2	MOUSE	27	1.03753	0.138374	1.22462	0.847227	1.25893
2471	2	2	13.51	13.51	13.51	sp|Q8R034|APC13_MOUSE	Anaphase-promoting complex subunit 13 OS=Mus musculus GN=Anapc13 PE=2 SV=1	MOUSE	1	0.0275423	0.138573	28.8403	0.0100925	0.794328
1410	5.48	5.75	18.45	9.171	5.856	sp|O55029|COPB2_MOUSE	Coatomer subunit beta' OS=Mus musculus GN=Copb2 PE=2 SV=2	MOUSE	7	0.0724436	0.138655	5.64937	0.0283139	0.409261
2994	0.13	0.55	12.64	3.633	0.7899	sp|Q14DL3|LRIQ3_MOUSE	Leucine-rich repeat and IQ domain-containing protein 3 OS=Mus musculus GN=Lrriq3 PE=2 SV=1	MOUSE	1	5.7544	0.139034	3.34195	1.72187	46.9894
1465	5.05	7.68	12.78	5.784	3.322	sp|P70398|USP9X_MOUSE	Probable ubiquitin carboxyl-terminal hydrolase FAF-X OS=Mus musculus GN=Usp9x PE=1 SV=2	MOUSE	11	1.38038	0.139162	1.61436	0.855067	2.22844
2179	2.01	2.49	8.543	1.424	0.8762	sp|Q4QY64|ATAD5_MOUSE	ATPase family AAA domain-containing protein 5 OS=Mus musculus GN=Atad5 PE=1 SV=1	MOUSE	2	3.04789	0.13927	13.9316	0.218776	30.761
1091	8.02	8.24	20.82	9.078	5.187	sp|P70336|ROCK2_MOUSE	Rho-associated protein kinase 2 OS=Mus musculus GN=Rock2 PE=1 SV=1	MOUSE	8	1.48594	0.139641	21.2814	0.0698232	22.6986
2841	0.26	0.29	16.15	16.15	5.385	sp|P01639|KV5A7_MOUSE	Ig kappa chain V-V region MOPC 41 OS=Mus musculus GN=Gm5571 PE=1 SV=1	MOUSE	1	0.172187	0.13983	2.0893	0.0816582	0.359749
795	11.92	12.04	18.66	11.53	7.794	sp|Q8R1B4|EIF3C_MOUSE	Eukaryotic translation initiation factor 3 subunit C OS=Mus musculus GN=Eif3c PE=1 SV=1	MOUSE	7	1.13763	0.14029	1.2942	0.879023	1.47231
1096	8	57.9	77.03	75.68	75.68	sp|P99024|TBB5_MOUSE	Tubulin beta-5 chain OS=Mus musculus GN=Tubb5 PE=1 SV=1	MOUSE	100	0.239883	0.141015	1.57036	0.15417	0.376704
1720	4	4	12.33	8.37	6.388	sp|Q8BIW1|PRUNE_MOUSE	Protein prune homolog OS=Mus musculus GN=Prune PE=2 SV=1	MOUSE	2	0.0529663	0.141127	4.44631	0.0158489	0.235505
1893	2.78	2.94	38.39	20.09	13.84	sp|Q62393|TPD52_MOUSE	Tumor protein D52 OS=Mus musculus GN=Tpd52 PE=1 SV=2	MOUSE	3	1.08643	0.141201	1.99526	0.544503	2.1677
137	47.63	49.13	67.17	64.58	61.99	sp|Q9Z2I9|SUCB1_MOUSE	Succinyl-CoA ligase [ADP-forming] subunit beta, mitochondrial OS=Mus musculus GN=Sucla2 PE=1 SV=2	MOUSE	41	1.11686	0.141325	1.1272	0.990832	1.2942
268	30.96	31.1	43.53	38.38	31.62	sp|Q8CIB5|FERM2_MOUSE	Fermitin family homolog 2 OS=Mus musculus GN=Fermt2 PE=1 SV=1	MOUSE	17	1.22462	0.141548	1.28233	0.954993	1.57036
814	11.51	13.43	30.52	15.26	11.73	sp|Q99KC8|VMA5A_MOUSE	von Willebrand factor A domain-containing protein 5A OS=Mus musculus GN=Vwa5a PE=1 SV=2	MOUSE	10	2.75423	0.141698	1.55597	1.77011	3.83707
2863	0.22	0.38	12.62	7.039	0	sp|Q3THG9|AASD1_MOUSE	Alanyl-tRNA editing protein Aarsd1 OS=Mus musculus GN=Aarsd1 PE=1 SV=2	MOUSE	0	0.212814	0.141859	4.44631	0.047863	0.946237
2050	2.11	2.13	31.5	13.92	6.593	sp|Q91VN4|CHCH6_MOUSE	Coiled-coil-helix-coiled-coil-helix domain-containing protein 6, mitochondrial OS=Mus musculus GN=Chchd6 PE=2 SV=2	MOUSE	2	0.515229	0.14202	2.72898	0.190546	1.40605
473	19.8	36.86	52.73	39.59	35.15	sp|P26040|EZRI_MOUSE	Ezrin OS=Mus musculus GN=Ezr PE=1 SV=3	MOUSE	25	2.42103	0.143676	1.34276	1.80302	3.40408
2100	2.04	2.07	8.264	5.313	2.243	sp|Q8BPM2|M4K5_MOUSE	Mitogen-activated protein kinase kinase kinase kinase 5 OS=Mus musculus GN=Map4k5 PE=2 SV=2	MOUSE	2	5.05825	0.144872	15.9956	0.316228	39.4457
412	22.35	22.4	91.98	91.44	87.7	sp|P70296|PEBP1_MOUSE	Phosphatidylethanolamine-binding protein 1 OS=Mus musculus GN=Pebp1 PE=1 SV=3	MOUSE	24	0.452898	0.144994	1.2942	0.376704	0.586138
1977	2.35	2.48	33.7	27.07	21.55	sp|Q9R0P4|SMAP_MOUSE	Small acidic protein OS=Mus musculus GN=Smap PE=1 SV=1	MOUSE	7	0.772681	0.145225	2.1677	0.356451	1.67494
1064	8.15	9.32	61.32	48.11	48.11	sp|O35143|ATIF1_MOUSE	ATPase inhibitor, mitochondrial OS=Mus musculus GN=Atpif1 PE=2 SV=2	MOUSE	7	1.0666	0.145404	1.35519	0.787046	1.41906
1294	6.15	6.68	25.65	24.03	22.73	sp|O89079|COPE_MOUSE	Coatomer subunit epsilon OS=Mus musculus GN=Cope PE=2 SV=3	MOUSE	5	0.758578	0.145464	2.10863	0.356451	1.59956
43	87.93	87.87	72.52	66.71	59.84	sp|Q8CAQ8|IMMT_MOUSE	Mitochondrial inner membrane protein OS=Mus musculus GN=Immt PE=1 SV=1	MOUSE	67	0.847227	0.145528	1.08643	0.77983	0.92045
3320	0.05	0.16	18.83	2.965	0.8013	RRRRRsp|Q920F6|SMC1B_MOUSE	REVERSED Structural maintenance of chromosomes protein 1B OS=Mus musculus GN=Smc1b PE=1 SV=1	MOUSE	3	0.285759	0.14616	4.44631	0.0642688	1.27057
1871	2.94	3.05	22.9	13.87	9.677	sp|Q8K2C6|SIR5_MOUSE	NAD-dependent protein deacylase sirtuin-5, mitochondrial OS=Mus musculus GN=Sirt5 PE=1 SV=1	MOUSE	2	1.19124	0.146313	2.72898	0.436516	3.22107
660	14.35	14.57	17.56	13.36	7.729	sp|Q3UQ28|PXDN_MOUSE	Peroxidasin homolog OS=Mus musculus GN=Pxdn PE=2 SV=2	MOUSE	7	1.08643	0.146973	1.47231	0.737904	1.59956
3324	0.05	0.15	14.32	10.51	1.119	sp|Q8CI32|BAG5_MOUSE	BAG family molecular chaperone regulator 5 OS=Mus musculus GN=Bag5 PE=1 SV=1	MOUSE	1	0.0111686	0.147931	2.35505	0.01	0.0263027
2647	0.8	1	14.07	8.316	4.264	sp|D3YZP9|CCDC6_MOUSE	Coiled-coil domain-containing protein 6 OS=Mus musculus GN=Ccdc6 PE=3 SV=1	MOUSE	3	0.0870964	0.147943	10.7647	0.021677	0.937562
1106	7.99	8.34	17.44	8.94	6.954	sp|Q62448|IF4G2_MOUSE	Eukaryotic translation initiation factor 4 gamma 2 OS=Mus musculus GN=Eif4g2 PE=1 SV=2	MOUSE	7	0.224905	0.148169	2.0893	0.114815	0.469894
2151	2.02	2.03	9.077	2.154	1.538	sp|P70663|SPRL1_MOUSE	SPARC-like protein 1 OS=Mus musculus GN=Sparcl1 PE=1 SV=3	MOUSE	1	0.0110662	0.148519	2.29087	0.01	0.0253513
656	14.45	14.83	66.04	61.79	51.89	sp|P53994|RAB2A_MOUSE	Ras-related protein Rab-2A OS=Mus musculus GN=Rab2a PE=1 SV=1	MOUSE	13	0.210863	0.149504	2.01372	0.134276	0.42462
256	32.36	32.45	74.93	67.41	61.56	sp|P49813|TMOD1_MOUSE	Tropomodulin-1 OS=Mus musculus GN=Tmod1 PE=2 SV=2	MOUSE	22	1.18032	0.150296	1.24738	0.946237	1.41906
1198	6.94	7.91	47.06	37.82	37.82	sp|P60867|RS20_MOUSE	40S ribosomal protein S20 OS=Mus musculus GN=Rps20 PE=1 SV=1	MOUSE	5	0.349945	0.150583	1.55597	0.21677	0.544503
176	41.67	59.85	46.02	40.89	39.69	sp|O08528|HXK2_MOUSE	Hexokinase-2 OS=Mus musculus GN=Hk2 PE=1 SV=1	MOUSE	38	1.67494	0.150974	1.2942	1.2942	2.18776
230	35.64	85.12	89.07	89.07	76.27	sp|P60710|ACTB_MOUSE	Actin, cytoplasmic 1 OS=Mus musculus GN=Actb PE=1 SV=1	MOUSE	237	0.534564	0.151207	23.9883	0.0366438	12.8233
2251	2	84.37	89.07	89.07	76.27	sp|P63260|ACTG_MOUSE	Actin, cytoplasmic 2 OS=Mus musculus GN=Actg1 PE=1 SV=1	MOUSE	223	0.534564	0.151207	23.9883	0.0366438	12.8233
1447	5.18	5.28	25.45	16.29	6.92	sp|Q62376|RU17_MOUSE	U1 small nuclear ribonucleoprotein 70 kDa OS=Mus musculus GN=Snrnp70 PE=1 SV=2	MOUSE	3	0.420727	0.152571	1.90546	0.157036	0.801678
1328	6.03	6.04	30.95	22.79	19.05	sp|Q9DCU6|RM04_MOUSE	39S ribosomal protein L4, mitochondrial OS=Mus musculus GN=Mrpl4 PE=2 SV=1	MOUSE	3	1.2942	0.152814	1.33045	0.972747	1.72187
1579	4.24	4.27	35.14	31.76	22.3	sp|P14115|RL27A_MOUSE	60S ribosomal protein L27a OS=Mus musculus GN=Rpl27a PE=2 SV=5	MOUSE	3	4.65586	0.153175	1.49968	3.10456	6.91831
1881	2.88	2.96	18.39	7.471	7.471	sp|O54984|ASNA_MOUSE	ATPase Asna1 OS=Mus musculus GN=Asna1 PE=1 SV=2	MOUSE	2	0.666807	0.153954	2.39883	0.258226	1.59956
901	10.01	11.06	44.04	39.06	26.59	sp|Q9JKB3|DBPA_MOUSE	DNA-binding protein A OS=Mus musculus GN=Csda PE=1 SV=2	MOUSE	7	1.36773	0.153955	2.63027	0.519996	3.59749
678	14.04	14.14	53.43	41.16	38.99	sp|P48758|CBR1_MOUSE	Carbonyl reductase [NADPH] 1 OS=Mus musculus GN=Cbr1 PE=1 SV=3	MOUSE	9	0.401791	0.154139	1.5417	0.231206	0.619441
1369	5.88	6.11	19.09	11.83	6.452	sp|P46460|NSF_MOUSE	Vesicle-fusing ATPase OS=Mus musculus GN=Nsf PE=1 SV=2	MOUSE	5	1.09648	0.15438	1.5417	0.711214	1.69044
353	25.77	25.8	56.85	47.6	43.15	sp|Q61937|NPM_MOUSE	Nucleophosmin OS=Mus musculus GN=Npm1 PE=1 SV=1	MOUSE	15	0.496592	0.155184	1.30617	0.359749	0.648634
590	16.06	16.35	33.99	28.11	23.84	sp|Q8CHT0|AL4A1_MOUSE	Delta-1-pyrroline-5-carboxylate dehydrogenase, mitochondrial OS=Mus musculus GN=Aldh4a1 PE=1 SV=3	MOUSE	16	2.03236	0.155564	1.49968	1.35519	2.83139
2106	2.03	9.89	29.53	15.14	12.41	sp|P19001|K1C19_MOUSE	Keratin, type I cytoskeletal 19 OS=Mus musculus GN=Krt19 PE=1 SV=1	MOUSE	5	2.91072	0.155976	28.3139	0.102802	34.0408
509	18.63	18.77	31.05	25.98	19.8	sp|P28271|ACOC_MOUSE	Cytoplasmic aconitate hydratase OS=Mus musculus GN=Aco1 PE=1 SV=3	MOUSE	13	1.35519	0.155998	1.45881	0.928966	2.44343
3243	0.06	0.11	8.587	3.831	1.189	sp|Q8BGC0|HTSF1_MOUSE	HIV Tat-specific factor 1 homolog OS=Mus musculus GN=Htatsf1 PE=1 SV=1	MOUSE	2	1.80302	0.156505	2.12814	0.847227	3.87258
2465	2	2	19	19	19	sp|Q9WV96|TIM9B_MOUSE	Mitochondrial import inner membrane translocase subunit Tim9 B OS=Mus musculus GN=Fxc1 PE=2 SV=1	MOUSE	1	4.69894	0.156508	2.0893	2.24905	9.90832
1801	3.43	3.52	9.428	4.714	4.714	sp|P52196|THTR_MOUSE	Thiosulfate sulfurtransferase OS=Mus musculus GN=Tst PE=1 SV=3	MOUSE	2	0.177011	0.156888	4.40555	0.0398107	0.77983
2169	2.01	4.04	10.32	4.977	3.62	sp|Q9Z1T1|AP3B1_MOUSE	AP-3 complex subunit beta-1 OS=Mus musculus GN=Ap3b1 PE=1 SV=2	MOUSE	3	0.564937	0.157316	1.51356	0.316228	0.855067
871	10.46	12.78	36.89	28.54	22.04	sp|Q8C1B7|SEP11_MOUSE	Septin-11 OS=Mus musculus GN=Sept11 PE=1 SV=4	MOUSE	9	0.77983	0.15738	1.38038	0.564937	1.07647
83	64.92	64.99	82.45	79.29	78.5	sp|P97807|FUMH_MOUSE	Fumarate hydratase, mitochondrial OS=Mus musculus GN=Fh PE=1 SV=3	MOUSE	82	1.19124	0.157432	1.10662	1.07647	1.30617
1811	3.36	3.43	28.17	24.65	14.08	sp|P62743|AP2S1_MOUSE	AP-2 complex subunit sigma OS=Mus musculus GN=Ap2s1 PE=1 SV=1	MOUSE	3	0.203236	0.157775	2.72898	0.0751623	0.554626
709	13.32	13.52	37.72	28.04	22.83	sp|P27659|RL3_MOUSE	60S ribosomal protein L3 OS=Mus musculus GN=Rpl3 PE=2 SV=3	MOUSE	10	2.91072	0.158038	1.59956	1.8197	4.52898
739	12.77	52.36	75	75	70.76	sp|P68368|TBA4A_MOUSE	Tubulin alpha-4A chain OS=Mus musculus GN=Tuba4a PE=1 SV=1	MOUSE	50	0.457088	0.158188	1.28233	0.328095	0.586138
1914	2.65	2.74	10.72	8.117	5.203	sp|Q3U0S6|RAIN_MOUSE	Ras-interacting protein 1 OS=Mus musculus GN=Rasip1 PE=1 SV=3	MOUSE	4	3.94457	0.158517	2.55859	1.5417	7.58578
2906	0.18	0.23	14	11.51	5.869	sp|Q3UPH1|PRRC1_MOUSE	Protein PRRC1 OS=Mus musculus GN=Prrc1 PE=2 SV=1	MOUSE	3	0.113763	0.158884	31.6228	0.0172187	3.59749
1519	4.6	4.68	21.38	13.24	8.554	sp|Q99KQ4|NAMPT_MOUSE	Nicotinamide phosphoribosyltransferase OS=Mus musculus GN=Nampt PE=1 SV=1	MOUSE	4	1.38038	0.159535	2.93765	0.469894	4.20727
476	19.7	22.43	45.03	37	28.96	sp|Q99K48|NONO_MOUSE	Non-POU domain-containing octamer-binding protein OS=Mus musculus GN=Nono PE=1 SV=3	MOUSE	12	1.57036	0.160314	1.45881	1.07647	2.91072
1470	5.02	5.09	31.42	27.43	18.14	sp|Q9DCM2|GSTK1_MOUSE	Glutathione S-transferase kappa 1 OS=Mus musculus GN=Gstk1 PE=1 SV=3	MOUSE	5	0.887156	0.160366	1.38038	0.642688	1.22462
3021	0.12	0.16	13.16	3.459	0.3008	RRRRRsp|Q8K368|FANCI_MOUSE	REVERSED Fanconi anemia group I protein homolog OS=Mus musculus GN=Fanci PE=1 SV=2	MOUSE	1	0.21677	0.1604	2.0893	0.102802	0.452898
1125	7.75	7.9	22.48	15.34	11.13	sp|P61620|S61A1_MOUSE	Protein transport protein Sec61 subunit alpha isoform 1 OS=Mus musculus GN=Sec61a1 PE=2 SV=2	MOUSE	5	1.23595	0.161153	1.31826	0.937562	1.64437
588	16.08	16.72	26.69	16.98	9.519	sp|Q9JHR7|IDE_MOUSE	Insulin-degrading enzyme OS=Mus musculus GN=Ide PE=1 SV=1	MOUSE	9	0.387258	0.162008	1.77011	0.258226	0.685488
1975	2.36	2.39	9.601	3.117	1.496	sp|Q03173|ENAH_MOUSE	Protein enabled homolog OS=Mus musculus GN=Enah PE=1 SV=2	MOUSE	1	0.180302	0.162842	34.3558	0.0203236	6.19441
859	10.66	10.69	39.26	31.11	27.41	sp|Q9DC07|LNEBL_MOUSE	LIM zinc-binding domain-containing Nebulette OS=Mus musculus GN=Nebl PE=2 SV=1	MOUSE	9	0.394457	0.163479	1.40605	0.293765	0.554626
206	38.03	38.12	62.62	55.84	54.21	sp|Q9Z1N5|DX39B_MOUSE	Spliceosome RNA helicase Ddx39b OS=Mus musculus GN=Ddx39b PE=1 SV=1	MOUSE	28	1.41906	0.16348	1.39316	1.01859	1.83654
1113	7.89	7.96	12.04	12.04	10.99	sp|Q64314|CD34_MOUSE	Hematopoietic progenitor cell antigen CD34 OS=Mus musculus GN=Cd34 PE=1 SV=1	MOUSE	4	1.40605	0.164063	1.69044	0.831764	2.42103
1733	4	4	20.95	16.22	16.22	sp|Q9CR86|CHSP1_MOUSE	Calcium-regulated heat stable protein 1 OS=Mus musculus GN=Carhsp1 PE=1 SV=1	MOUSE	2	0.369828	0.164247	2.22844	0.143219	0.824138
1191	7.02	7.07	33.33	25.68	20.27	sp|Q9CR00|PSMD9_MOUSE	26S proteasome non-ATPase regulatory subunit 9 OS=Mus musculus GN=Psmd9 PE=1 SV=1	MOUSE	5	3.16228	0.165295	2.29087	1.38038	16.9044
715	13.21	14.48	28.91	24.2	13.11	sp|Q99MN1|SYK_MOUSE	Lysine--tRNA ligase OS=Mus musculus GN=Kars PE=1 SV=1	MOUSE	9	2.208	0.165314	1.44544	1.52757	3.34195
1264	6.31	6.96	38.17	35.48	23.12	sp|Q9CQW2|ARL8B_MOUSE	ADP-ribosylation factor-like protein 8B OS=Mus musculus GN=Arl8b PE=2 SV=1	MOUSE	5	0.42462	0.165798	4.44631	0.0954993	1.88799
1181	7.17	7.36	66.67	66.67	59.77	sp|P31786|ACBP_MOUSE	Acyl-CoA-binding protein OS=Mus musculus GN=Dbi PE=1 SV=2	MOUSE	8	0.642688	0.166015	1.36773	0.474242	0.879023
1074	8.07	10.38	27.64	24.12	21.36	sp|P01865|GCAM_MOUSE	Ig gamma-2A chain C region, membrane-bound form OS=Mus musculus GN=Igh-1a PE=1 SV=3	MOUSE	8	4.28549	0.166341	2.10863	2.03236	8.95365
1566	4.33	4.38	24.02	18.12	8.079	sp|Q9JIY5|HTRA2_MOUSE	Serine protease HTRA2, mitochondrial OS=Mus musculus GN=Htra2 PE=1 SV=2	MOUSE	2	1.8197	0.166667	1.7378	1.04713	3.19154
1055	8.21	8.41	21.24	8.818	7.315	sp|Q9ESZ8|GTF2I_MOUSE	General transcription factor II-I OS=Mus musculus GN=Gtf2i PE=1 SV=3	MOUSE	8	3.28095	0.166925	1.90546	1.72187	5.54626
1462	5.08	5.19	18.97	13.3	11.33	sp|Q9JII5|DAZP1_MOUSE	DAZ-associated protein 1 OS=Mus musculus GN=Dazap1 PE=2 SV=2	MOUSE	3	0.469894	0.16697	25.1189	0.0343558	11.8032
1001	8.78	8.82	41.36	39.09	39.09	sp|Q9D1X0|NOL3_MOUSE	Nucleolar protein 3 OS=Mus musculus GN=Nol3 PE=1 SV=1	MOUSE	6	0.981748	0.167725	4.69894	0.218776	4.61318
3321	0.05	0.16	5.676	1.438	0.1843	sp|O08550|MLL4_MOUSE	Histone-lysine N-methyltransferase MLL4 OS=Mus musculus GN=Wbp7 PE=1 SV=3	MOUSE	1	0.903649	0.168243	2.37684	0.380189	2.14783
1325	6.03	153.26	61.23	47.79	39.03	sp|Q5SX40|MYH1_MOUSE	Myosin-1 OS=Mus musculus GN=Myh1 PE=1 SV=1	MOUSE	341	4.20727	0.168288	2.0893	2.01372	8.87156
589	16.07	16.45	31.19	19.89	13.91	sp|Q6P5F9|XPO1_MOUSE	Exportin-1 OS=Mus musculus GN=Xpo1 PE=1 SV=1	MOUSE	11	2.48886	0.168476	1.39316	1.78649	3.37287
1846	3.12	5.41	45.45	20.35	20.35	sp|Q9WTL7|LYPA2_MOUSE	Acyl-protein thioesterase 2 OS=Mus musculus GN=Lypla2 PE=1 SV=1	MOUSE	6	2.0893	0.168971	1.2942	1.61436	2.70396
524	18.03	18.1	74.6	70.37	66.67	sp|Q99LX0|PARK7_MOUSE	Protein DJ-1 OS=Mus musculus GN=Park7 PE=1 SV=1	MOUSE	15	0.559758	0.169433	1.44544	0.420727	0.809096
1036	8.49	10.17	17.6	13.37	11.68	sp|Q921F4|HNRLL_MOUSE	Heterogeneous nuclear ribonucleoprotein L-like OS=Mus musculus GN=Hnrpll PE=1 SV=3	MOUSE	5	0.672977	0.169475	2.75423	0.242103	1.85353
186	40.99	41.25	71.16	66.73	58.96	sp|P80316|TCPE_MOUSE	T-complex protein 1 subunit epsilon OS=Mus musculus GN=Cct5 PE=1 SV=1	MOUSE	30	0.937562	0.169603	1.15878	0.809096	1.08643
1212	6.82	7.29	23.17	19.41	15.25	sp|Q9CQF9|PCYOX_MOUSE	Prenylcysteine oxidase OS=Mus musculus GN=Pcyox1 PE=1 SV=1	MOUSE	10	5.10505	0.170292	2.67917	1.90546	13.3045
996	8.84	8.95	22.55	17.4	17.4	sp|Q8BLF1|NCEH1_MOUSE	Neutral cholesterol ester hydrolase 1 OS=Mus musculus GN=Nceh1 PE=1 SV=1	MOUSE	6	2.1677	0.170486	1.6293	1.33045	3.59749
2080	2.06	2.07	6.175	3.765	1.355	sp|A2A8U2|TM201_MOUSE	Transmembrane protein 201 OS=Mus musculus GN=Tmem201 PE=2 SV=1	MOUSE	1	0.010666	0.170543	1.40605	0.01	0.0149968
564	16.58	17.2	48.24	40	33.88	sp|Q9DCL9|PUR6_MOUSE	Multifunctional protein ADE2 OS=Mus musculus GN=Paics PE=1 SV=4	MOUSE	17	0.313329	0.170659	2.44343	0.218776	0.765597
2562	1.41	1.64	16.24	6.667	3.656	sp|Q9EQH2|ERAP1_MOUSE	Endoplasmic reticulum aminopeptidase 1 OS=Mus musculus GN=Erap1 PE=2 SV=2	MOUSE	3	0.366438	0.170773	24.2103	0.0246604	8.87156
2731	0.44	0.47	16.99	5.405	2.703	sp|Q3UGR5|HDHD2_MOUSE	Haloacid dehalogenase-like hydrolase domain-containing protein 2 OS=Mus musculus GN=Hdhd2 PE=1 SV=2	MOUSE	1	2.91072	0.171032	2.42103	1.20226	8.24138
3133	0.08	0.49	6.74	1.73	0.8197	sp|Q62141|SIN3B_MOUSE	Paired amphipathic helix protein Sin3b OS=Mus musculus GN=Sin3b PE=1 SV=2	MOUSE	2	0.242103	0.172292	2.0893	0.114815	0.505825
2687	0.58	0.61	5.071	1.743	1.743	sp|Q8K0Z9|GP153_MOUSE	Probable G-protein coupled receptor 153 OS=Mus musculus GN=Gpr153 PE=2 SV=2	MOUSE	1	1.01859	0.173128	1.7378	0.586138	1.88799
931	9.64	9.79	24.13	13.75	10.02	sp|P48193|41_MOUSE	Protein 4.1 OS=Mus musculus GN=Epb41 PE=1 SV=2	MOUSE	8	0.765597	0.173165	1.41906	0.539511	1.08643
3013	0.12	0.4	13.27	2.356	1.116	sp|Q8K3H5|MYO3A_MOUSE	Myosin-IIIa OS=Mus musculus GN=Myo3a PE=2 SV=1	MOUSE	4	0.328095	0.17334	4.44631	0.0737904	1.45881
1302	6.1	6.12	85.71	47.96	42.86	sp|Q62426|CYTB_MOUSE	Cystatin-B OS=Mus musculus GN=Cstb PE=1 SV=1	MOUSE	3	0.660693	0.174025	1.87068	0.253513	1.23595
1715	4	4.01	25.93	20.37	17.9	sp|Q9ERR7|SEP15_MOUSE	15 kDa selenoprotein OS=Mus musculus GN=Sep15 PE=1 SV=3	MOUSE	4	0.103753	0.174125	31.6228	0.0165959	3.28095
1814	3.35	3.45	30	30	23.33	sp|P62073|TIM10_MOUSE	Mitochondrial import inner membrane translocase subunit Tim10 OS=Mus musculus GN=Timm10 PE=1 SV=1	MOUSE	2	1.55597	0.174492	2.39883	0.648634	3.76704
2633	0.88	1.19	18.17	9.671	1.807	sp|Q91YR7|PRP6_MOUSE	Pre-mRNA-processing factor 6 OS=Mus musculus GN=Prpf6 PE=2 SV=1	MOUSE	3	0.60256	0.174603	1.92309	0.310456	1.15878
822	11.35	11.51	17.08	10.57	7.74	sp|Q05BC3|EMAL1_MOUSE	Echinoderm microtubule-associated protein-like 1 OS=Mus musculus GN=Eml1 PE=2 SV=1	MOUSE	6	0.772681	0.174775	1.41906	0.544503	1.09648
2131	2.02	3.24	12.33	3.363	2.082	sp|Q8K1N2|PHLB2_MOUSE	Pleckstrin homology-like domain family B member 2 OS=Mus musculus GN=Phldb2 PE=1 SV=2	MOUSE	4	0.111686	0.17516	31.6228	0.0170608	3.53183
1197	6.95	7.15	43.65	43.65	34.13	sp|P56812|PDCD5_MOUSE	Programmed cell death protein 5 OS=Mus musculus GN=Pdcd5 PE=1 SV=3	MOUSE	6	2.07014	0.175163	1.61436	1.28233	3.37287
9	185.91	189.92	66.33	59.08	51.99	sp|Q8VDD5|MYH9_MOUSE	Myosin-9 OS=Mus musculus GN=Myh9 PE=1 SV=4	MOUSE	145	0.346737	0.175567	1.10662	0.316228	0.383707
1057	8.2	8.33	21.65	18.83	16.23	sp|Q8C878|UBA3_MOUSE	NEDD8-activating enzyme E1 catalytic subunit OS=Mus musculus GN=Uba3 PE=1 SV=2	MOUSE	7	0.469894	0.175869	1.80302	0.149968	0.847227
2716	0.49	0.53	16.18	10.98	5.202	sp|Q9D735|CS043_MOUSE	Uncharacterized protein C19orf43 homolog OS=Mus musculus PE=2 SV=1	MOUSE	1	0.057544	0.175962	32.2107	0.0133045	1.85353
1680	4.01	4.01	18.51	9.091	7.468	sp|Q9Z0S1|BPNT1_MOUSE	3'(2'),5'-bisphosphate nucleotidase 1 OS=Mus musculus GN=Bpnt1 PE=1 SV=2	MOUSE	3	0.704693	0.176662	21.4783	0.0428549	15.1356
2446	2	2	11.27	8.824	8.824	sp|Q9DCS2|CP013_MOUSE	UPF0585 protein C16orf13 homolog OS=Mus musculus PE=1 SV=1	MOUSE	1	0.291072	0.177506	2.99226	0.0972747	0.870964
1027	8.57	8.85	28.97	24.25	10.73	sp|Q3UIJ9|MYZAP_MOUSE	Myocardial zonula adherens protein OS=Mus musculus GN=Myzap PE=1 SV=1	MOUSE	5	1.55597	0.178329	1.49968	1.03753	2.65461
2830	0.27	1.42	15.09	14.62	4.245	sp|Q9CQM2|ERD22_MOUSE	ER lumen protein retaining receptor 2 OS=Mus musculus GN=Kdelr2 PE=2 SV=1	MOUSE	2	0.487529	0.179143	4.65586	0.107647	2.26986
2732	0.44	0.47	6.889	3.111	2.222	RRRRRsp|Q8CI78|RMND1_MOUSE	REVERSED Required for meiotic nuclear division protein 1 homolog OS=Mus musculus GN=Rmnd1 PE=2 SV=1	MOUSE	1	0.255859	0.17936	2.10863	0.122462	0.539511
722	13.11	13.23	18.07	10.46	7.765	sp|Q64514|TPP2_MOUSE	Tripeptidyl-peptidase 2 OS=Mus musculus GN=Tpp2 PE=2 SV=3	MOUSE	9	0.895365	0.179548	1.30617	0.685488	1.1695
37	98.09	99.75	79.78	77.05	74.19	sp|Q01853|TERA_MOUSE	Transitional endoplasmic reticulum ATPase OS=Mus musculus GN=Vcp PE=1 SV=4	MOUSE	89	0.717794	0.179975	1.15878	0.608135	0.831764
687	13.88	13.91	64.14	48.99	48.99	sp|Q9D892|ITPA_MOUSE	Inosine triphosphate pyrophosphatase OS=Mus musculus GN=Itpa PE=1 SV=2	MOUSE	8	0.390841	0.180062	1.99526	0.222844	0.77983
2173	2.01	3.1	8.559	2.252	0.8509	sp|B2RU80|PTPRB_MOUSE	Receptor-type tyrosine-protein phosphatase beta OS=Mus musculus GN=Ptprb PE=1 SV=1	MOUSE	2	0.586138	0.180159	2.48886	0.229087	1.45881
2200	2.01	2.04	10.07	2.602	1.935	sp|Q91YM2|RHG35_MOUSE	Rho GTPase-activating protein 35 OS=Mus musculus GN=Arhgap35 PE=1 SV=3	MOUSE	4	1.95884	0.180765	2.39883	0.816582	5.29663
1416	5.45	5.61	35.37	29.01	24.43	sp|O35855|BCAT2_MOUSE	Branched-chain-amino-acid aminotransferase, mitochondrial OS=Mus musculus GN=Bcat2 PE=2 SV=2	MOUSE	9	2.35505	0.181406	1.80302	1.30617	3.87258
1848	3.1	3.2	5.049	5.049	4.272	sp|P17439|GLCM_MOUSE	Glucosylceramidase OS=Mus musculus GN=Gba PE=1 SV=1	MOUSE	3	0.903649	0.18171	19.5884	0.0496592	17.7011
1592	4.18	4.34	17.09	15.4	7.783	sp|Q8VI36|PAXI_MOUSE	Paxillin OS=Mus musculus GN=Pxn PE=1 SV=1	MOUSE	5	0.501187	0.181834	1.61436	0.107647	0.809096
2924	0.17	0.19	6.271	2.007	0	RRRRRsp|Q8BYA0|TBCD_MOUSE	REVERSED Tubulin-specific chaperone D OS=Mus musculus GN=Tbcd PE=2 SV=1	MOUSE	0	3.76704	0.18204	2.10863	1.78649	7.87046
269	30.92	33.37	36.66	31.8	23.69	sp|Q8JZQ2|AFG32_MOUSE	AFG3-like protein 2 OS=Mus musculus GN=Afg3l2 PE=1 SV=1	MOUSE	22	1.69044	0.182043	1.25893	1.34276	2.10863
1114	7.88	8.14	60.5	53.78	49.58	sp|Q8R404|QIL1_MOUSE	Protein QIL1 OS=Mus musculus GN=Qil1 PE=2 SV=1	MOUSE	8	0.737904	0.182049	1.2942	0.570164	0.954993
970	9.23	9.36	22.67	19.07	16.1	sp|Q9Z0N1|IF2G_MOUSE	Eukaryotic translation initiation factor 2 subunit 3, X-linked OS=Mus musculus GN=Eif2s3x PE=1 SV=2	MOUSE	8	1.24738	0.182189	1.36773	0.912011	1.72187
579	16.32	16.39	59.58	52.5	45.83	sp|O09131|GSTO1_MOUSE	Glutathione S-transferase omega-1 OS=Mus musculus GN=Gsto1 PE=2 SV=2	MOUSE	9	1.15878	0.183213	1.30617	0.887156	1.52757
1119	7.84	7.94	15.52	9.645	7.871	sp|Q8VDC0|SYLM_MOUSE	Probable leucine--tRNA ligase, mitochondrial OS=Mus musculus GN=Lars2 PE=2 SV=1	MOUSE	5	0.293765	0.183981	1.72187	0.151356	0.505825
2523	1.69	1.88	12.89	5.928	5.928	sp|Q9QXC1|FETUB_MOUSE	Fetuin-B OS=Mus musculus GN=Fetub PE=1 SV=1	MOUSE	3	0.11695	0.184156	3.0761	0.0416869	0.359749
1540	4.48	4.52	38.46	38.46	33.65	sp|Q9CQZ6|NDUB3_MOUSE	NADH dehydrogenase [ubiquinone] 1 beta subcomplex subunit 3 OS=Mus musculus GN=Ndufb3 PE=1 SV=1	MOUSE	4	2.26986	0.184291	1.48594	1.52757	3.25087
1217	6.8	16.32	62.22	62.22	62.22	sp|P61750|ARF4_MOUSE	ADP-ribosylation factor 4 OS=Mus musculus GN=Arf4 PE=2 SV=2	MOUSE	15	0.263027	0.18464	2.58226	0.0413047	0.679204
561	16.63	20.15	44.5	38.76	33.73	sp|Q91WP6|SPA3N_MOUSE	Serine protease inhibitor A3N OS=Mus musculus GN=Serpina3n PE=1 SV=1	MOUSE	15	2.05116	0.185152	1.88799	1.08643	7.72681
1269	6.27	6.41	26.36	19.82	16.36	sp|Q3UHZ5|LMOD2_MOUSE	Leiomodin-2 OS=Mus musculus GN=Lmod2 PE=1 SV=1	MOUSE	6	1.85353	0.185342	2.96483	0.625173	5.49541
606	15.6	16.33	64.06	58.99	53	sp|Q99LP6|GRPE1_MOUSE	GrpE protein homolog 1, mitochondrial OS=Mus musculus GN=Grpel1 PE=1 SV=1	MOUSE	13	1.18032	0.186409	1.28233	0.92045	1.52757
611	15.49	15.91	49.62	35.23	25.38	sp|Q91WQ3|SYYC_MOUSE	Tyrosine--tRNA ligase, cytoplasmic OS=Mus musculus GN=Yars PE=2 SV=3	MOUSE	14	1.07647	0.187161	1.35519	0.794328	1.45881
617	15.38	15.49	26.6	18.43	17.18	sp|P97449|AMPN_MOUSE	Aminopeptidase N OS=Mus musculus GN=Anpep PE=1 SV=4	MOUSE	11	3.28095	0.187873	1.88799	1.7378	6.60693
725	13.06	13.1	79.13	79.13	76.52	sp|P99027|RLA2_MOUSE	60S acidic ribosomal protein P2 OS=Mus musculus GN=Rplp2 PE=1 SV=3	MOUSE	13	0.190546	0.188096	1.80302	0.128233	0.343558
1283	6.2	20.51	51.6	49.77	47.03	sp|P43274|H14_MOUSE	Histone H1.4 OS=Mus musculus GN=Hist1h1e PE=1 SV=2	MOUSE	13	7.44732	0.188339	1.85353	4.01791	13.0617
2065	2.07	25.29	52.07	46.08	38.94	sp|P17183|ENOG_MOUSE	Gamma-enolase OS=Mus musculus GN=Eno2 PE=1 SV=2	MOUSE	25	0.787046	0.188655	2.70396	0.288403	2.12814
727	13.01	17.71	10.54	3.764	2.819	sp|A2AN08|UBR4_MOUSE	E3 ubiquitin-protein ligase UBR4 OS=Mus musculus GN=Ubr4 PE=1 SV=1	MOUSE	15	1	0.18879	1.51356	0.660693	1.51356
1910	2.65	2.86	16.55	16.55	14.53	sp|Q3TLP5|ECHD2_MOUSE	Enoyl-CoA hydratase domain-containing protein 2, mitochondrial OS=Mus musculus GN=Echdc2 PE=2 SV=2	MOUSE	3	2.24905	0.189054	2.10863	1.0666	4.69894
121	51.26	52.55	86.2	82.08	80.87	sp|P05201|AATC_MOUSE	Aspartate aminotransferase, cytoplasmic OS=Mus musculus GN=Got1 PE=1 SV=3	MOUSE	58	0.809096	0.189116	1.11686	0.724436	0.903649
2948	0.15	2.31	13.93	4.593	2.222	RRRRRsp|O54828|RGS9_MOUSE	REVERSED Regulator of G-protein signaling 9 OS=Mus musculus GN=Rgs9 PE=1 SV=3	MOUSE	3	0.275423	0.189176	2.10863	0.131826	0.580764
1746	3.9	4.02	10.68	6.575	5.479	sp|O54946|DNJB6_MOUSE	DnaJ homolog subfamily B member 6 OS=Mus musculus GN=Dnajb6 PE=1 SV=4	MOUSE	3	0.141906	0.189308	31.3329	0.0188799	4.44631
1117	7.85	7.97	32.79	31.17	25.51	sp|Q60994|ADIPO_MOUSE	Adiponectin OS=Mus musculus GN=Adipoq PE=1 SV=2	MOUSE	5	0.457088	0.189818	1.99526	0.203236	0.912011
2609	1.04	4.94	25.36	9.611	8.18	sp|Q8VE97|SRSF4_MOUSE	Serine/arginine-rich splicing factor 4 OS=Mus musculus GN=Srsf4 PE=2 SV=1	MOUSE	4	0.167494	0.190398	2.37684	0.0731139	0.398107
325	27.03	27.91	62.24	50.87	43.55	sp|Q9CPY7|AMPL_MOUSE	Cytosol aminopeptidase OS=Mus musculus GN=Lap3 PE=1 SV=3	MOUSE	20	1.36773	0.190931	1.39316	0.981748	1.94089
3325	0.05	0.14	9.81	3.085	1.028	sp|Q8CG73|FTM_MOUSE	Protein fantom OS=Mus musculus GN=Rpgrip1l PE=1 SV=2	MOUSE	3	1.22462	0.190943	5.34564	0.229087	6.48634
2789	0.34	1.35	6.455	3.565	1.734	RRRRRsp|Q3V0G7|GARL3_MOUSE	REVERSED GTPase-activating Rap/Ran-GAP domain-like protein 3 OS=Mus musculus GN=Garnl3 PE=1 SV=1	MOUSE	3	3.49945	0.191239	2.0893	1.67494	7.37904
52	77.77	81.35	72.24	63.26	58.43	sp|P11499|HS90B_MOUSE	Heat shock protein HSP 90-beta OS=Mus musculus GN=Hsp90ab1 PE=1 SV=3	MOUSE	74	1.10662	0.191525	1.13763	0.972747	1.27057
115	53.37	53.37	75.61	75.61	71.4	sp|P05213|TBA1B_MOUSE	Tubulin alpha-1B chain OS=Mus musculus GN=Tuba1b PE=1 SV=2	MOUSE	63	0.413047	0.192035	1.31826	0.331131	0.544503
391	23.66	25.9	74.24	70.45	70.45	sp|P04117|FABP4_MOUSE	Fatty acid-binding protein, adipocyte OS=Mus musculus GN=Fabp4 PE=1 SV=3	MOUSE	25	1.23595	0.193222	1.15878	1.0666	1.45881
421	21.97	22.01	69.35	65.9	65.9	sp|O08756|HCD2_MOUSE	3-hydroxyacyl-CoA dehydrogenase type-2 OS=Mus musculus GN=Hsd17b10 PE=1 SV=4	MOUSE	17	1.34276	0.193949	1.31826	1.01859	1.87068
220	36.18	36.5	44.82	35.24	29.85	sp|Q8VDM4|PSMD2_MOUSE	26S proteasome non-ATPase regulatory subunit 2 OS=Mus musculus GN=Psmd2 PE=1 SV=1	MOUSE	28	1.04713	0.194392	1.22462	0.855067	1.27057
315	27.53	28.62	62.96	57.67	54.5	sp|Q60854|SPB6_MOUSE	Serpin B6 OS=Mus musculus GN=Serpinb6 PE=2 SV=1	MOUSE	24	2.31206	0.194397	1.48594	1.55597	2.96483
2373	2	2.01	32.56	15.12	10.47	sp|Q923D4|SF3B5_MOUSE	Splicing factor 3B subunit 5 OS=Mus musculus GN=Sf3b5 PE=2 SV=1	MOUSE	1	0.272898	0.195444	4.44631	0.0613762	1.21339
1560	4.35	4.46	17.23	13.65	8.054	sp|Q6P1F6|2ABA_MOUSE	Serine/threonine-protein phosphatase 2A 55 kDa regulatory subunit B alpha isoform OS=Mus musculus GN=Ppp2r2a PE=1 SV=1	MOUSE	3	0.346737	0.195454	28.3139	0.0263027	9.81748
2025	2.16	3.64	9.598	4.129	2.4	sp|A2A5R2|BIG2_MOUSE	Brefeldin A-inhibited guanine nucleotide-exchange protein 2 OS=Mus musculus GN=Arfgef2 PE=1 SV=1	MOUSE	6	0.963829	0.196286	2.39883	0.401791	2.31206
1443	5.25	5.62	61.87	47.5	26.25	sp|O09167|RL21_MOUSE	60S ribosomal protein L21 OS=Mus musculus GN=Rpl21 PE=2 SV=3	MOUSE	5	0.672977	0.196561	1.72187	0.383707	1.15878
650	14.61	19.78	37.75	37.46	27.32	sp|Q60668|HNRPD_MOUSE	Heterogeneous nuclear ribonucleoprotein D0 OS=Mus musculus GN=Hnrnpd PE=1 SV=2	MOUSE	10	4.2462	0.196689	1.34276	3.16228	5.44503
502	18.9	22.8	50.97	41.99	37.86	sp|O70571|PDK4_MOUSE	[Pyruvate dehydrogenase [lipoamide]] kinase isozyme 4, mitochondrial OS=Mus musculus GN=Pdk4 PE=2 SV=1	MOUSE	17	1.52757	0.197034	1.24738	1.22462	1.90546
3327	0.05	0.13	9.498	2.198	0.3925	sp|Q60520|SIN3A_MOUSE	Paired amphipathic helix protein Sin3a OS=Mus musculus GN=Sin3a PE=1 SV=3	MOUSE	1	1.70608	0.197263	2.10863	0.809096	3.56451
744	12.59	12.74	30.34	17.93	14.71	sp|P84091|AP2M1_MOUSE	AP-2 complex subunit mu OS=Mus musculus GN=Ap2m1 PE=1 SV=1	MOUSE	7	0.963829	0.19751	1.27057	0.758578	1.22462
638	14.89	15	38.74	31.72	29.54	sp|Q9D7B6|ACAD8_MOUSE	Isobutyryl-CoA dehydrogenase, mitochondrial OS=Mus musculus GN=Acad8 PE=2 SV=2	MOUSE	13	0.831764	0.197655	1.40605	0.591562	1.1695
2578	1.22	1.5	14.38	8.628	7.522	sp|Q8C5H8|NAKD1_MOUSE	NAD kinase domain-containing protein 1 OS=Mus musculus GN=Nadkd1 PE=1 SV=2	MOUSE	2	3.25087	0.197675	1.58489	2.05116	8.16582
1749	3.87	4.69	15.5	3.391	3.004	sp|Q569Z5|DDX46_MOUSE	Probable ATP-dependent RNA helicase DDX46 OS=Mus musculus GN=Ddx46 PE=1 SV=2	MOUSE	4	3.49945	0.197891	3.25087	1.07647	44.4631
745	12.59	12.71	43.21	41.79	32.14	sp|P97447|FHL1_MOUSE	Four and a half LIM domains protein 1 OS=Mus musculus GN=Fhl1 PE=2 SV=3	MOUSE	9	1.77011	0.198542	1.36773	1.2942	3.25087
304	28.19	28.43	58.29	56.87	51.66	sp|Q8BG32|PSD11_MOUSE	26S proteasome non-ATPase regulatory subunit 11 OS=Mus musculus GN=Psmd11 PE=1 SV=3	MOUSE	22	1.01859	0.198622	1.24738	0.816582	1.27057
358	25.47	25.59	65.5	63.07	50.94	sp|Q9QYG0|NDRG2_MOUSE	Protein NDRG2 OS=Mus musculus GN=Ndrg2 PE=1 SV=1	MOUSE	28	0.436516	0.198733	1.1695	0.369828	0.510505
2182	2.01	2.31	11.53	2.394	1.197	sp|Q8K019|BCLF1_MOUSE	Bcl-2-associated transcription factor 1 OS=Mus musculus GN=Bclaf1 PE=1 SV=2	MOUSE	1	1.36773	0.198838	4.20727	0.325087	5.7544
2054	2.09	2.11	6.107	3.511	1.374	sp|Q61545|EWS_MOUSE	RNA-binding protein EWS OS=Mus musculus GN=Ewsr1 PE=1 SV=2	MOUSE	1	0.280543	0.19898	4.48745	0.0630957	1.25893
1468	5.02	5.21	13.97	6.519	3.492	sp|Q8VDM6|HNRL1_MOUSE	Heterogeneous nuclear ribonucleoprotein U-like protein 1 OS=Mus musculus GN=Hnrnpul1 PE=1 SV=1	MOUSE	3	1.21339	0.199689	1.64437	0.737904	2.03236
250	33.06	33.38	52.77	49.88	45.78	sp|O09161|CASQ2_MOUSE	Calsequestrin-2 OS=Mus musculus GN=Casq2 PE=2 SV=3	MOUSE	28	0.862979	0.200094	1.1272	0.744732	0.972747
1629	4.06	4.08	12.48	5.272	3.515	sp|Q148W8|DUS27_MOUSE	Inactive dual specificity phosphatase 27 OS=Mus musculus GN=Dusp27 PE=2 SV=1	MOUSE	4	0.299226	0.200678	2.0893	0.141906	0.625173
2083	2.05	2.11	8.841	3.348	1.545	sp|Q01341|ADCY6_MOUSE	Adenylate cyclase type 6 OS=Mus musculus GN=Adcy6 PE=1 SV=1	MOUSE	1	0.539511	0.200777	23.7684	0.0334195	12.8233
2135	2.02	2.23	22.88	11.86	7.627	sp|O88983|STX8_MOUSE	Syntaxin-8 OS=Mus musculus GN=Stx8 PE=1 SV=1	MOUSE	1	0.731139	0.202496	2.72898	0.267917	1.99526
639	14.84	14.92	55.42	52.92	47.08	sp|O09061|PSB1_MOUSE	Proteasome subunit beta type-1 OS=Mus musculus GN=Psmb1 PE=1 SV=1	MOUSE	10	0.765597	0.202594	1.30617	0.586138	1
40	93.79	93.97	72.92	65.68	59.74	sp|Q9WUB3|PYGM_MOUSE	Glycogen phosphorylase, muscle form OS=Mus musculus GN=Pygm PE=1 SV=3	MOUSE	73	0.870964	0.202674	1.09648	0.787046	0.954993
905	10	11.09	42.73	33.64	31.82	sp|Q9CYZ2|TPD54_MOUSE	Tumor protein D54 OS=Mus musculus GN=Tpd52l2 PE=1 SV=1	MOUSE	6	0.343558	0.202744	2.48886	0.0608135	0.855067
2865	0.22	0.26	6.68	1.572	0	sp|P61460|DEPD5_MOUSE	DEP domain-containing protein 5 OS=Mus musculus GN=Depdc5 PE=2 SV=1	MOUSE	1	0.301995	0.20308	2.10863	0.144544	0.636796
188	40.87	40.99	37.38	32.5	30.5	sp|Q8VEK3|HNRPU_MOUSE	Heterogeneous nuclear ribonucleoprotein U OS=Mus musculus GN=Hnrnpu PE=1 SV=1	MOUSE	31	1.1695	0.203474	1.23595	0.946237	1.70608
469	20.05	22.26	21.45	17.18	14.54	sp|O88322|NID2_MOUSE	Nidogen-2 OS=Mus musculus GN=Nid2 PE=1 SV=2	MOUSE	14	1.58489	0.203837	1.2942	1.22462	2.05116
1229	6.66	9.21	33.64	29.32	19.14	sp|Q921M7|FA49B_MOUSE	Protein FAM49B OS=Mus musculus GN=Fam49b PE=2 SV=1	MOUSE	7	1.38038	0.203972	1.94089	0.711214	2.67917
128	49.39	49.41	76.66	72.15	67.11	sp|Q9DC69|NDUA9_MOUSE	NADH dehydrogenase [ubiquinone] 1 alpha subcomplex subunit 9, mitochondrial OS=Mus musculus GN=Ndufa9 PE=1 SV=2	MOUSE	43	1.02802	0.204205	1.11686	0.92045	1.15878
265	31.17	32.33	69.91	61.99	57.47	sp|O88685|PRS6A_MOUSE	26S protease regulatory subunit 6A OS=Mus musculus GN=Psmc3 PE=1 SV=2	MOUSE	22	1.78649	0.204707	1.44544	1.23595	2.33346
2152	2.02	2.03	17.35	5.612	5.612	sp|Q99N85|RT18A_MOUSE	28S ribosomal protein S18a, mitochondrial OS=Mus musculus GN=Mrps18a PE=2 SV=1	MOUSE	1	0.267917	0.20498	2.26986	0.133045	0.608135
1738	4	4	9.524	9.524	9.524	sp|Q8BTW3|EXOS6_MOUSE	Exosome complex component MTR3 OS=Mus musculus GN=Exosc6 PE=1 SV=1	MOUSE	2	1.69044	0.205096	3.16228	0.534564	5.34564
108	55.74	79.7	36.55	29.25	23.75	sp|Q80X90|FLNB_MOUSE	Filamin-B OS=Mus musculus GN=Flnb PE=1 SV=3	MOUSE	53	1.18032	0.205131	1.27057	0.928966	1.49968
3366	0.05	0.07	16.24	16.24	0	sp|P01750|HVM06_MOUSE	Ig heavy chain V region 102 OS=Mus musculus PE=1 SV=1	MOUSE	0	0.534564	0.205148	5.29663	0.0630957	2.83139
1889	2.81	3.27	15.82	7.708	5.305	sp|Q921M4|GOGA2_MOUSE	Golgin subfamily A member 2 OS=Mus musculus GN=Golga2 PE=1 SV=3	MOUSE	4	2.51189	0.205536	2.60615	0.963829	9.2045
461	20.29	20.45	69.87	51.92	48.72	sp|P62983|RS27A_MOUSE	Ubiquitin-40S ribosomal protein S27a OS=Mus musculus GN=Rps27a PE=1 SV=2	MOUSE	22	0.586138	0.206024	1.21339	0.487529	0.711214
520	18.13	18.27	71.71	57.89	53.29	sp|P62270|RS18_MOUSE	40S ribosomal protein S18 OS=Mus musculus GN=Rps18 PE=1 SV=3	MOUSE	12	1.05682	0.206055	1.25893	0.83946	1.34276
2842	0.26	0.28	3.17	2.017	2.017	RRRRRsp|Q810M5|ZDH19_MOUSE	REVERSED Probable palmitoyltransferase ZDHHC19 OS=Mus musculus GN=Zdhhc19 PE=1 SV=1	MOUSE	1	0.30761	0.206085	2.10863	0.147231	0.648634
2611	1.04	1.21	9.835	4.298	2.066	sp|Q5HZI1|MTUS1_MOUSE	Microtubule-associated tumor suppressor 1 homolog OS=Mus musculus GN=Mtus1 PE=1 SV=2	MOUSE	3	0.15417	0.206196	31.3329	0.0195884	4.83059
140	46.94	47.11	70	65.96	59.62	sp|Q9D0K2|SCOT1_MOUSE	Succinyl-CoA:3-ketoacid coenzyme A transferase 1, mitochondrial OS=Mus musculus GN=Oxct1 PE=1 SV=1	MOUSE	38	0.963829	0.20666	1.13763	0.83946	1.09648
383	23.98	24.54	36.85	22.08	16.58	sp|Q61595|KTN1_MOUSE	Kinectin OS=Mus musculus GN=Ktn1 PE=1 SV=1	MOUSE	19	1.1695	0.207078	1.33045	0.879023	1.55597
3315	0.05	0.21	7.279	2.745	0.5967	sp|Q8C0D4|RHG12_MOUSE	Rho GTPase-activating protein 12 OS=Mus musculus GN=Arhgap12 PE=1 SV=2	MOUSE	1	0.310456	0.207339	2.10863	0.148594	0.654636
1023	8.59	8.66	41.86	31.16	26.98	sp|O08547|SC22B_MOUSE	Vesicle-trafficking protein SEC22b OS=Mus musculus GN=Sec22b PE=1 SV=3	MOUSE	7	0.340408	0.207824	1.40605	0.251189	0.47863
2967	0.14	0.41	9.347	6.528	1.335	RRRRRsp|P48999|LOX5_MOUSE	REVERSED Arachidonate 5-lipoxygenase OS=Mus musculus GN=Alox5 PE=1 SV=3	MOUSE	2	3.13329	0.208081	2.0893	1.49968	6.60693
2868	0.22	0.25	9.003	7.717	1.608	sp|Q9EPB5|SERHL_MOUSE	Serine hydrolase-like protein OS=Mus musculus GN=Serhl PE=2 SV=1	MOUSE	1	3.13329	0.208097	2.0893	1.49968	6.60693
1109	7.92	40.42	69.35	65.32	55.7	sp|Q922F4|TBB6_MOUSE	Tubulin beta-6 chain OS=Mus musculus GN=Tubb6 PE=1 SV=1	MOUSE	58	4.16869	0.208148	1.94089	2.14783	6.72977
1768	3.75	6.14	16.01	10.3	8.241	sp|Q99KN9|EPN4_MOUSE	Clathrin interactor 1 OS=Mus musculus GN=Clint1 PE=1 SV=2	MOUSE	6	1.30617	0.208549	3.66438	0.356451	5.01187
1641	4.03	4.08	24.84	21.66	12.74	sp|Q8BP67|RL24_MOUSE	60S ribosomal protein L24 OS=Mus musculus GN=Rpl24 PE=2 SV=2	MOUSE	2	2.39883	0.208613	1.7378	1.38038	4.61318
2258	2	6.98	9.428	5.387	5.387	sp|Q3UV17|K22O_MOUSE	Keratin, type II cytoskeletal 2 oral OS=Mus musculus GN=Krt76 PE=2 SV=1	MOUSE	4	0.239883	0.208656	1.52757	0.138038	0.366438
2208	2.01	2.03	16.89	12.91	4.305	sp|Q64674|SPEE_MOUSE	Spermidine synthase OS=Mus musculus GN=Srm PE=2 SV=1	MOUSE	1	3.94457	0.209113	31.0456	0.127057	39.8107
2502	1.83	2.33	12.97	6.29	2.311	sp|Q80YD1|SUV3_MOUSE	ATP-dependent RNA helicase SUPV3L1, mitochondrial OS=Mus musculus GN=Supv3l1 PE=2 SV=1	MOUSE	2	0.519996	0.209615	4.48745	0.110662	2.33346
626	15.17	15.31	50.21	38.08	38.08	sp|Q9WTP6|KAD2_MOUSE	Adenylate kinase 2, mitochondrial OS=Mus musculus GN=Ak2 PE=1 SV=5	MOUSE	10	1.92309	0.20987	1.28233	1.49968	2.46604
87	62.18	62.48	41.71	36.28	34.07	sp|Q61941|NNTM_MOUSE	NAD(P) transhydrogenase, mitochondrial OS=Mus musculus GN=Nnt PE=1 SV=2	MOUSE	42	0.654636	0.209875	1.20226	0.524807	0.787046
549	17.11	17.15	67.19	65.63	53.91	sp|P19536|COX5B_MOUSE	Cytochrome c oxidase subunit 5B, mitochondrial OS=Mus musculus GN=Cox5b PE=1 SV=1	MOUSE	33	0.862979	0.210268	1.14815	0.744732	0.990832
54	76.17	103.39	44.59	39.2	33.81	sp|Q71LX4|TLN2_MOUSE	Talin-2 OS=Mus musculus GN=Tln2 PE=1 SV=3	MOUSE	65	0.824138	0.210422	1.19124	0.691831	0.981748
1118	7.84	9.43	15.81	11.14	8.909	sp|Q8BFY9|TNPO1_MOUSE	Transportin-1 OS=Mus musculus GN=Tnpo1 PE=1 SV=2	MOUSE	8	1.05682	0.210669	1.94089	0.544503	2.05116
2779	0.36	0.4	13.18	1.712	1.712	sp|Q8K3K8|OPTN_MOUSE	Optineurin OS=Mus musculus GN=Optn PE=1 SV=1	MOUSE	1	0.316228	0.210815	2.10863	0.151356	0.666807
3141	0.08	0.13	9.061	3.954	0.8237	RRRRRsp|Q6GQT9|NOMO1_MOUSE	REVERSED Nodal modulator 1 OS=Mus musculus GN=Nomo1 PE=1 SV=1	MOUSE	2	0.316228	0.21104	2.10863	0.151356	0.666807
1883	2.85	3.15	40.21	36.08	36.08	sp|Q05020|APOC2_MOUSE	Apolipoprotein C-II OS=Mus musculus GN=Apoc2 PE=2 SV=1	MOUSE	3	0.0380189	0.211346	2.24905	0.0172187	0.0855067
1782	3.61	3.71	8.992	5.722	5.722	sp|Q9ES82|POPD2_MOUSE	Popeye domain-containing protein 2 OS=Mus musculus GN=Popdc2 PE=2 SV=1	MOUSE	2	1.01859	0.211362	1.21339	0.83946	1.23595
1130	7.66	8	21.86	14.57	5.364	sp|O70318|E41L2_MOUSE	Band 4.1-like protein 2 OS=Mus musculus GN=Epb41l2 PE=1 SV=2	MOUSE	5	1.44544	0.211569	1.78649	0.809096	2.55859
865	10.6	10.62	34.47	32.34	25.96	sp|O08585|CLCA_MOUSE	Clathrin light chain A OS=Mus musculus GN=Clta PE=1 SV=2	MOUSE	7	0.887156	0.211689	1.44544	0.608135	1.28233
2231	2.01	2.01	20.25	10.13	5.823	sp|Q3TC93|H1BP3_MOUSE	HCLS1-binding protein 3 OS=Mus musculus GN=Hs1bp3 PE=1 SV=2	MOUSE	1	0.322107	0.21263	2.0893	0.152757	0.672977
2070	2.07	2.15	40.85	40.85	22.54	sp|P63213|GBG2_MOUSE	Guanine nucleotide-binding protein G(I)/G(S)/G(O) subunit gamma-2 OS=Mus musculus GN=Gng2 PE=1 SV=2	MOUSE	1	3.49945	0.212645	28.8403	0.121339	41.6869
3328	0.05	0.12	6.516	2.408	0.7082	sp|Q8BY89|CTL2_MOUSE	Choline transporter-like protein 2 OS=Mus musculus GN=Slc44a2 PE=1 SV=2	MOUSE	1	0.83946	0.212868	20.1372	0.047863	16.9044
1987	2.31	2.34	19.14	10.7	5.761	sp|P28659|CELF1_MOUSE	CUGBP Elav-like family member 1 OS=Mus musculus GN=Celf1 PE=1 SV=2	MOUSE	2	6.30957	0.213094	5.34564	1.18032	34.0408
1739	3.96	6.51	23.93	20.23	13.11	sp|Q3ULJ0|GPD1L_MOUSE	Glycerol-3-phosphate dehydrogenase 1-like protein OS=Mus musculus GN=Gpd1l PE=1 SV=2	MOUSE	5	0.322107	0.213746	1.99526	0.16293	0.642688
1220	6.74	26.27	39.58	35.36	34.19	sp|Q8VDW0|DX39A_MOUSE	ATP-dependent RNA helicase DDX39A OS=Mus musculus GN=Ddx39a PE=2 SV=1	MOUSE	19	0.591562	0.21405	5.64937	0.0870964	3.34195
530	17.91	18.53	48.98	32.99	29.7	sp|P50580|PA2G4_MOUSE	Proliferation-associated protein 2G4 OS=Mus musculus GN=Pa2g4 PE=1 SV=3	MOUSE	17	0.887156	0.214414	1.18032	0.751623	1.04713
1988	2.3	4.08	18.67	7.63	2.597	sp|Q80TY0|FNBP1_MOUSE	Formin-binding protein 1 OS=Mus musculus GN=Fnbp1 PE=1 SV=2	MOUSE	2	0.409261	0.21454	25.8226	0.0253513	10.5682
2032	2.14	2.21	20.7	10.14	8.489	sp|Q8BVE3|VATH_MOUSE	V-type proton ATPase subunit H OS=Mus musculus GN=Atp6v1h PE=1 SV=1	MOUSE	5	0.831764	0.214764	20.1372	0.0474242	16.7494
1040	8.44	8.48	38.07	38.07	30.11	sp|Q9CRB6|TPPP3_MOUSE	Tubulin polymerization-promoting protein family member 3 OS=Mus musculus GN=Tppp3 PE=1 SV=1	MOUSE	6	0.679204	0.215931	1.47231	0.461318	1
539	17.57	17.6	59.68	55.73	43.87	sp|Q9QYB1|CLIC4_MOUSE	Chloride intracellular channel protein 4 OS=Mus musculus GN=Clic4 PE=1 SV=3	MOUSE	12	2.03236	0.215999	1.34276	1.51356	3.0761
2557	1.46	1.66	14.02	14.02	14.02	sp|P01678|KV6A4_MOUSE	Ig kappa chain V-VI region SAPC 10 OS=Mus musculus PE=1 SV=1	MOUSE	2	0.328095	0.217445	2.0893	0.155597	0.685488
1112	7.91	7.98	23.33	17.69	14.1	sp|P36993|PPM1B_MOUSE	Protein phosphatase 1B OS=Mus musculus GN=Ppm1b PE=2 SV=1	MOUSE	4	1.2942	0.217476	1.99526	0.648634	2.58226
2275	2	3.37	7.615	4.409	1.904	sp|Q6NZC7|S23IP_MOUSE	SEC23-interacting protein OS=Mus musculus GN=Sec23ip PE=1 SV=2	MOUSE	3	2.99226	0.217641	2.10863	1.41906	6.25173
1921	2.62	2.7	7.692	2.233	2.233	sp|Q80U72|SCRIB_MOUSE	Protein scribble homolog OS=Mus musculus GN=Scrib PE=1 SV=2	MOUSE	2	0.660693	0.217733	4.69894	0.12942	3.10456
2481	1.96	2	7.392	2.053	2.053	sp|Q6DFX2|ANTR2_MOUSE	Anthrax toxin receptor 2 OS=Mus musculus GN=Antxr2 PE=2 SV=1	MOUSE	1	0.331131	0.218088	2.0893	0.157036	0.691831
458	20.4	22.08	35.19	31.01	23.86	sp|P97384|ANX11_MOUSE	Annexin A11 OS=Mus musculus GN=Anxa11 PE=1 SV=2	MOUSE	11	1.28233	0.218555	1.31826	0.972747	1.72187
5	232.26	232.95	73.85	67.92	60.09	sp|Q62261|SPTB2_MOUSE	Spectrin beta chain, non-erythrocytic 1 OS=Mus musculus GN=Sptbn1 PE=1 SV=2	MOUSE	162	1.21339	0.218794	1.10662	1.09648	1.34276
2622	0.93	1.05	5.335	1.173	0.4162	sp|Q3UHR0|BAHC1_MOUSE	BAH and coiled-coil domain-containing protein 1 OS=Mus musculus GN=Bahcc1 PE=2 SV=2	MOUSE	1	0.331131	0.218894	2.10863	0.158489	0.698232
1148	7.42	8.59	65.87	62.7	56.35	sp|P70349|HINT1_MOUSE	Histidine triad nucleotide-binding protein 1 OS=Mus musculus GN=Hint1 PE=1 SV=3	MOUSE	6	1.40605	0.219056	1.52757	0.92045	1.92309
1355	6	6.01	33.12	23.38	23.38	sp|Q9DCB8|ISCA2_MOUSE	Iron-sulfur cluster assembly 2 homolog, mitochondrial OS=Mus musculus GN=Isca2 PE=2 SV=2	MOUSE	4	0.737904	0.21924	1.77011	0.413047	1.30617
1690	4	6.1	8.035	4.259	3.775	sp|Q9QUM0|ITA2B_MOUSE	Integrin alpha-IIb OS=Mus musculus GN=Itga2b PE=1 SV=2	MOUSE	4	0.642688	0.219516	2.58226	0.248886	1.65959
2246	2.01	2.01	15.43	11.11	11.11	sp|Q9WVC3|CAV2_MOUSE	Caveolin-2 OS=Mus musculus GN=Cav2 PE=1 SV=1	MOUSE	1	2.93765	0.219579	2.0893	1.40605	6.19441
1165	7.29	7.35	38.41	38.41	38.41	sp|Q8R4S0|PP14C_MOUSE	Protein phosphatase 1 regulatory subunit 14C OS=Mus musculus GN=Ppp1r14c PE=1 SV=1	MOUSE	4	0.83946	0.219873	1.45881	0.57544	1.22462
2379	2	2.01	21.2	9.783	7.065	sp|Q8R0J8|GNTK_MOUSE	Probable gluconokinase OS=Mus musculus GN=Idnk PE=2 SV=2	MOUSE	1	2.93765	0.220443	2.10863	1.39316	6.13762
879	10.27	10.3	30.98	29.02	22.68	sp|P31428|DPEP1_MOUSE	Dipeptidase 1 OS=Mus musculus GN=Dpep1 PE=1 SV=2	MOUSE	7	0.972747	0.2205	1.67494	0.580764	1.6293
2877	0.21	0.25	2.459	1.381	0.2157	sp|Q61982|NOTC3_MOUSE	Neurogenic locus notch homolog protein 3 OS=Mus musculus GN=Notch3 PE=1 SV=1	MOUSE	1	2.93765	0.220776	2.10863	1.39316	6.13762
2108	2.03	3.82	15.01	4.072	1.932	sp|P48725|PCNT_MOUSE	Pericentrin OS=Mus musculus GN=Pcnt PE=1 SV=2	MOUSE	8	1.94089	0.221027	2.72898	0.711214	5.29663
1280	6.22	6.32	20.13	18.18	15.91	sp|Q5M8N4|D39U1_MOUSE	Epimerase family protein SDR39U1 OS=Mus musculus GN=Sdr39u1 PE=1 SV=1	MOUSE	4	0.801678	0.221729	1.94089	0.409261	1.55597
987	8.96	9.1	36.07	30.6	24.04	sp|Q9ERP3|TRI54_MOUSE	Tripartite motif-containing protein 54 OS=Mus musculus GN=Trim54 PE=1 SV=1	MOUSE	5	0.660693	0.222617	2.1677	0.30479	1.43219
2998	0.13	0.3	20.53	5.209	1.186	RRRRRsp|Q5SX39|MYH4_MOUSE	REVERSED Myosin-4 OS=Mus musculus GN=Myh4 PE=1 SV=1	MOUSE	4	0.293765	0.22262	4.96592	0.0654636	1.45881
2170	2.01	4.02	12.39	4.129	2.177	sp|Q6A026|PDS5A_MOUSE	Sister chromatid cohesion protein PDS5 homolog A OS=Mus musculus GN=Pds5a PE=2 SV=3	MOUSE	3	0.416869	0.222942	3.28095	0.128233	1.36773
1034	8.51	8.54	40.09	37.44	37.44	sp|P23506|PIMT_MOUSE	Protein-L-isoaspartate(D-aspartate) O-methyltransferase OS=Mus musculus GN=Pcmt1 PE=1 SV=3	MOUSE	6	0.698232	0.223081	1.59956	0.432514	1.11686
1387	5.69	5.84	17.31	10.1	5.426	sp|Q8K370|ACD10_MOUSE	Acyl-CoA dehydrogenase family member 10 OS=Mus musculus GN=Acad10 PE=2 SV=1	MOUSE	5	1.19124	0.22336	1.78649	0.666807	2.10863
3047	0.11	0.13	4.468	1.84	1.84	sp|Q8R4H9|ZNT5_MOUSE	Zinc transporter 5 OS=Mus musculus GN=Slc30a5 PE=2 SV=1	MOUSE	2	2.88403	0.223511	2.0893	1.38038	6.08135
1869	2.94	3.87	11.64	8.758	5.654	sp|P55292|DSC2_MOUSE	Desmocollin-2 OS=Mus musculus GN=Dsc2 PE=2 SV=1	MOUSE	4	1.22462	0.22363	1.47231	0.831764	1.8197
731	12.91	23.51	46.64	31.71	21.64	sp|P21619|LMNB2_MOUSE	Lamin-B2 OS=Mus musculus GN=Lmnb2 PE=1 SV=2	MOUSE	14	0.912011	0.224162	1.38038	0.660693	1.25893
198	38.86	38.94	43.65	39.41	34.85	sp|Q61656|DDX5_MOUSE	Probable ATP-dependent RNA helicase DDX5 OS=Mus musculus GN=Ddx5 PE=1 SV=2	MOUSE	28	1.78649	0.224197	1.24738	1.43219	2.24905
1033	8.51	8.68	32.3	26.99	23.45	sp|P46412|GPX3_MOUSE	Glutathione peroxidase 3 OS=Mus musculus GN=Gpx3 PE=2 SV=2	MOUSE	7	1.14815	0.224479	1.38038	0.831764	1.59956
2889	0.19	9.96	9.812	2.292	0.6191	RRRRRsp|A2ASS6|TITIN_MOUSE	REVERSED Titin OS=Mus musculus GN=Ttn PE=1 SV=1	MOUSE	42	0.847227	0.224531	1.34276	0.625173	1.13763
483	19.49	21.21	46.59	36.8	34.42	sp|Q93092|TALDO_MOUSE	Transaldolase OS=Mus musculus GN=Taldo1 PE=1 SV=2	MOUSE	15	0.895365	0.224796	1.1272	0.794328	1.00925
1186	7.12	7.35	33.01	23.72	20.19	sp|Q64012|RALY_MOUSE	RNA-binding protein Raly OS=Mus musculus GN=Raly PE=1 SV=3	MOUSE	6	1.99526	0.2249	1.67494	1.19124	5.39511
1534	4.51	6.62	24.42	17.82	15.84	sp|P47941|CRKL_MOUSE	Crk-like protein OS=Mus musculus GN=Crkl PE=1 SV=2	MOUSE	4	0.937562	0.225022	1.88799	0.496592	1.77011
1383	5.72	5.82	18.64	10.32	7.242	sp|P54731|FAF1_MOUSE	FAS-associated factor 1 OS=Mus musculus GN=Faf1 PE=1 SV=2	MOUSE	6	0.369828	0.225069	2.72898	0.135519	1.00925
1045	8.36	8.58	20.81	13.95	11.59	sp|Q61704|ITIH3_MOUSE	Inter-alpha-trypsin inhibitor heavy chain H3 OS=Mus musculus GN=Itih3 PE=1 SV=3	MOUSE	7	0.20893	0.225116	1.87068	0.107647	0.390841
651	14.6	16.11	31.74	29.36	19.33	sp|Q9D8E6|RL4_MOUSE	60S ribosomal protein L4 OS=Mus musculus GN=Rpl4 PE=1 SV=3	MOUSE	10	4.13048	0.225609	2.14783	1.92309	6.19441
134	47.77	48.47	69.11	65.94	55.45	sp|P27773|PDIA3_MOUSE	Protein disulfide-isomerase A3 OS=Mus musculus GN=Pdia3 PE=1 SV=2	MOUSE	35	0.855067	0.225817	1.14815	0.737904	0.981748
1313	6.06	8.19	22.43	10.74	8.353	sp|Q9CQC6|BZW1_MOUSE	Basic leucine zipper and W2 domain-containing protein 1 OS=Mus musculus GN=Bzw1 PE=1 SV=1	MOUSE	5	1	0.227405	1.97697	0.505825	2.03236
2107	2.03	4.05	18.71	9.353	8.153	sp|Q9WUQ2|PREB_MOUSE	Prolactin regulatory element-binding protein OS=Mus musculus GN=Preb PE=1 SV=1	MOUSE	3	2.60615	0.227453	2.0893	1.24738	5.49541
2485	1.9	2.08	27.03	22.07	10.36	sp|Q9DB34|CHM2A_MOUSE	Charged multivesicular body protein 2a OS=Mus musculus GN=Chmp2a PE=1 SV=1	MOUSE	2	2.83139	0.227463	2.10863	1.34276	5.91562
1512	4.67	4.83	41.43	38.57	38.57	sp|O35683|NDUA1_MOUSE	NADH dehydrogenase [ubiquinone] 1 alpha subcomplex subunit 1 OS=Mus musculus GN=Ndufa1 PE=2 SV=1	MOUSE	4	0.77983	0.22786	1.49968	0.510505	1.1695
46	83.6	83.59	50.93	48.58	45.26	sp|Q8VDN2|AT1A1_MOUSE	Sodium/potassium-transporting ATPase subunit alpha-1 OS=Mus musculus GN=Atp1a1 PE=1 SV=1	MOUSE	86	0.801678	0.228649	1.13763	0.711214	0.912011
57	75.6	77.32	24.86	20.25	16.32	sp|Q60675|LAMA2_MOUSE	Laminin subunit alpha-2 OS=Mus musculus GN=Lama2 PE=1 SV=1	MOUSE	54	1.24738	0.228805	1.18032	1.05682	1.45881
2352	2	2.01	6.346	1.453	0.7645	RRRRRsp|Q6PCN3|TTBK1_MOUSE	REVERSED Tau-tubulin kinase 1 OS=Mus musculus GN=Ttbk1 PE=2 SV=3	MOUSE	1	2.96483	0.22889	2.42103	1.22462	7.24436
917	9.79	9.93	58.52	51.85	40	sp|Q00915|RET1_MOUSE	Retinol-binding protein 1 OS=Mus musculus GN=Rbp1 PE=2 SV=2	MOUSE	7	8.62979	0.229869	2.1677	3.98107	12.7057
735	12.88	12.95	47.73	42.61	38.64	sp|P62717|RL18A_MOUSE	60S ribosomal protein L18a OS=Mus musculus GN=Rpl18a PE=1 SV=1	MOUSE	8	1.49968	0.230394	1.31826	1.13763	1.99526
965	9.28	9.33	42.47	32.42	30.59	sp|Q99JY3|GIMA4_MOUSE	GTPase IMAP family member 4 OS=Mus musculus GN=Gimap4 PE=1 SV=1	MOUSE	6	2.208	0.230552	1.95884	1.1272	6.66807
3339	0.05	0.08	4.848	2.424	0.4848	sp|Q6PAL0|BEND3_MOUSE	BEN domain-containing protein 3 OS=Mus musculus GN=Bend3 PE=2 SV=1	MOUSE	1	0.353183	0.230616	2.0893	0.167494	0.737904
398	23.25	26.43	37.92	35.13	29.74	sp|Q8BKZ9|ODPX_MOUSE	Pyruvate dehydrogenase protein X component, mitochondrial OS=Mus musculus GN=Pdhx PE=2 SV=1	MOUSE	15	1.41906	0.230699	1.23595	1.14815	1.77011
3182	0.07	0.16	9.024	2.169	0.8521	sp|Q09XV5|CHD8_MOUSE	Chromodomain-helicase-DNA-binding protein 8 OS=Mus musculus GN=Chd8 PE=1 SV=1	MOUSE	5	0.895365	0.230937	1.57036	0.570164	1.40605
1017	8.61	13.87	53.5	46.5	40	sp|P61027|RAB10_MOUSE	Ras-related protein Rab-10 OS=Mus musculus GN=Rab10 PE=1 SV=1	MOUSE	8	1.61436	0.231018	1.57036	1.02802	2.63027
258	31.85	34.81	47.98	42.77	38.92	sp|P47738|ALDH2_MOUSE	Aldehyde dehydrogenase, mitochondrial OS=Mus musculus GN=Aldh2 PE=1 SV=1	MOUSE	20	1.31826	0.231127	1.28233	1.02802	1.65959
1771	3.72	3.98	10.63	6.306	4.324	sp|Q9Z1K5|ARI1_MOUSE	E3 ubiquitin-protein ligase ARIH1 OS=Mus musculus GN=Arih1 PE=2 SV=3	MOUSE	3	0.737904	0.231341	2.85759	0.258226	2.10863
1933	2.56	3.24	15.25	5.913	3.008	sp|Q9ES97|RTN3_MOUSE	Reticulon-3 OS=Mus musculus GN=Rtn3 PE=1 SV=2	MOUSE	4	0.263027	0.232092	2.53513	0.145881	0.666807
2447	2	2	16.55	8.276	8.276	sp|Q9D6K5|SYJ2B_MOUSE	Synaptojanin-2-binding protein OS=Mus musculus GN=Synj2bp PE=1 SV=1	MOUSE	1	2.83139	0.232413	2.96483	0.954993	8.3946
643	14.78	15.54	36.21	26.13	25.31	sp|Q6PD03|2A5A_MOUSE	Serine/threonine-protein phosphatase 2A 56 kDa regulatory subunit alpha isoform OS=Mus musculus GN=Ppp2r5a PE=1 SV=1	MOUSE	10	1.0666	0.232574	1.57036	0.679204	1.67494
1986	2.32	2.36	13.75	7.621	2.788	sp|Q60960|IMA1_MOUSE	Importin subunit alpha-1 OS=Mus musculus GN=Kpna1 PE=1 SV=2	MOUSE	2	0.356451	0.232624	2.0893	0.170608	0.744732
610	15.56	15.72	38.93	33.8	23.08	sp|Q8R127|SCPDL_MOUSE	Saccharopine dehydrogenase-like oxidoreductase OS=Mus musculus GN=Sccpdh PE=2 SV=1	MOUSE	9	0.369828	0.232975	1.48594	0.253513	0.549541
944	9.54	9.86	22.87	15.3	11.51	sp|Q9JHS4|CLPX_MOUSE	ATP-dependent Clp protease ATP-binding subunit clpX-like, mitochondrial OS=Mus musculus GN=Clpx PE=1 SV=2	MOUSE	7	1.77011	0.233071	1.6293	1.08643	2.88403
2077	2.06	4.29	10.63	5.131	4.291	sp|Q6ZQ58|LARP1_MOUSE	La-related protein 1 OS=Mus musculus GN=Larp1 PE=1 SV=2	MOUSE	4	0.356451	0.233265	2.10863	0.170608	0.751623
3368	0.05	0.06	17.99	8.368	0	sp|Q9D1G5|LRC57_MOUSE	Leucine-rich repeat-containing protein 57 OS=Mus musculus GN=Lrrc57 PE=2 SV=1	MOUSE	0	2.88403	0.233421	7.31139	0.394457	20.893
3361	0.05	0.07	5.366	1.951	0	RRRRRsp|Q9JMJ2|FBXW4_MOUSE	REVERSED F-box/WD repeat-containing protein 4 OS=Mus musculus GN=Fbxw4 PE=2 SV=1	MOUSE	0	2.72898	0.233985	2.0893	1.30617	5.7544
1622	4.08	4.12	12.39	10.42	6.798	sp|P58021|TM9S2_MOUSE	Transmembrane 9 superfamily member 2 OS=Mus musculus GN=Tm9sf2 PE=2 SV=1	MOUSE	3	1.90546	0.234101	2.0893	0.912011	3.98107
435	21.39	22.8	65.63	60.06	58.51	sp|O35639|ANXA3_MOUSE	Annexin A3 OS=Mus musculus GN=Anxa3 PE=1 SV=4	MOUSE	19	1.1272	0.234223	1.35519	0.831764	1.5417
263	31.4	31.51	87.8	87.8	83.54	sp|P17742|PPIA_MOUSE	Peptidyl-prolyl cis-trans isomerase A OS=Mus musculus GN=Ppia PE=1 SV=2	MOUSE	60	1.13763	0.234369	1.23595	0.92045	1.43219
2590	1.17	1.28	7.895	7.895	7.895	sp|Q9R1Q7|PLP2_MOUSE	Proteolipid protein 2 OS=Mus musculus GN=Plp2 PE=2 SV=1	MOUSE	1	0.0487528	0.234881	32.5087	0.0127057	1.58489
2850	0.24	0.86	15.45	5.038	0.8396	sp|P59242|CING_MOUSE	Cingulin OS=Mus musculus GN=Cgn PE=1 SV=1	MOUSE	2	2.72898	0.234894	2.10863	1.2942	5.70164
1451	5.16	5.56	48.39	44.09	38.71	sp|Q91VW3|SH3L3_MOUSE	SH3 domain-binding glutamic acid-rich-like protein 3 OS=Mus musculus GN=Sh3bgrl3 PE=1 SV=1	MOUSE	5	0.436516	0.234897	1.51356	0.119124	0.660693
2552	1.49	1.63	10.28	2.057	1.414	sp|Q8R4A3|DACT1_MOUSE	Dapper homolog 1 OS=Mus musculus GN=Dact1 PE=1 SV=1	MOUSE	1	1.02802	0.235318	4.44631	0.231206	4.57088
156	44.41	44.48	70.13	59.93	47.5	sp|P80315|TCPD_MOUSE	T-complex protein 1 subunit delta OS=Mus musculus GN=Cct4 PE=1 SV=3	MOUSE	26	0.824138	0.235407	1.15878	0.704693	0.954993
504	18.82	18.84	36.47	35.29	30.59	sp|P62874|GBB1_MOUSE	Guanine nucleotide-binding protein G(I)/G(S)/G(T) subunit beta-1 OS=Mus musculus GN=Gnb1 PE=1 SV=3	MOUSE	12	9.0365	0.235865	4.44631	2.03236	37.6704
2244	2.01	2.01	8.392	3.846	3.846	sp|Q8K1E6|ALKB3_MOUSE	Alpha-ketoglutarate-dependent dioxygenase alkB homolog 3 OS=Mus musculus GN=Alkbh3 PE=1 SV=1	MOUSE	1	2.60615	0.235913	15.417	0.169044	26.5461
3183	0.07	0.14	8.964	2.176	0.4663	sp|Q8BI84|MIA3_MOUSE	Melanoma inhibitory activity protein 3 OS=Mus musculus GN=Mia3 PE=1 SV=2	MOUSE	2	2.67917	0.236099	27.5423	0.0972747	32.5087
1873	2.91	3.11	36.81	26.71	11.4	sp|Q8K4F5|ABHDB_MOUSE	Alpha/beta hydrolase domain-containing protein 11 OS=Mus musculus GN=Abhd11 PE=2 SV=1	MOUSE	3	0.586138	0.23615	1.85353	0.30479	1.08643
2526	1.65	6.27	24.78	20.6	15.52	sp|P01864|GCAB_MOUSE	Ig gamma-2A chain C region secreted form OS=Mus musculus PE=1 SV=1	MOUSE	6	0.363078	0.236178	2.0893	0.172187	0.758578
2366	2	2.01	5.125	2.355	2.355	sp|Q91WG8|GLCNE_MOUSE	Bifunctional UDP-N-acetylglucosamine 2-epimerase/N-acetylmannosamine kinase OS=Mus musculus GN=Gne PE=1 SV=1	MOUSE	1	0.363078	0.236264	2.0893	0.172187	0.758578
945	9.54	9.64	27.52	24.16	22.63	sp|P40336|VP26A_MOUSE	Vacuolar protein sorting-associated protein 26A OS=Mus musculus GN=Vps26a PE=2 SV=1	MOUSE	7	0.801678	0.236551	1.78649	0.448745	1.43219
1706	4	4.02	13.15	9.677	9.677	sp|Q8VE47|UBA5_MOUSE	Ubiquitin-like modifier-activating enzyme 5 OS=Mus musculus GN=Uba5 PE=2 SV=2	MOUSE	3	0.981748	0.237216	4.44631	0.2208	4.36516
3044	0.11	0.14	18.45	6.918	1.048	sp|Q8R310|TMCC3_MOUSE	Transmembrane and coiled-coil domains protein 3 OS=Mus musculus GN=Tmcc3 PE=1 SV=2	MOUSE	1	2.70396	0.237306	2.10863	1.28233	5.64937
1533	4.52	4.58	22.25	13.98	13.98	sp|Q8BYL4|SYYM_MOUSE	Tyrosine--tRNA ligase, mitochondrial OS=Mus musculus GN=Yars2 PE=2 SV=2	MOUSE	5	1.10662	0.237415	1.24738	0.887156	1.38038
1774	3.67	3.83	15.59	8.235	7.059	sp|Q8BFZ9|ERLN2_MOUSE	Erlin-2 OS=Mus musculus GN=Erlin2 PE=1 SV=1	MOUSE	2	0.465586	0.237439	2.70396	0.170608	1.25893
285	29.32	30.12	38.9	26.26	21.98	sp|Q78PY7|SND1_MOUSE	Staphylococcal nuclease domain-containing protein 1 OS=Mus musculus GN=Snd1 PE=1 SV=1	MOUSE	19	0.794328	0.238051	1.38038	0.60256	1.09648
548	17.11	17.18	35.62	20.94	19.57	sp|Q5XJY5|COPD_MOUSE	Coatomer subunit delta OS=Mus musculus GN=Arcn1 PE=2 SV=2	MOUSE	10	0.444631	0.239049	1.39316	0.288403	0.619441
2987	0.14	0.16	12.66	5.696	0	RRRRRsp|Q9CQH7|BT3L4_MOUSE	REVERSED Transcription factor BTF3 homolog 4 OS=Mus musculus GN=Btf3l4 PE=2 SV=1	MOUSE	0	0.366438	0.239152	2.10863	0.175388	0.772681
1966	2.4	2.51	9.943	4.911	1.177	sp|P14873|MAP1B_MOUSE	Microtubule-associated protein 1B OS=Mus musculus GN=Map1b PE=1 SV=2	MOUSE	4	0.239883	0.239974	3.13329	0.0772681	0.751623
629	15.1	16.84	30.46	23.72	23.72	sp|Q99L47|F10A1_MOUSE	Hsc70-interacting protein OS=Mus musculus GN=St13 PE=2 SV=1	MOUSE	11	0.870964	0.240121	1.44544	0.60256	1.25893
1020	8.61	8.64	59.82	58.04	58.04	sp|P83940|ELOC_MOUSE	Transcription elongation factor B polypeptide 1 OS=Mus musculus GN=Tceb1 PE=1 SV=1	MOUSE	5	2.77971	0.240446	2.0893	1.33045	5.7544
774	12.1	14.18	50.31	43.25	37.12	sp|Q8R001|MARE2_MOUSE	Microtubule-associated protein RP/EB family member 2 OS=Mus musculus GN=Mapre2 PE=1 SV=1	MOUSE	8	2.24905	0.240478	1.57036	1.43219	3.49945
1226	6.68	7.41	33.72	24.34	21.41	sp|Q9QYS9|QKI_MOUSE	Protein quaking OS=Mus musculus GN=Qki PE=1 SV=1	MOUSE	6	1.18032	0.240642	1.45881	0.809096	1.72187
2533	1.62	3.57	9.891	7.065	2.717	sp|Q8BRH0|TMTC3_MOUSE	Transmembrane and TPR repeat-containing protein 3 OS=Mus musculus GN=Tmtc3 PE=2 SV=2	MOUSE	4	0.369828	0.241147	2.10863	0.177011	0.77983
1412	5.46	6.13	33.22	20.42	17.65	sp|P82347|SGCD_MOUSE	Delta-sarcoglycan OS=Mus musculus GN=Sgcd PE=1 SV=1	MOUSE	6	1.49968	0.242165	1.87068	0.801678	2.72898
3142	0.08	0.12	12.92	1.179	0.1966	sp|Q61043|NIN_MOUSE	Ninein OS=Mus musculus GN=Nin PE=2 SV=3	MOUSE	1	1.22462	0.242657	2.88403	0.42462	3.56451
1877	2.9	3.04	6	2.714	1.786	sp|Q8CGB6|TENC1_MOUSE	Tensin-like C1 domain-containing phosphatase OS=Mus musculus GN=Tenc1 PE=1 SV=1	MOUSE	3	1.00925	0.242993	4.96592	0.203236	8.87156
1561	4.35	4.41	12.89	10.06	6.289	sp|P03888|NU1M_MOUSE	NADH-ubiquinone oxidoreductase chain 1 OS=Mus musculus GN=Mtnd1 PE=1 SV=3	MOUSE	3	2.03236	0.243055	1.72187	1.18032	7.44732
320	27.17	27.41	53.58	49.88	45.96	sp|P46471|PRS7_MOUSE	26S protease regulatory subunit 7 OS=Mus musculus GN=Psmc2 PE=1 SV=5	MOUSE	19	1.75388	0.243413	1.2942	1.35519	2.24905
1818	3.34	3.52	35.96	22.37	22.37	sp|Q62348|TSN_MOUSE	Translin OS=Mus musculus GN=Tsn PE=1 SV=1	MOUSE	5	0.679204	0.24365	2.44343	0.277971	1.65959
400	23.05	23.21	40	32.45	26.79	sp|P14685|PSMD3_MOUSE	26S proteasome non-ATPase regulatory subunit 3 OS=Mus musculus GN=Psmd3 PE=1 SV=3	MOUSE	14	0.870964	0.243686	1.31826	0.666807	1.14815
2390	2	2	11.3	4.928	2.029	sp|P03893|NU2M_MOUSE	NADH-ubiquinone oxidoreductase chain 2 OS=Mus musculus GN=Mtnd2 PE=1 SV=1	MOUSE	1	0.376704	0.244848	2.0893	0.180302	0.787046
1272	6.26	6.29	19.72	13.56	9.245	sp|Q7TNG5|EMAL2_MOUSE	Echinoderm microtubule-associated protein-like 2 OS=Mus musculus GN=Eml2 PE=2 SV=1	MOUSE	4	0.452898	0.245277	1.78649	0.253513	0.809096
2157	2.02	2.02	11.76	7.708	4.057	sp|Q9R045|ANGL2_MOUSE	Angiopoietin-related protein 2 OS=Mus musculus GN=Angptl2 PE=2 SV=2	MOUSE	1	0.380189	0.247011	2.0893	0.18197	0.794328
1285	6.2	6.23	30.16	19.02	13.04	sp|Q62419|SH3G1_MOUSE	Endophilin-A2 OS=Mus musculus GN=Sh3gl1 PE=1 SV=1	MOUSE	4	3.49945	0.247358	1.94089	1.80302	6.72977
139	47.47	49.23	74.53	73.11	67.69	sp|Q8QZT1|THIL_MOUSE	Acetyl-CoA acetyltransferase, mitochondrial OS=Mus musculus GN=Acat1 PE=1 SV=1	MOUSE	72	0.862979	0.24744	1.10662	0.765597	0.954993
7	197.55	197.46	66.31	58.8	54.15	sp|P26039|TLN1_MOUSE	Talin-1 OS=Mus musculus GN=Tln1 PE=1 SV=2	MOUSE	140	0.30479	0.247882	1.21339	0.255859	0.369828
2346	2	2.02	14.77	7.386	7.386	sp|Q91WV0|NC2B_MOUSE	Protein Dr1 OS=Mus musculus GN=Dr1 PE=2 SV=1	MOUSE	2	0.380189	0.247884	2.10863	0.18197	0.801678
210	37.4	37.45	51.13	44.37	39.15	sp|Q9QUR6|PPCE_MOUSE	Prolyl endopeptidase OS=Mus musculus GN=Prep PE=2 SV=1	MOUSE	25	0.505825	0.248015	1.21339	0.409261	0.613762
1909	2.68	4.84	27.03	23.55	23.55	sp|P03953|CFAD_MOUSE	Complement factor D OS=Mus musculus GN=Cfd PE=1 SV=1	MOUSE	4	1.83654	0.248047	10.666	0.172187	18.7068
799	11.79	11.85	36.04	31.8	31.8	sp|Q9EQI8|RM46_MOUSE	39S ribosomal protein L46, mitochondrial OS=Mus musculus GN=Mrpl46 PE=2 SV=1	MOUSE	7	0.554626	0.248743	1.5417	0.363078	0.855067
2627	0.9	2.15	21.99	13.66	11.57	sp|Q99KK2|NEUA_MOUSE	N-acylneuraminate cytidylyltransferase OS=Mus musculus GN=Cmas PE=1 SV=2	MOUSE	4	0.862979	0.249332	4.44631	0.194089	3.83707
3090	0.09	0.29	7.956	2.014	0.5035	RRRRRsp|Q8K337|I5P2_MOUSE	REVERSED Type II inositol 1,4,5-trisphosphate 5-phosphatase OS=Mus musculus GN=Inpp5b PE=1 SV=1	MOUSE	1	0.57544	0.249406	10	0.0580764	5.7544
3234	0.06	0.17	13.03	6.338	0	sp|Q9CXX9|CUED2_MOUSE	CUE domain-containing protein 2 OS=Mus musculus GN=Cuedc2 PE=2 SV=1	MOUSE	0	2.55859	0.24949	2.10863	1.21339	5.34564
1089	8.02	8.58	57.14	45.71	45.71	sp|P10639|THIO_MOUSE	Thioredoxin OS=Mus musculus GN=Txn PE=1 SV=3	MOUSE	5	0.765597	0.249671	1.28233	0.597035	0.981748
1862	3	3.14	20	11.35	8.919	sp|Q8BMS4|COQ3_MOUSE	Hexaprenyldihydroxybenzoate methyltransferase, mitochondrial OS=Mus musculus GN=Coq3 PE=2 SV=1	MOUSE	2	0.387258	0.250273	2.0893	0.183654	0.809096
2537	1.59	1.89	14.32	4.774	2.452	sp|Q99LI8|HGS_MOUSE	Hepatocyte growth factor-regulated tyrosine kinase substrate OS=Mus musculus GN=Hgs PE=1 SV=2	MOUSE	2	1.35519	0.250799	2.07014	0.654636	2.83139
41	93.38	93.62	55.54	50.72	46.71	sp|P17710|HXK1_MOUSE	Hexokinase-1 OS=Mus musculus GN=Hk1 PE=1 SV=3	MOUSE	57	1.09648	0.250992	1.11686	0.981748	1.22462
2112	2.03	2.86	12.74	4.29	2.112	sp|P53564|CUX1_MOUSE	Homeobox protein cut-like 1 OS=Mus musculus GN=Cux1 PE=1 SV=3	MOUSE	5	0.331131	0.251397	4.57088	0.0529663	1.51356
1026	8.57	10.97	42.46	41.18	26.85	sp|P28656|NP1L1_MOUSE	Nucleosome assembly protein 1-like 1 OS=Mus musculus GN=Nap1l1 PE=1 SV=2	MOUSE	7	2.51189	0.252201	1.67494	1.49968	4.05509
103	57.74	57.84	88.35	87.59	85.06	sp|P06728|APOA4_MOUSE	Apolipoprotein A-IV OS=Mus musculus GN=Apoa4 PE=2 SV=3	MOUSE	73	1.5417	0.252273	1.20226	1.28233	1.85353
2729	0.44	0.49	14.03	6.352	4.136	sp|Q60649|CLPB_MOUSE	Caseinolytic peptidase B protein homolog OS=Mus musculus GN=Clpb PE=1 SV=1	MOUSE	2	2.51189	0.253359	2.0893	1.20226	5.29663
216	36.88	36.93	62.69	59.38	59.38	sp|Q9QYR9|ACOT2_MOUSE	Acyl-coenzyme A thioesterase 2, mitochondrial OS=Mus musculus GN=Acot2 PE=1 SV=2	MOUSE	36	1.51356	0.253506	1.24738	1.21339	1.92309
86	62.96	63.01	95.88	94.51	91.76	sp|P05064|ALDOA_MOUSE	Fructose-bisphosphate aldolase A OS=Mus musculus GN=Aldoa PE=1 SV=2	MOUSE	111	0.704693	0.254106	1.10662	0.642688	0.77983
2712	0.5	1.02	4.738	3.831	2.319	sp|Q8R4X3|RBM12_MOUSE	RNA-binding protein 12 OS=Mus musculus GN=Rbm12 PE=1 SV=3	MOUSE	5	2.51189	0.254402	2.10863	1.19124	5.24807
154	44.62	44.75	44.75	36.48	32.66	sp|O35643|AP1B1_MOUSE	AP-1 complex subunit beta-1 OS=Mus musculus GN=Ap1b1 PE=1 SV=2	MOUSE	29	1.25893	0.255126	1.35519	0.928966	1.70608
195	39.34	39.88	39.11	28.21	23.98	sp|Q6ZQ38|CAND1_MOUSE	Cullin-associated NEDD8-dissociated protein 1 OS=Mus musculus GN=Cand1 PE=2 SV=2	MOUSE	29	0.60256	0.255177	1.20226	0.496592	0.724436
1399	5.6	5.71	30.88	24.88	17.51	sp|P97478|COQ7_MOUSE	Ubiquinone biosynthesis protein COQ7 homolog OS=Mus musculus GN=Coq7 PE=2 SV=3	MOUSE	4	0.717794	0.25599	1.90546	0.369828	1.36773
1310	6.09	6.1	26.98	24.19	21.4	sp|P67871|CSK2B_MOUSE	Casein kinase II subunit beta OS=Mus musculus GN=Csnk2b PE=1 SV=1	MOUSE	3	1.59956	0.256246	1.49968	1.0666	2.37684
314	27.6	28.09	60.47	51.63	49.77	sp|P63158|HMGB1_MOUSE	High mobility group protein B1 OS=Mus musculus GN=Hmgb1 PE=1 SV=2	MOUSE	23	1.80302	0.2565	1.49968	1.20226	2.42103
534	17.78	19.06	11.54	6.237	4.569	sp|Q7TMY8|HUWE1_MOUSE	E3 ubiquitin-protein ligase HUWE1 OS=Mus musculus GN=Huwe1 PE=1 SV=5	MOUSE	16	1.15878	0.256532	1.55597	0.744732	1.80302
229	35.66	35.72	71.31	63.79	62.12	sp|Q9D051|ODPB_MOUSE	Pyruvate dehydrogenase E1 component subunit beta, mitochondrial OS=Mus musculus GN=Pdhb PE=1 SV=1	MOUSE	46	0.597035	0.256718	1.13763	0.515229	0.679204
252	32.76	32.78	76.13	76.13	73.66	sp|P62908|RS3_MOUSE	40S ribosomal protein S3 OS=Mus musculus GN=Rps3 PE=1 SV=1	MOUSE	18	0.862979	0.256825	1.23595	0.642688	1.0666
1960	2.42	2.5	33.05	22.88	18.64	sp|P62774|MTPN_MOUSE	Myotrophin OS=Mus musculus GN=Mtpn PE=1 SV=2	MOUSE	4	0.465586	0.257292	1.49968	0.293765	0.698232
2022	2.17	6.33	14.93	9.874	7.118	sp|Q9QXK3|COPG2_MOUSE	Coatomer subunit gamma-2 OS=Mus musculus GN=Copg2 PE=2 SV=1	MOUSE	6	2.46604	0.257384	2.0893	1.18032	5.19996
2133	2.02	2.81	16.92	7.403	2.938	sp|Q9JIK5|DDX21_MOUSE	Nucleolar RNA helicase 2 OS=Mus musculus GN=Ddx21 PE=1 SV=3	MOUSE	3	2.46604	0.257851	2.0893	1.18032	5.15229
479	19.59	19.79	41.59	36.5	32.08	sp|Q61029|LAP2B_MOUSE	Lamina-associated polypeptide 2, isoforms beta/delta/epsilon/gamma OS=Mus musculus GN=Tmpo PE=1 SV=4	MOUSE	16	1.59956	0.258026	1.72187	0.928966	2.72898
1596	4.17	4.55	27.98	17.46	6.151	sp|Q91YW3|DNJC3_MOUSE	DnaJ homolog subfamily C member 3 OS=Mus musculus GN=Dnajc3 PE=1 SV=1	MOUSE	4	1.61436	0.258058	1.70608	0.946237	2.77971
1572	4.28	6.55	21.21	12.49	5.92	sp|Q9WV92|E41L3_MOUSE	Band 4.1-like protein 3 OS=Mus musculus GN=Epb41l3 PE=1 SV=1	MOUSE	6	0.737904	0.258105	1.87068	0.394457	1.38038
463	20.22	20.26	90.29	89.14	85.71	sp|P23927|CRYAB_MOUSE	Alpha-crystallin B chain OS=Mus musculus GN=Cryab PE=1 SV=2	MOUSE	17	0.49204	0.258337	1.24738	0.405509	0.613762
2831	0.27	0.79	9.742	2.808	0.5158	RRRRRsp|P39447|ZO1_MOUSE	REVERSED Tight junction protein ZO-1 OS=Mus musculus GN=Tjp1 PE=1 SV=2	MOUSE	2	2.80543	0.258887	4.48745	0.625173	12.5893
583	16.19	16.78	24.45	15.93	10.62	sp|Q3U7R1|ESYT1_MOUSE	Extended synaptotagmin-1 OS=Mus musculus GN=Esyt1 PE=2 SV=2	MOUSE	9	1.22462	0.259395	1.41906	0.862979	1.7378
26	112.36	111.54	86.37	81.78	77.72	sp|Q8BMS1|ECHA_MOUSE	Trifunctional enzyme subunit alpha, mitochondrial OS=Mus musculus GN=Hadha PE=1 SV=1	MOUSE	202	1.00925	0.259629	1.0666	0.946237	1.07647
1710	4	4.01	32.74	9.524	9.524	sp|Q9D7P6|ISCU_MOUSE	Iron-sulfur cluster assembly enzyme ISCU, mitochondrial OS=Mus musculus GN=Iscu PE=1 SV=1	MOUSE	2	3.34195	0.259701	1.78649	1.87068	5.91562
350	26.03	26.08	72.03	67.52	63.02	sp|P08226|APOE_MOUSE	Apolipoprotein E OS=Mus musculus GN=Apoe PE=1 SV=2	MOUSE	27	0.580764	0.259878	1.19124	0.465586	0.691831
2265	2	4.51	20.7	16.94	14.52	sp|Q8CCK0|H2AW_MOUSE	Core histone macro-H2A.2 OS=Mus musculus GN=H2afy2 PE=1 SV=3	MOUSE	8	0.401791	0.259904	2.0893	0.190546	0.83946
3347	0.05	0.07	8.333	2.247	0.9363	RRRRRsp|Q8R4U7|LUZP1_MOUSE	REVERSED Leucine zipper protein 1 OS=Mus musculus GN=Luzp1 PE=1 SV=2	MOUSE	2	2.44343	0.260077	2.0893	1.1695	5.15229
696	13.64	13.72	53.57	53.57	53.57	sp|O55042|SYUA_MOUSE	Alpha-synuclein OS=Mus musculus GN=Snca PE=1 SV=2	MOUSE	9	1.11686	0.260151	1.47231	0.758578	1.64437
1826	3.28	8.58	22.8	11.69	9.77	sp|Q9WV80|SNX1_MOUSE	Sorting nexin-1 OS=Mus musculus GN=Snx1 PE=1 SV=1	MOUSE	6	1.0666	0.260781	1.35519	0.787046	1.44544
2241	2.01	2.01	21.57	15.03	15.03	sp|O55128|SAP18_MOUSE	Histone deacetylase complex subunit SAP18 OS=Mus musculus GN=Sap18 PE=1 SV=1	MOUSE	2	2.46604	0.261126	8.70964	0.283139	20.893
675	14.07	14.12	22.06	20.24	15.79	sp|Q9JLJ2|AL9A1_MOUSE	4-trimethylaminobutyraldehyde dehydrogenase OS=Mus musculus GN=Aldh9a1 PE=1 SV=1	MOUSE	7	1.64437	0.261501	1.97697	0.831764	5.19996
1734	4	4	31.01	31.01	24.81	sp|Q9CR41|HYPK_MOUSE	Huntingtin-interacting protein K OS=Mus musculus GN=Hypk PE=2 SV=2	MOUSE	2	0.549541	0.261522	4.44631	0.123595	2.44343
1842	3.15	3.28	13.82	7.566	6.086	sp|P60670|NPL4_MOUSE	Nuclear protein localization protein 4 homolog OS=Mus musculus GN=Nploc4 PE=1 SV=3	MOUSE	3	0.711214	0.262148	2.03236	0.346737	1.44544
2524	1.66	1.88	14.55	13	7.74	sp|Q9D6M3|GHC1_MOUSE	Mitochondrial glutamate carrier 1 OS=Mus musculus GN=Slc25a22 PE=1 SV=1	MOUSE	3	0.625173	0.26247	2.14783	0.288403	1.34276
738	12.87	12.91	82.02	76.4	76.4	sp|P99028|QCR6_MOUSE	Cytochrome b-c1 complex subunit 6, mitochondrial OS=Mus musculus GN=Uqcrh PE=1 SV=2	MOUSE	16	0.887156	0.262858	1.22462	0.717794	1.08643
1536	4.5	4.88	40.16	40.16	29.92	sp|P61971|NTF2_MOUSE	Nuclear transport factor 2 OS=Mus musculus GN=Nutf2 PE=2 SV=1	MOUSE	4	1.02802	0.262913	1.27057	0.809096	1.30617
474	19.75	19.77	59.25	56.6	56.6	sp|O88587|COMT_MOUSE	Catechol O-methyltransferase OS=Mus musculus GN=Comt PE=1 SV=2	MOUSE	11	0.444631	0.263632	1.48594	0.30761	0.660693
1590	4.19	4.26	17.9	6.699	6.699	sp|P97311|MCM6_MOUSE	DNA replication licensing factor MCM6 OS=Mus musculus GN=Mcm6 PE=1 SV=1	MOUSE	6	0.405509	0.263728	2.10863	0.194089	0.855067
1899	2.75	2.81	23.16	6.842	6.842	sp|Q9Z1R3|APOM_MOUSE	Apolipoprotein M OS=Mus musculus GN=Apom PE=1 SV=1	MOUSE	2	0.349945	0.264129	2.33346	0.0465586	0.816582
714	13.22	13.92	45.45	42.8	40.91	sp|P99026|PSB4_MOUSE	Proteasome subunit beta type-4 OS=Mus musculus GN=Psmb4 PE=1 SV=1	MOUSE	8	0.461318	0.264537	1.59956	0.325087	0.737904
3072	0.1	0.12	8.705	5.357	0	RRRRRsp|Q62376|RU17_MOUSE	REVERSED U1 small nuclear ribonucleoprotein 70 kDa OS=Mus musculus GN=Snrnp70 PE=1 SV=2	MOUSE	0	2.39883	0.264676	2.0893	1.14815	5.05825
776	12.09	12.71	65.22	64.13	55.43	sp|Q99JI6|RAP1B_MOUSE	Ras-related protein Rap-1b OS=Mus musculus GN=Rap1b PE=2 SV=2	MOUSE	14	0.118032	0.264738	31.6228	0.0175388	3.7325
3199	0.07	0.09	11.08	1.763	0	sp|P47809|MP2K4_MOUSE	Dual specificity mitogen-activated protein kinase kinase 4 OS=Mus musculus GN=Map2k4 PE=1 SV=2	MOUSE	0	0.387258	0.264933	8.55067	0.0465586	3.31131
1961	2.42	2.46	21.01	16.81	13.45	sp|P01887|B2MG_MOUSE	Beta-2-microglobulin OS=Mus musculus GN=B2m PE=1 SV=2	MOUSE	2	0.121339	0.265006	2.18776	0.0496592	0.265461
486	19.4	19.45	42.6	32.86	25.35	sp|Q9JMA1|UBP14_MOUSE	Ubiquitin carboxyl-terminal hydrolase 14 OS=Mus musculus GN=Usp14 PE=1 SV=3	MOUSE	12	1.03753	0.265695	1.38038	0.751623	1.43219
246	33.89	33.96	57.6	44.59	41.39	sp|Q9CWJ9|PUR9_MOUSE	Bifunctional purine biosynthesis protein PURH OS=Mus musculus GN=Atic PE=1 SV=2	MOUSE	21	0.92045	0.265927	1.20226	0.765597	1.10662
858	10.67	11.16	18.89	9.617	8.17	sp|Q61543|GSLG1_MOUSE	Golgi apparatus protein 1 OS=Mus musculus GN=Glg1 PE=1 SV=1	MOUSE	8	2.72898	0.266405	1.67494	1.6293	4.61318
2950	0.15	0.78	6.206	3.711	1.28	RRRRRsp|A6H603|NWD1_MOUSE	REVERSED NACHT and WD repeat domain-containing protein 1 OS=Mus musculus GN=Nwd1 PE=2 SV=2	MOUSE	4	2.39883	0.266487	2.10863	1.13763	5.01187
837	10.94	11.02	76.27	71.19	71.19	sp|P62869|ELOB_MOUSE	Transcription elongation factor B polypeptide 2 OS=Mus musculus GN=Tceb2 PE=1 SV=1	MOUSE	6	1.14815	0.266695	1.44544	0.794328	1.65959
2823	0.29	0.32	14.07	3.802	3.802	RRRRRsp|Q61792|LASP1_MOUSE	REVERSED LIM and SH3 domain protein 1 OS=Mus musculus GN=Lasp1 PE=1 SV=1	MOUSE	1	0.413047	0.266834	2.0893	0.195884	0.862979
2444	2	2	12.42	9.804	9.804	sp|Q9QZU9|UB2L6_MOUSE	Ubiquitin/ISG15-conjugating enzyme E2 L6 OS=Mus musculus GN=Ube2l6 PE=2 SV=3	MOUSE	1	2.37684	0.267035	2.0893	1.13763	4.96592
1460	5.12	5.33	30.86	26.02	16.73	sp|Q5FW52|MLIP_MOUSE	Muscular LMNA-interacting protein OS=Mus musculus GN=Mlip PE=1 SV=1	MOUSE	3	6.60693	0.267055	2.60615	2.53513	16.7494
898	10.03	10.08	37.46	25.09	18.21	sp|Q8R164|BPHL_MOUSE	Valacyclovir hydrolase OS=Mus musculus GN=Bphl PE=2 SV=1	MOUSE	7	1.80302	0.267624	1.48594	1.21339	2.67917
1386	5.69	5.86	25.21	17.77	10.49	sp|P70698|PYRG1_MOUSE	CTP synthase 1 OS=Mus musculus GN=Ctps1 PE=1 SV=2	MOUSE	5	1.87068	0.267973	1.8197	1.02802	3.63078
2996	0.13	0.43	12.12	7.071	0	RRRRRsp|P36536|SAR1A_MOUSE	REVERSED GTP-binding protein SAR1a OS=Mus musculus GN=Sar1a PE=2 SV=1	MOUSE	0	0.801678	0.267999	5.39511	0.148594	4.32514
1139	7.56	8.06	38.08	38.08	28.46	sp|P16015|CAH3_MOUSE	Carbonic anhydrase 3 OS=Mus musculus GN=Ca3 PE=1 SV=3	MOUSE	7	1.83654	0.268215	1.59956	1.14815	2.88403
3147	0.08	0.11	17.66	6.623	0	RRRRRsp|Q9DB77|QCR2_MOUSE	REVERSED Cytochrome b-c1 complex subunit 2, mitochondrial OS=Mus musculus GN=Uqcrc2 PE=1 SV=1	MOUSE	0	2.46604	0.268508	26.5461	0.0928966	31.9154
167	42.71	42.71	71.56	69.42	69.42	sp|O35459|ECH1_MOUSE	Delta(3,5)-Delta(2,4)-dienoyl-CoA isomerase, mitochondrial OS=Mus musculus GN=Ech1 PE=2 SV=1	MOUSE	36	1.03753	0.268602	1.1272	0.92045	1.18032
2722	0.48	0.5	7.809	2.015	2.015	sp|Q8CAY6|THIC_MOUSE	Acetyl-CoA acetyltransferase, cytosolic OS=Mus musculus GN=Acat2 PE=1 SV=2	MOUSE	1	2.31206	0.268703	3.98107	0.580764	9.2045
2118	2.03	2.06	9.431	3.883	1.456	sp|Q8R422|CD109_MOUSE	CD109 antigen OS=Mus musculus GN=Cd109 PE=2 SV=1	MOUSE	3	0.928966	0.268986	3.83707	0.242103	3.56451
3249	0.06	0.09	18.19	2.771	1.446	sp|A3KGV1|ODFP2_MOUSE	Outer dense fiber protein 2 OS=Mus musculus GN=Odf2 PE=1 SV=1	MOUSE	1	0.416869	0.269468	2.0893	0.197697	0.870964
2192	2.01	2.08	10.36	1.053	0.6737	RRRRRsp|Q71LX4|TLN2_MOUSE	REVERSED Talin-2 OS=Mus musculus GN=Tln2 PE=1 SV=3	MOUSE	3	2.35505	0.270002	2.0893	1.1272	4.96592
2819	0.3	0.33	6.316	4.211	4.211	sp|Q9WUB4|DCTN6_MOUSE	Dynactin subunit 6 OS=Mus musculus GN=Dctn6 PE=1 SV=1	MOUSE	1	2.35505	0.270102	2.0893	1.1272	4.96592
460	20.3	20.37	69.95	69.95	56.48	sp|P97315|CSRP1_MOUSE	Cysteine and glycine-rich protein 1 OS=Mus musculus GN=Csrp1 PE=1 SV=3	MOUSE	13	0.831764	0.270196	1.34276	0.625173	1.11686
2217	2.01	2.02	11.57	8.185	5.694	sp|O89023|TPP1_MOUSE	Tripeptidyl-peptidase 1 OS=Mus musculus GN=Tpp1 PE=1 SV=2	MOUSE	2	12.5893	0.270379	33.1131	0.380189	66.0693
2491	1.88	2.26	26.34	16.13	9.14	sp|Q9WV32|ARC1B_MOUSE	Actin-related protein 2/3 complex subunit 1B OS=Mus musculus GN=Arpc1b PE=1 SV=4	MOUSE	4	1.47231	0.270485	1.33045	1.10662	1.95884
742	12.67	13.05	78.95	78.95	75	sp|P61089|UBE2N_MOUSE	Ubiquitin-conjugating enzyme E2 N OS=Mus musculus GN=Ube2n PE=1 SV=1	MOUSE	12	0.258226	0.270743	1.59956	0.185353	0.413047
914	9.85	11.68	12.1	6.446	4.945	sp|Q8C6K9|CO6A6_MOUSE	Collagen alpha-6(VI) chain OS=Mus musculus GN=Col6a6 PE=1 SV=2	MOUSE	10	1.19124	0.270751	1.88799	0.630957	3.19154
992	8.92	9.43	22.27	10.08	8.249	sp|Q61739|ITA6_MOUSE	Integrin alpha-6 OS=Mus musculus GN=Itga6 PE=1 SV=3	MOUSE	8	0.724436	0.271449	1.7378	0.416869	1.25893
2018	2.2	2.22	16.11	6.695	3.766	sp|P50431|GLYC_MOUSE	Serine hydroxymethyltransferase, cytosolic OS=Mus musculus GN=Shmt1 PE=1 SV=3	MOUSE	1	1.27057	0.271721	2.51189	0.505825	3.19154
17	136.21	139.57	71.26	64.44	61.28	sp|Q6PB66|LPPRC_MOUSE	Leucine-rich PPR motif-containing protein, mitochondrial OS=Mus musculus GN=Lrpprc PE=1 SV=2	MOUSE	90	0.691831	0.271772	1.11686	0.625173	0.772681
3311	0.05	0.26	26.06	10.64	0	RRRRRsp|P35980|RL18_MOUSE	REVERSED 60S ribosomal protein L18 OS=Mus musculus GN=Rpl18 PE=2 SV=3	MOUSE	0	2.33346	0.273653	2.10863	1.10662	4.87528
1423	5.41	5.71	16.88	11.44	7.392	sp|Q99MR8|MCCA_MOUSE	Methylcrotonoyl-CoA carboxylase subunit alpha, mitochondrial OS=Mus musculus GN=Mccc1 PE=2 SV=2	MOUSE	4	1.5417	0.273773	3.28095	0.469894	5.10505
410	22.41	23.12	51.43	46.12	43.06	sp|P97443|SMYD1_MOUSE	SET and MYND domain-containing protein 1 OS=Mus musculus GN=Smyd1 PE=1 SV=3	MOUSE	22	1.11686	0.273992	1.28233	0.870964	1.43219
1599	4.17	4.19	22.99	20.44	10.22	sp|Q9QZ06|TOLIP_MOUSE	Toll-interacting protein OS=Mus musculus GN=Tollip PE=1 SV=1	MOUSE	2	1.2942	0.274225	2.18776	0.591562	2.83139
2723	0.47	2.05	18.35	12.87	10.34	sp|Q9WUM4|COR1C_MOUSE	Coronin-1C OS=Mus musculus GN=Coro1c PE=1 SV=2	MOUSE	5	0.765597	0.275055	1.27057	0.60256	0.972747
2408	2	2	4.297	1.161	1.161	sp|P10076|ZFP26_MOUSE	Zinc finger protein 26 OS=Mus musculus GN=Zfp26 PE=2 SV=2	MOUSE	1	2.33346	0.275111	2.10863	1.10662	4.87528
2844	0.25	0.34	14.15	5.707	1.07	sp|B2RY56|RBM25_MOUSE	RNA-binding protein 25 OS=Mus musculus GN=Rbm25 PE=1 SV=1	MOUSE	2	0.758578	0.276224	1.77011	0.432514	1.34276
3096	0.09	0.13	7.818	1.867	0	RRRRRsp|Q03717|KCNB1_MOUSE	REVERSED Potassium voltage-gated channel subfamily B member 1 OS=Mus musculus GN=Kcnb1 PE=1 SV=2	MOUSE	0	0.42462	0.276544	2.10863	0.203236	0.895365
1897	2.76	3.52	17.14	5.66	3.931	sp|Q9DBG7|SRPR_MOUSE	Signal recognition particle receptor subunit alpha OS=Mus musculus GN=Srpr PE=1 SV=1	MOUSE	4	0.625173	0.276727	2.55859	0.235505	1.59956
462	20.24	28.78	48.75	44.69	41.56	sp|P49312|ROA1_MOUSE	Heterogeneous nuclear ribonucleoprotein A1 OS=Mus musculus GN=Hnrnpa1 PE=1 SV=2	MOUSE	20	0.214783	0.277058	1.70608	0.16293	0.366438
2267	2	4.02	26.87	16.74	16.74	sp|Q8R1V4|TMED4_MOUSE	Transmembrane emp24 domain-containing protein 4 OS=Mus musculus GN=Tmed4 PE=2 SV=1	MOUSE	4	0.428549	0.277105	2.0893	0.203236	0.895365
2764	0.38	0.41	7.666	4.429	2.896	sp|Q8R332|NUPL1_MOUSE	Nucleoporin p58/p45 OS=Mus musculus GN=Nupl1 PE=1 SV=1	MOUSE	2	2.29087	0.277567	2.0893	1.09648	4.83059
2005	2.24	2.37	12.78	6.642	2.757	sp|Q91W50|CSDE1_MOUSE	Cold shock domain-containing protein E1 OS=Mus musculus GN=Csde1 PE=2 SV=1	MOUSE	3	0.794328	0.27913	2.83139	0.237684	2.24905
3362	0.05	0.07	4.573	3.777	0.994	RRRRRsp|Q8C165|P20D1_MOUSE	REVERSED Probable carboxypeptidase PM20D1 OS=Mus musculus GN=Pm20d1 PE=2 SV=1	MOUSE	1	0.428549	0.279147	2.10863	0.205116	0.903649
2659	0.74	5.11	13.58	7.648	5.736	sp|Q8BHD7|PTBP3_MOUSE	Polypyrimidine tract-binding protein 3 OS=Mus musculus GN=Ptbp3 PE=2 SV=1	MOUSE	5	0.428549	0.279305	2.10863	0.205116	0.903649
662	14.29	14.41	53.05	44.27	40.84	sp|P57759|ERP29_MOUSE	Endoplasmic reticulum resident protein 29 OS=Mus musculus GN=Erp29 PE=1 SV=2	MOUSE	11	1.51356	0.279711	1.80302	0.83946	2.67917
2146	2.02	2.04	6.728	2.243	1.583	sp|P59900|EMIL3_MOUSE	EMILIN-3 OS=Mus musculus GN=Emilin3 PE=2 SV=1	MOUSE	2	2.26986	0.280619	2.0893	1.08643	4.74242
1675	4.01	4.02	24.72	13.89	6.111	sp|P55302|AMRP_MOUSE	Alpha-2-macroglobulin receptor-associated protein OS=Mus musculus GN=Lrpap1 PE=1 SV=1	MOUSE	2	1.23595	0.28233	2.80543	0.440555	3.49945
3231	0.06	0.23	11.84	5.921	0	RRRRRsp|Q80Y39|CJ062_MOUSE	REVERSED Uncharacterized protein C10orf62 homolog OS=Mus musculus PE=2 SV=1	MOUSE	0	1.11686	0.282842	3.46737	0.322107	3.90841
2751	0.4	0.42	1.882	1.882	1.38	sp|Q8K2L8|TPC12_MOUSE	Trafficking protein particle complex subunit 12 OS=Mus musculus GN=Trappc12 PE=1 SV=2	MOUSE	1	2.24905	0.283069	2.0893	1.07647	4.74242
2721	0.48	0.51	5.43	5.43	3.62	sp|P04227|HA2Q_MOUSE	H-2 class II histocompatibility antigen, A-Q alpha chain (Fragment) OS=Mus musculus GN=H2-Aa PE=2 SV=1	MOUSE	1	0.369828	0.283299	4.61318	0.0751623	1.70608
2511	1.77	1.91	18.32	7.853	7.853	sp|Q9Z0F3|B2L10_MOUSE	Bcl-2-like protein 10 OS=Mus musculus GN=Bcl2l10 PE=1 SV=1	MOUSE	1	0.436516	0.283391	2.0893	0.207014	0.912011
233	35.36	35.33	55.17	51.48	48.03	sp|P60843|IF4A1_MOUSE	Eukaryotic initiation factor 4A-I OS=Mus musculus GN=Eif4a1 PE=2 SV=1	MOUSE	24	0.990832	0.283581	1.27057	0.787046	1.25893
1757	3.84	3.95	18.18	12.04	8.6	sp|Q9JKV1|ADRM1_MOUSE	Proteasomal ubiquitin receptor ADRM1 OS=Mus musculus GN=Adrm1 PE=1 SV=2	MOUSE	2	0.340408	0.283797	3.94457	0.0794328	1.34276
3112	0.09	0.11	9.182	2.994	0	sp|Q9D0C4|TRM5_MOUSE	tRNA (guanine(37)-N1)-methyltransferase OS=Mus musculus GN=Trmt5 PE=2 SV=1	MOUSE	0	2.24905	0.283998	2.10863	1.0666	4.74242
2882	0.2	0.4	7.091	1.803	0.9615	sp|Q3U5C7|PRIC1_MOUSE	Prickle-like protein 1 OS=Mus musculus GN=Prickle1 PE=1 SV=1	MOUSE	1	1.59956	0.284575	3.87258	0.413047	6.19441
2965	0.14	2.42	8.654	3.043	0.6085	sp|Q9Z277|BAZ1B_MOUSE	Tyrosine-protein kinase BAZ1B OS=Mus musculus GN=Baz1b PE=1 SV=2	MOUSE	3	2.24905	0.284638	2.10863	1.0666	4.69894
769	12.15	12.23	39.16	32.76	29.31	sp|Q62465|VAT1_MOUSE	Synaptic vesicle membrane protein VAT-1 homolog OS=Mus musculus GN=Vat1 PE=1 SV=3	MOUSE	9	1.20226	0.284783	1.35519	0.887156	1.6293
2291	2	2.25	16.44	10.96	2.74	sp|P49615|CDK5_MOUSE	Cyclin-dependent kinase 5 OS=Mus musculus GN=Cdk5 PE=1 SV=1	MOUSE	1	0.440555	0.284974	2.0893	0.20893	0.92045
2901	0.18	0.43	12.6	8.126	0.8292	sp|Q8CJ53|CIP4_MOUSE	Cdc42-interacting protein 4 OS=Mus musculus GN=Trip10 PE=1 SV=2	MOUSE	2	3.25087	0.285689	2.18776	1.48594	7.17794
2630	0.89	2.28	9.98	4.501	4.501	sp|Q6DVA0|LEMD2_MOUSE	LEM domain-containing protein 2 OS=Mus musculus GN=Lemd2 PE=1 SV=1	MOUSE	2	2.22844	0.286057	2.0893	1.0666	4.69894
1721	4	4	12.5	6.875	6.875	sp|Q9DCJ9|NPL_MOUSE	N-acetylneuraminate lyase OS=Mus musculus GN=Npl PE=1 SV=1	MOUSE	2	0.83946	0.286138	2.10863	0.401791	1.77011
815	11.51	13.3	34.75	26.95	24.35	sp|Q924M7|MPI_MOUSE	Mannose-6-phosphate isomerase OS=Mus musculus GN=Mpi PE=2 SV=1	MOUSE	11	1.15878	0.286202	1.48594	0.77983	1.7378
346	26.11	59.86	46.96	37.16	34.9	sp|Q6PIE5|AT1A2_MOUSE	Sodium/potassium-transporting ATPase subunit alpha-2 OS=Mus musculus GN=Atp1a2 PE=1 SV=1	MOUSE	51	1.13763	0.287345	1.28233	0.887156	1.44544
471	19.86	20.46	17.89	15.2	11.46	sp|Q3UPL0|SC31A_MOUSE	Protein transport protein Sec31A OS=Mus musculus GN=Sec31a PE=1 SV=2	MOUSE	12	1.57036	0.287756	1.55597	1.00925	2.12814
2193	2.01	2.07	19.37	7.813	4.062	sp|Q8BJZ4|RT35_MOUSE	28S ribosomal protein S35, mitochondrial OS=Mus musculus GN=Mrps35 PE=2 SV=2	MOUSE	1	0.469894	0.288084	25.1189	0.0337287	11.8032
133	47.89	47.94	60.86	57.22	53.35	sp|Q01149|CO1A2_MOUSE	Collagen alpha-2(I) chain OS=Mus musculus GN=Col1a2 PE=2 SV=2	MOUSE	113	0.258226	0.288253	1.55597	0.190546	0.401791
1511	4.69	4.94	41.55	19.03	13.94	sp|Q99MQ4|ASPN_MOUSE	Asporin OS=Mus musculus GN=Aspn PE=1 SV=1	MOUSE	5	0.319154	0.288969	1.45881	0.212814	0.465586
3236	0.06	0.13	11.57	3.605	1.392	sp|A2AHC3|CAMP1_MOUSE	Calmodulin-regulated spectrin-associated protein 1 OS=Mus musculus GN=Camsap1 PE=1 SV=1	MOUSE	5	0.444631	0.289286	2.0893	0.212814	0.928966
788	12	12	60.56	50.7	50.7	sp|Q9CQI6|COTL1_MOUSE	Coactosin-like protein OS=Mus musculus GN=Cotl1 PE=1 SV=3	MOUSE	6	2.60615	0.289881	1.48594	1.75388	4.13048
2401	2	2	15.83	6.564	6.564	sp|Q9QZ73|DCNL1_MOUSE	DCN1-like protein 1 OS=Mus musculus GN=Dcun1d1 PE=2 SV=1	MOUSE	1	99.0832	0.289943	1	99.0832	99.0832
181	41.32	42.34	38.74	30.36	23.66	sp|Q9JKF1|IQGA1_MOUSE	Ras GTPase-activating-like protein IQGAP1 OS=Mus musculus GN=Iqgap1 PE=1 SV=2	MOUSE	34	0.685488	0.29024	1.43219	0.544503	0.981748
3125	0.08	2.15	8.957	4.112	1.615	RRRRRsp|O54781|SRPK2_MOUSE	REVERSED SRSF protein kinase 2 OS=Mus musculus GN=Srpk2 PE=1 SV=2	MOUSE	2	0.444631	0.290339	2.10863	0.212814	0.937562
1553	4.38	4.41	61.48	37.04	29.63	sp|Q9CQN7|RM41_MOUSE	39S ribosomal protein L41, mitochondrial OS=Mus musculus GN=Mrpl41 PE=2 SV=1	MOUSE	4	0.432514	0.290616	2.26986	0.165959	0.981748
2810	0.3	2.78	19.75	7.287	5.273	sp|O88329|MYO1A_MOUSE	Unconventional myosin-Ia OS=Mus musculus GN=Myo1a PE=2 SV=2	MOUSE	8	0.461318	0.291108	1.94089	0.237684	0.895365
97	59.22	59.51	67.9	59.81	50.48	sp|Q9D0E1|HNRPM_MOUSE	Heterogeneous nuclear ribonucleoprotein M OS=Mus musculus GN=Hnrnpm PE=1 SV=3	MOUSE	40	1.80302	0.291159	1.18032	1.52757	2.0893
3032	0.12	0.14	16.25	10.63	0	sp|Q9D7N6|RM30_MOUSE	39S ribosomal protein L30, mitochondrial OS=Mus musculus GN=Mrpl30 PE=2 SV=1	MOUSE	0	2.208	0.292021	2.10863	1.04713	4.61318
1903	2.7	4.83	9.451	4.802	2.515	sp|P09470|ACE_MOUSE	Angiotensin-converting enzyme OS=Mus musculus GN=Ace PE=1 SV=3	MOUSE	5	1.02802	0.292025	1.44544	0.711214	1.48594
2957	0.15	0.18	5.633	1.244	0	RRRRRsp|O35206|COFA1_MOUSE	REVERSED Collagen alpha-1(XV) chain OS=Mus musculus GN=Col15a1 PE=1 SV=2	MOUSE	0	1.99526	0.292205	24.6604	0.0809096	27.7971
2013	2.21	2.35	54.55	54.55	54.55	sp|Q9D173|TOM7_MOUSE	Mitochondrial import receptor subunit TOM7 homolog OS=Mus musculus GN=Tomm7 PE=2 SV=1	MOUSE	3	0.724436	0.292429	1.48594	0.474242	1.07647
716	13.21	13.36	28.35	21.06	16.93	sp|Q8C0C7|SYFA_MOUSE	Phenylalanine--tRNA ligase alpha subunit OS=Mus musculus GN=Farsa PE=2 SV=1	MOUSE	10	1.08643	0.292596	1.28233	0.847227	1.39316
1409	5.5	5.67	51.79	44.64	29.76	sp|P59999|ARPC4_MOUSE	Actin-related protein 2/3 complex subunit 4 OS=Mus musculus GN=Arpc4 PE=1 SV=3	MOUSE	5	1.33045	0.293919	1.65959	0.801678	3.90841
1500	4.8	4.96	12.95	8.453	3.597	sp|Q6A0A9|F120A_MOUSE	Constitutive coactivator of PPAR-gamma-like protein 1 OS=Mus musculus GN=FAM120A PE=1 SV=2	MOUSE	4	0.879023	0.294044	1.94089	0.452898	1.70608
2392	2	2	12.02	6.831	3.825	sp|Q9D7H3|RTCA_MOUSE	RNA 3'-terminal phosphate cyclase OS=Mus musculus GN=RtcA PE=2 SV=2	MOUSE	1	2.1677	0.294642	2.0893	1.03753	4.57088
609	15.56	16.01	28.01	23.36	16.7	sp|Q61703|ITIH2_MOUSE	Inter-alpha-trypsin inhibitor heavy chain H2 OS=Mus musculus GN=Itih2 PE=1 SV=1	MOUSE	13	1.28233	0.294798	1.39316	0.92045	1.69044
907	9.99	10.11	30.8	28.9	25.86	sp|Q61792|LASP1_MOUSE	LIM and SH3 domain protein 1 OS=Mus musculus GN=Lasp1 PE=1 SV=1	MOUSE	7	0.751623	0.294982	1.55597	0.483059	1.1695
1144	7.51	7.64	23.44	14.71	13.72	sp|Q63932|MP2K2_MOUSE	Dual specificity mitogen-activated protein kinase kinase 2 OS=Mus musculus GN=Map2k2 PE=1 SV=2	MOUSE	5	1.55597	0.29527	2.22844	0.698232	3.56451
49	81.24	81.45	94.97	90.83	87.57	sp|P08249|MDHM_MOUSE	Malate dehydrogenase, mitochondrial OS=Mus musculus GN=Mdh2 PE=1 SV=3	MOUSE	129	0.963829	0.295761	1.07647	0.903649	1.03753
1196	6.96	7.03	20.18	18.35	14.07	sp|P35550|FBRL_MOUSE	rRNA 2'-O-methyltransferase fibrillarin OS=Mus musculus GN=Fbl PE=1 SV=2	MOUSE	4	0.218776	0.296389	2.53513	0.0981748	0.554626
241	34.6	35.06	35.19	33.33	29.18	sp|Q8VIJ6|SFPQ_MOUSE	Splicing factor, proline- and glutamine-rich OS=Mus musculus GN=Sfpq PE=1 SV=1	MOUSE	25	0.420727	0.296447	1.47231	0.337287	0.619441
1427	5.39	5.55	23.33	14.37	10	sp|Q3V384|LACE1_MOUSE	Lactation elevated protein 1 OS=Mus musculus GN=Lace1 PE=2 SV=1	MOUSE	5	0.648634	0.29696	1.67494	0.387258	1.08643
3074	0.1	0.12	7.296	3.648	0	sp|Q99JR5|TINAL_MOUSE	Tubulointerstitial nephritis antigen-like OS=Mus musculus GN=Tinagl1 PE=1 SV=1	MOUSE	0	1.75388	0.29707	23.5505	0.0744732	25.8226
447	20.88	21.01	40.93	32.08	29.87	sp|O35857|TIM44_MOUSE	Mitochondrial import inner membrane translocase subunit TIM44 OS=Mus musculus GN=Timm44 PE=2 SV=2	MOUSE	12	1.38038	0.297551	1.28233	1.07647	1.7378
2299	2	2.12	10.19	4.512	3.202	sp|Q9DBR0|AKAP8_MOUSE	A-kinase anchor protein 8 OS=Mus musculus GN=Akap8 PE=1 SV=1	MOUSE	3	2.14783	0.298027	2.0893	1.02802	4.52898
2696	0.54	2.8	19.63	12.57	10.47	sp|Q9Z1G3|VATC1_MOUSE	V-type proton ATPase subunit C 1 OS=Mus musculus GN=Atp6v1c1 PE=1 SV=4	MOUSE	5	0.11272	0.298171	33.7287	0.0169044	3.80189
1183	7.16	15.84	35.89	24.95	20.79	sp|Q9DCV7|K2C7_MOUSE	Keratin, type II cytoskeletal 7 OS=Mus musculus GN=Krt7 PE=1 SV=1	MOUSE	10	0.263027	0.298196	2.72898	0.0963829	0.717794
1478	4.97	12.62	18.56	10.71	6.272	sp|G5E8K5|ANK3_MOUSE	Ankyrin-3 OS=Mus musculus GN=Ank3 PE=1 SV=1	MOUSE	10	0.660693	0.298655	2.44343	0.288403	1.61436
2325	2	2.03	10.36	3.972	3.109	sp|Q91W39|NCOA5_MOUSE	Nuclear receptor coactivator 5 OS=Mus musculus GN=Ncoa5 PE=1 SV=1	MOUSE	1	0.409261	0.299282	5.64937	0.0717794	2.31206
934	9.62	9.84	30.26	21.56	12.34	sp|P42227|STAT3_MOUSE	Signal transducer and activator of transcription 3 OS=Mus musculus GN=Stat3 PE=1 SV=2	MOUSE	10	1.47231	0.299389	1.83654	0.801678	2.75423
1760	3.8	4.01	26.51	22.65	21.45	sp|Q9D7N9|APMAP_MOUSE	Adipocyte plasma membrane-associated protein OS=Mus musculus GN=Apmap PE=1 SV=1	MOUSE	5	0.457088	0.299443	2.10863	0.218776	0.963829
349	26.04	26.53	57.66	50.72	48.09	sp|P07759|SPA3K_MOUSE	Serine protease inhibitor A3K OS=Mus musculus GN=Serpina3k PE=1 SV=2	MOUSE	19	0.879023	0.299638	1.34276	0.619441	1.18032
1041	8.44	8.47	41.01	37.64	37.64	sp|Q9D1I5|MCEE_MOUSE	Methylmalonyl-CoA epimerase, mitochondrial OS=Mus musculus GN=Mcee PE=2 SV=1	MOUSE	6	1.88799	0.30002	2.99226	0.630957	5.86138
1958	2.44	2.48	19.32	14.2	14.2	sp|Q9CQ80|VPS25_MOUSE	Vacuolar protein-sorting-associated protein 25 OS=Mus musculus GN=Vps25 PE=2 SV=1	MOUSE	3	1.51356	0.300144	1.30617	1.15878	3.13329
677	14.05	14.14	43.88	41.22	26.6	sp|P61164|ACTZ_MOUSE	Alpha-centractin OS=Mus musculus GN=Actr1a PE=2 SV=1	MOUSE	7	0.765597	0.3002	1.55597	0.49204	1.19124
962	9.32	9.38	23.06	16.42	16.42	sp|Q61074|PPM1G_MOUSE	Protein phosphatase 1G OS=Mus musculus GN=Ppm1g PE=2 SV=3	MOUSE	6	1.03753	0.300402	1.61436	0.642688	1.67494
81	65.51	65.6	91.08	89.5	83.99	sp|P07310|KCRM_MOUSE	Creatine kinase M-type OS=Mus musculus GN=Ckm PE=1 SV=1	MOUSE	112	0.772681	0.300448	1.07647	0.724436	0.831764
2110	2.03	3.03	19.08	8.195	2.049	sp|Q3ULF4|SPG7_MOUSE	Paraplegin OS=Mus musculus GN=Spg7 PE=1 SV=1	MOUSE	2	2.12814	0.301193	2.0893	1.01859	4.44631
3308	0.05	0.31	7.476	3.19	0.619	sp|Q8C147|DOCK8_MOUSE	Dedicator of cytokinesis protein 8 OS=Mus musculus GN=Dock8 PE=1 SV=4	MOUSE	4	2.12814	0.30138	2.0893	1.01859	4.44631
2039	2.13	2.14	26.7	23.3	17.48	sp|P85094|ISC2A_MOUSE	Isochorismatase domain-containing protein 2A, mitochondrial OS=Mus musculus GN=Isoc2a PE=2 SV=1	MOUSE	2	0.242103	0.301423	4.44631	0.0549541	1.07647
688	13.86	14.45	34.44	26.56	17.01	sp|P53395|ODB2_MOUSE	Lipoamide acyltransferase component of branched-chain alpha-keto acid dehydrogenase complex, mitochondrial OS=Mus musculus GN=Dbt PE=2 SV=2	MOUSE	8	2.58226	0.301725	1.61436	1.59956	4.28549
1035	8.5	8.64	29.92	26.42	20.22	sp|Q9JIF0|ANM1_MOUSE	Protein arginine N-methyltransferase 1 OS=Mus musculus GN=Prmt1 PE=1 SV=1	MOUSE	7	1.04713	0.301793	1.35519	0.772681	1.41906
718	13.19	13.27	31.71	20.35	16.81	sp|P37040|NCPR_MOUSE	NADPH--cytochrome P450 reductase OS=Mus musculus GN=Por PE=1 SV=2	MOUSE	9	0.801678	0.302388	1.2942	0.619441	1.03753
2631	0.89	1.27	33.33	17.09	10.26	sp|P60521|GBRL2_MOUSE	Gamma-aminobutyric acid receptor-associated protein-like 2 OS=Mus musculus GN=Gabarapl2 PE=1 SV=1	MOUSE	2	0.461318	0.302757	2.10863	0.2208	0.972747
2205	2.01	2.03	9.297	5.125	3.576	sp|Q9Z1G4|VPP1_MOUSE	V-type proton ATPase 116 kDa subunit a isoform 1 OS=Mus musculus GN=Atp6v0a1 PE=1 SV=3	MOUSE	3	2.12814	0.302904	2.0893	1.01859	4.44631
1002	8.76	8.83	21.6	15.82	12.24	sp|Q08481|PECA1_MOUSE	Platelet endothelial cell adhesion molecule OS=Mus musculus GN=Pecam1 PE=1 SV=1	MOUSE	6	2.24905	0.302934	1.75388	1.28233	3.90841
2488	1.89	2.13	22.34	17.77	7.614	sp|O88952|LIN7C_MOUSE	Protein lin-7 homolog C OS=Mus musculus GN=Lin7c PE=1 SV=2	MOUSE	2	1.23595	0.303005	1.25893	0.981748	1.57036
2	533.95	534.75	88.96	85.09	79.82	sp|Q02566|MYH6_MOUSE	Myosin-6 OS=Mus musculus GN=Myh6 PE=1 SV=2	MOUSE	1648	0.990832	0.303222	1.00925	0.981748	1
1128	7.68	7.81	40	33.33	23.33	sp|Q9CXY6|ILF2_MOUSE	Interleukin enhancer-binding factor 2 OS=Mus musculus GN=Ilf2 PE=1 SV=1	MOUSE	6	0.928966	0.303358	1.36773	0.679204	1.27057
1176	7.22	7.28	19.88	15.51	15.51	sp|Q9D1G3|HHATL_MOUSE	Protein-cysteine N-palmitoyltransferase HHAT-like protein OS=Mus musculus GN=Hhatl PE=1 SV=2	MOUSE	5	0.685488	0.303521	1.47231	0.310456	1.00925
706	13.43	13.51	75.62	73.13	58.21	sp|Q9DB15|RM12_MOUSE	39S ribosomal protein L12, mitochondrial OS=Mus musculus GN=Mrpl12 PE=1 SV=2	MOUSE	10	1.59956	0.304078	1.27057	1.25893	2.03236
1381	5.78	5.87	29.31	26.21	18.62	sp|Q9QZE7|TSNAX_MOUSE	Translin-associated protein X OS=Mus musculus GN=Tsnax PE=1 SV=1	MOUSE	3	1.30617	0.304495	1.57036	0.831764	2.05116
1121	7.79	7.96	37.59	25.89	18.79	sp|Q8QZY1|EIF3L_MOUSE	Eukaryotic translation initiation factor 3 subunit L OS=Mus musculus GN=Eif3l PE=1 SV=1	MOUSE	10	1.22462	0.304922	1.45881	0.83946	1.78649
644	14.78	14.97	18.68	12.61	7.221	sp|P39447|ZO1_MOUSE	Tight junction protein ZO-1 OS=Mus musculus GN=Tjp1 PE=1 SV=2	MOUSE	14	2.10863	0.304949	1.5417	1.36773	2.99226
1434	5.33	5.44	28.77	19.18	16.1	sp|Q3UFY7|5NT3L_MOUSE	Cytosolic 5'-nucleotidase III-like protein OS=Mus musculus GN=Nt5c3l PE=2 SV=2	MOUSE	5	0.855067	0.30508	1.59956	0.539511	1.36773
281	29.79	35.07	88.6	88.6	88.6	sp|P09541|MYL4_MOUSE	Myosin light chain 4 OS=Mus musculus GN=Myl4 PE=2 SV=3	MOUSE	75	0.731139	0.305362	1.28233	0.559758	0.937562
1952	2.46	4.62	37.54	33.66	27.83	sp|Q8WTY4|CPIN1_MOUSE	Anamorsin OS=Mus musculus GN=Ciapin1 PE=1 SV=1	MOUSE	4	0.474242	0.305977	10.5682	0.0501187	5.01187
613	15.44	15.54	39.07	29.56	24.42	sp|Q99JI4|PSMD6_MOUSE	26S proteasome non-ATPase regulatory subunit 6 OS=Mus musculus GN=Psmd6 PE=1 SV=1	MOUSE	10	1.20226	0.307108	1.39316	0.862979	1.69044
492	19.27	19.33	31.46	22.65	16.02	sp|Q9QZE5|COPG1_MOUSE	Coatomer subunit gamma-1 OS=Mus musculus GN=Copg1 PE=2 SV=1	MOUSE	13	0.972747	0.307702	1.22462	0.794328	1.19124
1616	4.11	4.14	23.04	9.6	5.6	sp|Q8BMA6|SRP68_MOUSE	Signal recognition particle 68 kDa protein OS=Mus musculus GN=Srp68 PE=2 SV=2	MOUSE	4	0.505825	0.307921	1.75388	0.285759	0.887156
1804	3.41	3.51	10.98	9.827	7.225	sp|Q91VC9|GHITM_MOUSE	Growth hormone-inducible transmembrane protein OS=Mus musculus GN=Ghitm PE=2 SV=1	MOUSE	3	0.698232	0.308037	2.0893	0.334195	1.45881
3300	0.05	0.79	16.67	2.837	0.591	sp|A2AJI0|MA7D1_MOUSE	MAP7 domain-containing protein 1 OS=Mus musculus GN=Map7d1 PE=1 SV=1	MOUSE	1	1.19124	0.308051	1.5417	0.772681	1.83654
1173	7.22	7.35	28.66	21.34	12.55	sp|Q61655|DD19A_MOUSE	ATP-dependent RNA helicase DDX19A OS=Mus musculus GN=Ddx19a PE=2 SV=2	MOUSE	6	1.0666	0.308051	1.61436	0.660693	1.72187
2746	0.41	0.63	9.669	4.835	4.58	RRRRRsp|P31938|MP2K1_MOUSE	REVERSED Dual specificity mitogen-activated protein kinase kinase 1 OS=Mus musculus GN=Map2k1 PE=1 SV=2	MOUSE	3	0.469894	0.308098	2.10863	0.224905	0.990832
2315	2	2.05	20.83	12.82	7.051	sp|Q9CWZ7|SNAG_MOUSE	Gamma-soluble NSF attachment protein OS=Mus musculus GN=Napg PE=1 SV=1	MOUSE	2	2.0893	0.308134	2.10863	0.990832	4.36516
562	16.63	16.86	49.39	44.85	33.94	sp|P10518|HEM2_MOUSE	Delta-aminolevulinic acid dehydratase OS=Mus musculus GN=Alad PE=1 SV=1	MOUSE	10	0.465586	0.308499	1.61436	0.353183	0.751623
1947	2.48	2.51	40.5	10	10	sp|Q80ZS3|RT26_MOUSE	28S ribosomal protein S26, mitochondrial OS=Mus musculus GN=Mrps26 PE=2 SV=1	MOUSE	2	1.95884	0.308499	24.6604	0.0794328	27.5423
2643	0.83	1.11	9.298	4.154	1.978	sp|Q9EQZ6|RPGF4_MOUSE	Rap guanine nucleotide exchange factor 4 OS=Mus musculus GN=Rapgef4 PE=1 SV=1	MOUSE	3	2.07014	0.30941	2.0893	0.990832	4.36516
1330	6.02	6.03	26.95	17.07	15.27	sp|O35864|CSN5_MOUSE	COP9 signalosome complex subunit 5 OS=Mus musculus GN=Cops5 PE=1 SV=3	MOUSE	7	1.44544	0.309512	1.41906	1.01859	2.10863
2695	0.55	0.59	10.87	4.539	2.063	sp|A4Q9F4|TTL11_MOUSE	Tubulin polyglutamylase TTLL11 OS=Mus musculus GN=Ttll11 PE=2 SV=1	MOUSE	2	2.07014	0.310587	4.87528	0.42462	10.5682
627	15.15	15.7	41.02	32.41	24.38	sp|Q8VBT1|TXLNB_MOUSE	Beta-taxilin OS=Mus musculus GN=Txlnb PE=2 SV=2	MOUSE	14	0.30761	0.311116	1.41906	0.214783	0.436516
1855	3.07	3.2	33.6	21.6	21.6	sp|Q9CQV1|TIM16_MOUSE	Mitochondrial import inner membrane translocase subunit TIM16 OS=Mus musculus GN=Pam16 PE=2 SV=1	MOUSE	4	0.937562	0.31121	1.61436	0.580764	1.51356
2103	2.04	2.05	11.53	7.529	3.765	sp|Q8VCA8|SCRN2_MOUSE	Secernin-2 OS=Mus musculus GN=Scrn2 PE=2 SV=1	MOUSE	1	0.0679204	0.311301	31.9154	0.0141906	2.1677
918	9.78	9.95	57.14	47.96	35.71	sp|P61759|PFD3_MOUSE	Prefoldin subunit 3 OS=Mus musculus GN=Vbp1 PE=2 SV=2	MOUSE	6	0.325087	0.311989	2.03236	0.165959	0.660693
818	11.41	12.24	17.15	12.14	8.96	sp|Q9EPL8|IPO7_MOUSE	Importin-7 OS=Mus musculus GN=Ipo7 PE=1 SV=2	MOUSE	8	6.60693	0.312328	2.51189	2.63027	10.9648
1288	6.17	6.25	18.42	10.27	8.439	sp|A6H611|MIPEP_MOUSE	Mitochondrial intermediate peptidase OS=Mus musculus GN=Mipep PE=2 SV=1	MOUSE	5	0.963829	0.312574	1.8197	0.529663	1.75388
3296	0.05	2.09	9.103	4	1.517	sp|Q8CB87|RAB44_MOUSE	Ras-related protein Rab-44 OS=Mus musculus GN=Rab44 PE=2 SV=1	MOUSE	1	0.47863	0.312646	2.0893	0.226986	1
407	22.62	23.09	57.19	50.53	40.35	sp|Q99020|ROAA_MOUSE	Heterogeneous nuclear ribonucleoprotein A/B OS=Mus musculus GN=Hnrnpab PE=1 SV=1	MOUSE	13	0.316228	0.312689	1.30617	0.242103	0.413047
533	17.83	21.2	80.41	74.74	69.59	sp|P50462|CSRP3_MOUSE	Cysteine and glycine-rich protein 3 OS=Mus musculus GN=Csrp3 PE=1 SV=1	MOUSE	26	2.01372	0.312788	1.22462	1.64437	2.53513
1829	3.25	3.38	43.53	43.53	43.53	sp|Q9DC77|SMPX_MOUSE	Small muscular protein OS=Mus musculus GN=Smpx PE=2 SV=2	MOUSE	4	1.03753	0.312903	1.34276	0.772681	1.67494
503	18.89	19.05	40.66	32.53	29.23	sp|Q8R016|BLMH_MOUSE	Bleomycin hydrolase OS=Mus musculus GN=Blmh PE=2 SV=1	MOUSE	12	1.72187	0.313136	1.51356	1.13763	3.16228
1606	4.14	4.17	21.9	19.52	13.33	sp|Q91YN9|BAG2_MOUSE	BAG family molecular chaperone regulator 2 OS=Mus musculus GN=Bag2 PE=1 SV=1	MOUSE	3	0.296483	0.313212	4.48745	0.0654636	1.33045
2915	0.17	0.87	7.713	4.212	0.7659	RRRRRsp|Q8C3J5|DOCK2_MOUSE	REVERSED Dedicator of cytokinesis protein 2 OS=Mus musculus GN=Dock2 PE=1 SV=3	MOUSE	3	2.05116	0.313644	2.0893	0.981748	4.32514
89	61.49	61.79	37.53	27.61	20.58	sp|Q8CC88|VWA8_MOUSE	von Willebrand factor A domain-containing protein 8 OS=Mus musculus GN=Vwa8 PE=2 SV=2	MOUSE	33	0.630957	0.313649	1.22462	0.519996	0.772681
1185	7.13	7.25	30.24	27.42	17.34	sp|P27573|MYP0_MOUSE	Myelin protein P0 OS=Mus musculus GN=Mpz PE=1 SV=1	MOUSE	5	8.3946	0.31429	1.95884	4.28549	17.378
1397	5.62	5.7	30.04	30.04	27.9	sp|Q9D6Y7|MSRA_MOUSE	Mitochondrial peptide methionine sulfoxide reductase OS=Mus musculus GN=Msra PE=1 SV=1	MOUSE	5	0.711214	0.314306	1.45881	0.487529	1.03753
328	26.87	26.93	81.59	72.14	70.15	sp|P37804|TAGL_MOUSE	Transgelin OS=Mus musculus GN=Tagln PE=1 SV=3	MOUSE	22	0.794328	0.314577	1.19124	0.636796	0.946237
2499	1.84	3.06	45.45	45.45	45.45	sp|P63254|CRIP1_MOUSE	Cysteine-rich protein 1 OS=Mus musculus GN=Crip1 PE=2 SV=2	MOUSE	4	0.586138	0.315176	4.48745	0.131826	2.63027
275	30.31	31.65	83.04	83.04	80.36	sp|O08709|PRDX6_MOUSE	Peroxiredoxin-6 OS=Mus musculus GN=Prdx6 PE=1 SV=3	MOUSE	21	1.39316	0.315705	1.1695	1.19124	1.65959
2411	2	2	8.235	3.059	3.059	sp|Q7TQ95|LNP_MOUSE	Protein lunapark OS=Mus musculus GN=Lnp PE=1 SV=1	MOUSE	1	0.47863	0.315887	2.10863	0.229087	1.00925
1245	6.51	7.41	30.38	23.12	18.01	sp|Q9EPC1|PARVA_MOUSE	Alpha-parvin OS=Mus musculus GN=Parva PE=1 SV=1	MOUSE	9	3.56451	0.316196	2.03236	1.75388	8.70964
1484	4.94	5.4	18.22	9.208	8.713	sp|Q64737|PUR2_MOUSE	Trifunctional purine biosynthetic protein adenosine-3 OS=Mus musculus GN=Gart PE=2 SV=3	MOUSE	7	1.09648	0.31645	1.41906	0.772681	1.55597
2371	2	2.01	7.071	3.838	3.838	sp|O55026|ENTP2_MOUSE	Ectonucleoside triphosphate diphosphohydrolase 2 OS=Mus musculus GN=Entpd2 PE=1 SV=2	MOUSE	3	3.16228	0.316672	2.48886	1.27057	9.12011
459	20.36	20.45	73.36	66.36	53.27	sp|Q6ZWV3|RL10_MOUSE	60S ribosomal protein L10 OS=Mus musculus GN=Rpl10 PE=2 SV=3	MOUSE	16	0.554626	0.317208	1.24738	0.444631	0.691831
3068	0.1	0.12	7.673	3.396	0	sp|Q9Z110|P5CS_MOUSE	Delta-1-pyrroline-5-carboxylate synthase OS=Mus musculus GN=Aldh18a1 PE=2 SV=2	MOUSE	0	0.487529	0.317256	2.0893	0.231206	1.01859
422	21.92	21.94	61.19	50.25	44.03	sp|Q99KJ8|DCTN2_MOUSE	Dynactin subunit 2 OS=Mus musculus GN=Dctn2 PE=1 SV=3	MOUSE	16	0.847227	0.317849	1.21339	0.698232	1.02802
245	33.9	33.94	63.87	63.87	63.87	sp|Q9CR68|UCRI_MOUSE	Cytochrome b-c1 complex subunit Rieske, mitochondrial OS=Mus musculus GN=Uqcrfs1 PE=1 SV=1	MOUSE	27	0.870964	0.318179	1.13763	0.751623	0.990832
3168	0.07	2.12	7.936	1.426	0.248	RRRRRsp|Q3TKT4|SMCA4_MOUSE	REVERSED Transcription activator BRG1 OS=Mus musculus GN=Smarca4 PE=1 SV=1	MOUSE	1	1.92309	0.318435	2.46604	0.77983	3.28095
560	16.69	16.71	33.33	25.4	23.81	sp|Q9JK53|PRELP_MOUSE	Prolargin OS=Mus musculus GN=Prelp PE=2 SV=2	MOUSE	9	0.496592	0.318458	1.35519	0.369828	0.672977
1077	8.06	8.07	13.94	7.657	7.657	sp|Q64213|SF01_MOUSE	Splicing factor 1 OS=Mus musculus GN=Sf1 PE=1 SV=6	MOUSE	5	0.772681	0.31882	1.78649	0.432514	1.38038
1485	4.94	5.05	25.14	20.11	17.32	sp|Q505D7|OPA3_MOUSE	Optic atrophy 3 protein homolog OS=Mus musculus GN=Opa3 PE=1 SV=1	MOUSE	5	0.765597	0.320038	1.5417	0.432514	1.18032
3376	0.05	0.06	5.251	2.148	0	sp|Q7TPZ8|CBPA1_MOUSE	Carboxypeptidase A1 OS=Mus musculus GN=Cpa1 PE=2 SV=1	MOUSE	0	2.01372	0.320116	2.0893	0.963829	4.2462
993	8.92	9	43.82	36.52	32.02	sp|Q9D1P0|RM13_MOUSE	39S ribosomal protein L13, mitochondrial OS=Mus musculus GN=Mrpl13 PE=2 SV=1	MOUSE	5	1.10662	0.320129	1.5417	0.717794	1.70608
875	10.31	10.59	31.74	23.17	16.62	sp|Q9JMC3|DNJA4_MOUSE	DnaJ homolog subfamily A member 4 OS=Mus musculus GN=Dnaja4 PE=2 SV=1	MOUSE	5	0.787046	0.320193	1.48594	0.505825	1.1695
621	15.27	15.34	33.82	28.57	19.54	sp|Q8R1S0|COQ6_MOUSE	Ubiquinone biosynthesis monooxygenase COQ6 OS=Mus musculus GN=Coq6 PE=2 SV=3	MOUSE	8	0.570164	0.320354	1.34276	0.42462	0.765597
584	16.18	16.38	26.69	21	16.67	sp|Q9Z1E4|GYS1_MOUSE	Glycogen [starch] synthase, muscle OS=Mus musculus GN=Gys1 PE=1 SV=2	MOUSE	11	0.452898	0.320695	1.70608	0.197697	0.772681
2059	2.08	2.11	18.46	14.31	3.846	sp|Q8VCT3|AMPB_MOUSE	Aminopeptidase B OS=Mus musculus GN=Rnpep PE=2 SV=2	MOUSE	2	0.879023	0.320724	2.53513	0.346737	2.22844
237	34.89	35.02	53.78	49.66	45.77	sp|Q9D8N0|EF1G_MOUSE	Elongation factor 1-gamma OS=Mus musculus GN=Eef1g PE=1 SV=3	MOUSE	24	1.03753	0.321138	1.19124	0.870964	1.20226
402	23.02	23.13	41.79	35.93	31.71	sp|Q8VCW8|ACSF2_MOUSE	Acyl-CoA synthetase family member 2, mitochondrial OS=Mus musculus GN=Acsf2 PE=2 SV=1	MOUSE	14	0.731139	0.321929	1.24738	0.591562	0.912011
1011	8.69	8.81	21.13	17.27	17.27	sp|Q91VM5|RMXL1_MOUSE	RNA binding motif protein, X-linked-like-1 OS=Mus musculus GN=Rbmxl1 PE=1 SV=1	MOUSE	8	3.49945	0.322063	1.67494	2.0893	5.15229
2099	2.04	2.12	12.01	6.35	2.066	sp|Q8BYJ6|TBCD4_MOUSE	TBC1 domain family member 4 OS=Mus musculus GN=Tbc1d4 PE=1 SV=2	MOUSE	4	2.01372	0.32235	2.10863	0.954993	4.20727
1308	6.09	6.11	20.1	13.16	11	sp|Q8BP40|PPA6_MOUSE	Lysophosphatidic acid phosphatase type 6 OS=Mus musculus GN=Acp6 PE=2 SV=1	MOUSE	5	3.63078	0.322353	4.69894	0.772681	19.2309
3060	0.1	0.2	8.6	4.914	0	sp|Q9D668|ARRD2_MOUSE	Arrestin domain-containing protein 2 OS=Mus musculus GN=Arrdc2 PE=2 SV=1	MOUSE	0	0.487529	0.322694	2.10863	0.233346	1.02802
1038	8.46	8.5	37.54	28.71	27.44	sp|P28352|APEX1_MOUSE	DNA-(apurinic or apyrimidinic site) lyase OS=Mus musculus GN=Apex1 PE=1 SV=2	MOUSE	5	1.21339	0.3227	1.67494	0.724436	2.03236
862	10.62	10.65	30.2	24.75	22.28	sp|P01867|IGG2B_MOUSE	Ig gamma-2B chain C region OS=Mus musculus GN=Igh-3 PE=1 SV=3	MOUSE	7	0.376704	0.323283	1.78649	0.237684	0.672977
936	9.62	9.7	24.51	17.7	15.73	sp|Q9R0H0|ACOX1_MOUSE	Peroxisomal acyl-coenzyme A oxidase 1 OS=Mus musculus GN=Acox1 PE=1 SV=5	MOUSE	7	0.210863	0.323669	5.34564	0.0328095	1.1272
390	23.67	23.55	46.46	39.11	37.27	sp|Q9DBC7|KAP0_MOUSE	cAMP-dependent protein kinase type I-alpha regulatory subunit OS=Mus musculus GN=Prkar1a PE=1 SV=3	MOUSE	15	1.0666	0.323715	1.19124	0.895365	1.27057
1994	2.28	2.31	27.01	21.9	16.06	sp|P41105|RL28_MOUSE	60S ribosomal protein L28 OS=Mus musculus GN=Rpl28 PE=1 SV=2	MOUSE	3	1.30617	0.323727	1.24738	1.04713	1.6293
2955	0.15	0.18	10.5	3.231	0	sp|Q5SUE7|ADAD1_MOUSE	Adenosine deaminase domain-containing protein 1 OS=Mus musculus GN=Adad1 PE=1 SV=1	MOUSE	0	1.99526	0.324338	2.0893	0.954993	4.16869
941	9.59	11.61	27.81	21.01	15.35	sp|O08810|U5S1_MOUSE	116 kDa U5 small nuclear ribonucleoprotein component OS=Mus musculus GN=Eftud2 PE=2 SV=1	MOUSE	11	1.34276	0.324481	1.40605	0.954993	3.37287
3065	0.1	0.13	3.02	1.834	0	RRRRRsp|Q60591|NFAC2_MOUSE	REVERSED Nuclear factor of activated T-cells, cytoplasmic 2 OS=Mus musculus GN=Nfatc2 PE=1 SV=3	MOUSE	0	1.88799	0.324693	2.10863	0.895365	3.94457
414	22.3	24.38	59.32	59.32	56.61	sp|P14206|RSSA_MOUSE	40S ribosomal protein SA OS=Mus musculus GN=Rpsa PE=1 SV=4	MOUSE	21	2.58226	0.325082	1.44544	1.78649	3.80189
2055	2.09	2.1	22.07	14.08	6.103	sp|Q8VDP6|CDIPT_MOUSE	CDP-diacylglycerol--inositol 3-phosphatidyltransferase OS=Mus musculus GN=Cdipt PE=1 SV=1	MOUSE	1	1.99526	0.32567	2.0893	0.954993	4.16869
982	9.07	9.17	46.77	39.54	29.66	sp|O88441|MTX2_MOUSE	Metaxin-2 OS=Mus musculus GN=Mtx2 PE=1 SV=1	MOUSE	9	0.539511	0.326004	1.75388	0.199526	0.946237
1327	6.03	6.04	34.91	31.95	25.44	sp|Q9CZB0|C560_MOUSE	Succinate dehydrogenase cytochrome b560 subunit, mitochondrial OS=Mus musculus GN=Sdhc PE=2 SV=1	MOUSE	5	1.88799	0.326147	1.59956	1.18032	2.77971
2954	0.15	0.18	8.709	2.518	0.9444	RRRRRsp|Q9R1C7|PR40A_MOUSE	REVERSED Pre-mRNA-processing factor 40 homolog A OS=Mus musculus GN=Prpf40a PE=1 SV=1	MOUSE	2	2.05116	0.326474	24.8886	0.0824138	28.3139
1537	4.48	10.1	34.16	34.16	24.53	sp|P62960|YBOX1_MOUSE	Nuclease-sensitive element-binding protein 1 OS=Mus musculus GN=Ybx1 PE=1 SV=3	MOUSE	6	0.862979	0.326484	1.43219	0.60256	1.23595
2620	0.94	1.09	22.53	11.07	11.07	sp|Q8BXV2|BRI3B_MOUSE	BRI3-binding protein OS=Mus musculus GN=Bri3bp PE=2 SV=1	MOUSE	2	0.325087	0.326977	1.72187	0.167494	0.559758
442	21.04	21.2	58.01	45.92	45.92	sp|Q9D020|5NT3_MOUSE	Cytosolic 5'-nucleotidase 3 OS=Mus musculus GN=Nt5c3 PE=1 SV=4	MOUSE	18	1.15878	0.32702	1.40605	0.824138	1.65959
973	9.19	9.8	41.67	34.9	29.17	sp|Q61733|RT31_MOUSE	28S ribosomal protein S31, mitochondrial OS=Mus musculus GN=Mrps31 PE=2 SV=1	MOUSE	7	1.0666	0.327376	1.33045	0.801678	1.41906
1281	6.22	6.28	16.58	16.58	15.22	sp|Q91VA6|PDIP2_MOUSE	Polymerase delta-interacting protein 2 OS=Mus musculus GN=Poldip2 PE=2 SV=1	MOUSE	4	0.83946	0.327893	1.57036	0.539511	1.31826
2213	2.01	2.02	12.96	2.91	2.91	sp|P39749|FEN1_MOUSE	Flap endonuclease 1 OS=Mus musculus GN=Fen1 PE=1 SV=1	MOUSE	1	1.97697	0.328139	2.0893	0.946237	4.13048
1756	3.84	4.01	19.03	12.36	8.381	sp|Q91YP2|NEUL_MOUSE	Neurolysin, mitochondrial OS=Mus musculus GN=Nln PE=2 SV=1	MOUSE	4	1	0.328454	1.99526	0.501187	1.87068
2228	2.01	2.01	13.95	3.488	3.488	sp|Q9CZA6|NDE1_MOUSE	Nuclear distribution protein nudE homolog 1 OS=Mus musculus GN=Nde1 PE=1 SV=1	MOUSE	1	0.496592	0.32852	2.10863	0.237684	1.04713
2361	2	2.01	9.412	2.549	2.549	sp|Q8BTS4|NUP54_MOUSE	Nuclear pore complex protein Nup54 OS=Mus musculus GN=Nup54 PE=1 SV=1	MOUSE	1	0.496592	0.328588	2.10863	0.237684	1.04713
805	11.71	12.04	39.09	24.6	20.63	sp|O35841|API5_MOUSE	Apoptosis inhibitor 5 OS=Mus musculus GN=Api5 PE=2 SV=2	MOUSE	13	0.654636	0.328972	1.70608	0.369828	1.11686
2909	0.18	0.21	5.603	1.401	0	sp|Q8CCN5|BCAS3_MOUSE	Breast carcinoma-amplified sequence 3 homolog OS=Mus musculus GN=Bcas3 PE=1 SV=2	MOUSE	0	0.816582	0.329776	4.87528	0.165959	3.98107
721	13.11	13.29	55.42	48.19	33.73	sp|Q9WV55|VAPA_MOUSE	Vesicle-associated membrane protein-associated protein A OS=Mus musculus GN=Vapa PE=1 SV=2	MOUSE	9	1.19124	0.329866	1.36773	0.870964	1.69044
480	19.55	19.82	38.12	25.95	18.96	sp|Q922B2|SYDC_MOUSE	Aspartate--tRNA ligase, cytoplasmic OS=Mus musculus GN=Dars PE=2 SV=2	MOUSE	11	0.704693	0.329964	1.36773	0.515229	0.963829
1761	3.79	17.31	34.35	21.53	15.76	sp|Q9ET01|PYGL_MOUSE	Glycogen phosphorylase, liver form OS=Mus musculus GN=Pygl PE=1 SV=4	MOUSE	19	1.35519	0.330212	2.18776	0.619441	4.44631
1502	4.8	4.86	38.83	33.68	24.05	sp|Q6PCP5|MFF_MOUSE	Mitochondrial fission factor OS=Mus musculus GN=Mff PE=1 SV=1	MOUSE	3	1.95884	0.330367	2.0893	0.937562	4.13048
2881	0.2	0.88	12.11	7.44	2.648	sp|P42230|STA5A_MOUSE	Signal transducer and activator of transcription 5A OS=Mus musculus GN=Stat5a PE=1 SV=1	MOUSE	5	1.95884	0.330432	2.0893	0.937562	4.13048
434	21.43	21.55	73.67	66.19	59.07	sp|P57776|EF1D_MOUSE	Elongation factor 1-delta OS=Mus musculus GN=Eef1d PE=1 SV=3	MOUSE	15	0.340408	0.330918	1.2942	0.265461	0.440555
2573	1.29	1.41	9.402	5.983	5.983	sp|P06327|HVM52_MOUSE	Ig heavy chain V region VH558 A1/A4 OS=Mus musculus GN=Gm5629 PE=4 SV=1	MOUSE	1	0.288403	0.331471	4.74242	0.0394457	1.36773
2490	1.89	2	6.767	6.767	3.759	sp|O89051|ITM2B_MOUSE	Integral membrane protein 2B OS=Mus musculus GN=Itm2b PE=2 SV=1	MOUSE	1	0.501187	0.332144	2.0893	0.239883	1.04713
999	8.79	8.88	32.37	21.43	19.2	sp|Q06890|CLUS_MOUSE	Clusterin OS=Mus musculus GN=Clu PE=1 SV=1	MOUSE	7	1.09648	0.332303	1.19124	0.92045	1.30617
1380	5.78	5.87	24.69	13.32	9.059	sp|Q3ULD5|MCCB_MOUSE	Methylcrotonoyl-CoA carboxylase beta chain, mitochondrial OS=Mus musculus GN=Mccc2 PE=2 SV=1	MOUSE	4	1.18032	0.332358	1.8197	0.648634	2.14783
2587	1.18	1.72	24.06	14.66	5.263	sp|P12970|RL7A_MOUSE	60S ribosomal protein L7a OS=Mus musculus GN=Rpl7a PE=2 SV=2	MOUSE	2	1.28233	0.332469	2.53513	0.505825	3.25087
1179	7.2	7.31	15.1	8.736	5.852	sp|Q61738|ITA7_MOUSE	Integrin alpha-7 OS=Mus musculus GN=Itga7 PE=1 SV=3	MOUSE	4	1	0.333213	1.47231	0.679204	1.49968
309	27.92	27.99	62.13	60.13	57.14	sp|Q9Z2Z6|MCAT_MOUSE	Mitochondrial carnitine/acylcarnitine carrier protein OS=Mus musculus GN=Slc25a20 PE=1 SV=1	MOUSE	19	0.642688	0.333911	1.22462	0.519996	0.787046
3101	0.09	0.12	4.171	2.19	1.043	sp|Q1HKZ5|M3K13_MOUSE	Mitogen-activated protein kinase kinase kinase 13 OS=Mus musculus GN=Map3k13 PE=2 SV=1	MOUSE	2	0.299226	0.334581	3.63078	0.015417	1.08643
361	25.1	25.3	63.37	58.07	52.77	sp|Q9Z2X1|HNRPF_MOUSE	Heterogeneous nuclear ribonucleoprotein F OS=Mus musculus GN=Hnrnpf PE=1 SV=3	MOUSE	25	0.816582	0.33479	1.40605	0.559758	1.14815
1912	2.65	2.8	37.5	30.36	30.36	sp|P62274|RS29_MOUSE	40S ribosomal protein S29 OS=Mus musculus GN=Rps29 PE=2 SV=2	MOUSE	2	1.28233	0.335265	1.72187	0.744732	2.12814
1088	8.03	8.04	25.34	21.25	15.8	sp|Q8CG76|ARK72_MOUSE	Aflatoxin B1 aldehyde reductase member 2 OS=Mus musculus GN=Akr7a2 PE=1 SV=3	MOUSE	4	1.88799	0.335519	1.7378	1.08643	3.19154
1303	6.1	6.11	26.28	17.22	13.9	sp|P47199|QOR_MOUSE	Quinone oxidoreductase OS=Mus musculus GN=Cryz PE=2 SV=1	MOUSE	3	1.11686	0.335896	1.14815	0.972747	1.28233
953	9.41	9.58	40.43	25.77	17.26	sp|Q921S7|RM37_MOUSE	39S ribosomal protein L37, mitochondrial OS=Mus musculus GN=Mrpl37 PE=2 SV=1	MOUSE	7	2.65461	0.335934	1.65959	1.59956	4.61318
585	16.18	16.33	40.03	29.58	25.4	sp|Q9R069|BCAM_MOUSE	Basal cell adhesion molecule OS=Mus musculus GN=Bcam PE=2 SV=1	MOUSE	11	0.544503	0.336333	1.36773	0.334195	0.744732
528	17.94	18.01	56.62	45.54	40.62	sp|Q9JII6|AK1A1_MOUSE	Alcohol dehydrogenase [NADP(+)] OS=Mus musculus GN=Akr1a1 PE=1 SV=3	MOUSE	13	1.03753	0.336363	1.38038	0.751623	1.39316
2652	0.78	0.94	10.45	8.811	2.254	sp|P46938|YAP1_MOUSE	Yorkie homolog OS=Mus musculus GN=Yap1 PE=1 SV=2	MOUSE	1	1.27057	0.336421	1.94089	0.654636	2.46604
344	26.18	28.99	38.61	31.06	25.81	sp|Q9JIF7|COPB_MOUSE	Coatomer subunit beta OS=Mus musculus GN=Copb1 PE=1 SV=1	MOUSE	22	0.47863	0.336489	1.40605	0.334195	0.672977
1171	7.22	7.91	10.96	6.684	4.1	sp|O55111|DSG2_MOUSE	Desmoglein-2 OS=Mus musculus GN=Dsg2 PE=1 SV=3	MOUSE	4	0.224905	0.337502	2.75423	0.0847227	0.619441
546	17.12	17.72	30.38	19.67	14.52	sp|Q9ERK4|XPO2_MOUSE	Exportin-2 OS=Mus musculus GN=Cse1l PE=2 SV=1	MOUSE	12	3.10456	0.337608	1.31826	2.35505	4.13048
214	37.01	45.89	72.66	66.48	62.55	sp|Q9WVK4|EHD1_MOUSE	EH domain-containing protein 1 OS=Mus musculus GN=Ehd1 PE=1 SV=1	MOUSE	32	0.401791	0.337701	1.19124	0.337287	0.47863
781	12.04	12.54	57.29	50.52	42.19	sp|P51410|RL9_MOUSE	60S ribosomal protein L9 OS=Mus musculus GN=Rpl9 PE=2 SV=2	MOUSE	10	1.21339	0.337845	1.23595	0.981748	1.49968
1813	3.35	3.49	12.04	7.224	3.824	sp|Q9QXS6|DREB_MOUSE	Drebrin OS=Mus musculus GN=Dbn1 PE=1 SV=4	MOUSE	2	1.39316	0.338272	2.35505	0.591562	3.13329
1469	5.02	5.1	19	12.75	10.5	sp|Q8R3V5|SHLB2_MOUSE	Endophilin-B2 OS=Mus musculus GN=Sh3glb2 PE=2 SV=2	MOUSE	3	1.92309	0.33949	2.0893	0.92045	4.01791
3282	0.06	0.08	5.536	3.806	0	sp|Q9R059|FHL3_MOUSE	Four and a half LIM domains protein 3 OS=Mus musculus GN=Fhl3 PE=2 SV=2	MOUSE	0	1.92309	0.340087	2.10863	0.912011	4.01791
1890	2.8	3.6	25.27	13.8	7.856	sp|Q920M5|CORO6_MOUSE	Coronin-6 OS=Mus musculus GN=Coro6 PE=2 SV=1	MOUSE	4	0.887156	0.340169	1.35519	0.654636	1.20226
1163	7.29	7.44	30.41	27.84	20.62	sp|P10922|H10_MOUSE	Histone H1.0 OS=Mus musculus GN=H1f0 PE=2 SV=4	MOUSE	4	9.28966	0.340208	2.29087	4.05509	21.677
1545	4.45	4.5	31.56	24.38	17.81	sp|Q8BP92|RCN2_MOUSE	Reticulocalbin-2 OS=Mus musculus GN=Rcn2 PE=2 SV=1	MOUSE	3	0.711214	0.340493	2.0893	0.337287	1.48594
830	11.12	11.64	17.85	10.77	4.737	sp|Q9ESD7|DYSF_MOUSE	Dysferlin OS=Mus musculus GN=Dysf PE=1 SV=3	MOUSE	13	0.461318	0.340823	1.45881	0.313329	0.672977
523	18.07	18.12	54.46	52.23	44.64	sp|Q9DC70|NDUS7_MOUSE	NADH dehydrogenase [ubiquinone] iron-sulfur protein 7, mitochondrial OS=Mus musculus GN=Ndufs7 PE=1 SV=1	MOUSE	15	0.912011	0.340993	1.20226	0.758578	1.09648
1250	6.47	6.5	58.82	58.82	58.82	sp|O08997|ATOX1_MOUSE	Copper transport protein ATOX1 OS=Mus musculus GN=Atox1 PE=2 SV=1	MOUSE	4	0.737904	0.341689	1.69044	0.436516	1.24738
1263	6.32	35.73	60.29	60.05	45.52	sp|Q00897|A1AT4_MOUSE	Alpha-1-antitrypsin 1-4 OS=Mus musculus GN=Serpina1d PE=2 SV=1	MOUSE	49	0.47863	0.342264	1.61436	0.299226	0.772681
796	11.89	14.8	29.88	23.29	13.84	sp|P97742|CPT1A_MOUSE	Carnitine O-palmitoyltransferase 1, liver isoform OS=Mus musculus GN=Cpt1a PE=1 SV=4	MOUSE	8	1.43219	0.342439	1.49968	0.954993	2.12814
307	28.04	29.48	41.98	38.91	33.79	sp|Q8R081|HNRPL_MOUSE	Heterogeneous nuclear ribonucleoprotein L OS=Mus musculus GN=Hnrnpl PE=1 SV=2	MOUSE	23	1.13763	0.342441	1.25893	0.903649	1.44544
1530	4.53	4.61	14.51	6.399	2.381	sp|Q7TPV4|MBB1A_MOUSE	Myb-binding protein 1A OS=Mus musculus GN=Mybbp1a PE=1 SV=2	MOUSE	4	0.131826	0.342507	2.22844	0.0510505	0.293765
1732	4	4	41.24	41.24	41.24	sp|Q9WVA2|TIM8A_MOUSE	Mitochondrial import inner membrane translocase subunit Tim8 A OS=Mus musculus GN=Timm8a1 PE=1 SV=1	MOUSE	9	9.54993	0.343247	4.01791	2.37684	40.5509
1802	3.42	3.53	17.02	11.58	7.018	sp|Q9Z247|FKBP9_MOUSE	Peptidyl-prolyl cis-trans isomerase FKBP9 OS=Mus musculus GN=Fkbp9 PE=1 SV=1	MOUSE	3	0.758578	0.343829	1.57036	0.452898	1.19124
2279	2	2.94	12.22	8.829	7.131	sp|Q9Z0E6|GBP2_MOUSE	Interferon-induced guanylate-binding protein 2 OS=Mus musculus GN=Gbp2 PE=1 SV=1	MOUSE	6	2.88403	0.343891	2.33346	1.23595	44.8745
2699	0.54	0.59	9.686	4.775	1.228	sp|Q9R1Z8|VINEX_MOUSE	Vinexin OS=Mus musculus GN=Sorbs3 PE=1 SV=1	MOUSE	1	0.824138	0.34417	4.44631	0.185353	3.66438
1598	4.17	4.19	19.83	10.09	10.09	sp|Q80VP1|EPN1_MOUSE	Epsin-1 OS=Mus musculus GN=Epn1 PE=1 SV=3	MOUSE	5	0.293765	0.344377	3.34195	0.103753	0.981748
1172	7.22	7.45	32.19	21.89	12.88	sp|P70290|EM55_MOUSE	55 kDa erythrocyte membrane protein OS=Mus musculus GN=Mpp1 PE=1 SV=1	MOUSE	5	0.903649	0.344409	1.7378	0.529663	1.57036
693	13.75	13.84	45.32	39.41	30.54	sp|P19253|RL13A_MOUSE	60S ribosomal protein L13a OS=Mus musculus GN=Rpl13a PE=1 SV=4	MOUSE	7	1.75388	0.345116	1.35519	1.2942	2.55859
989	8.95	13.38	42.41	37.95	29.02	sp|P48774|GSTM5_MOUSE	Glutathione S-transferase Mu 5 OS=Mus musculus GN=Gstm5 PE=1 SV=1	MOUSE	10	1.02802	0.345148	2.51189	0.409261	1.65959
3166	0.07	2.21	8.439	2.89	1.329	sp|Q8BJ34|MARF1_MOUSE	Meiosis arrest female protein 1 OS=Mus musculus GN=Marf1 PE=1 SV=3	MOUSE	4	0.772681	0.345696	1.58489	0.457088	1.22462
2142	2.02	2.07	26.53	7.824	2.672	sp|Q8CIN4|PAK2_MOUSE	Serine/threonine-protein kinase PAK 2 OS=Mus musculus GN=Pak2 PE=1 SV=1	MOUSE	2	0.519996	0.346138	2.0893	0.248886	1.08643
990	8.93	9.35	18.79	11.92	7.974	sp|Q91V92|ACLY_MOUSE	ATP-citrate synthase OS=Mus musculus GN=Acly PE=1 SV=1	MOUSE	7	1.49968	0.346968	1.67494	0.895365	2.51189
1299	6.11	6.13	28.37	25.26	18.34	sp|Q9CWE0|FA54B_MOUSE	Protein FAM54B OS=Mus musculus GN=Fam54b PE=1 SV=1	MOUSE	3	0.270396	0.34698	2.208	0.121339	0.597035
1618	4.1	4.11	64.71	60	60	sp|P61961|UFM1_MOUSE	Ubiquitin-fold modifier 1 OS=Mus musculus GN=Ufm1 PE=1 SV=1	MOUSE	3	0.519996	0.347798	2.0893	0.248886	1.08643
1193	7	7.23	27.53	12.98	7.888	sp|Q9CW03|SMC3_MOUSE	Structural maintenance of chromosomes protein 3 OS=Mus musculus GN=Smc3 PE=1 SV=2	MOUSE	9	1.19124	0.347884	1.7378	0.685488	2.0893
1022	8.59	12.3	40.66	30.82	21.64	sp|Q9CX86|ROA0_MOUSE	Heterogeneous nuclear ribonucleoprotein A0 OS=Mus musculus GN=Hnrnpa0 PE=1 SV=1	MOUSE	8	6.54636	0.348374	5.19996	1.25893	10.8643
1671	4.01	4.05	15.23	5.724	3.996	sp|Q8BH74|NU107_MOUSE	Nuclear pore complex protein Nup107 OS=Mus musculus GN=Nup107 PE=2 SV=1	MOUSE	4	1.31826	0.348725	1.58489	0.831764	2.22844
42	89.24	89.46	41.13	36.9	30.18	sp|P02468|LAMC1_MOUSE	Laminin subunit gamma-1 OS=Mus musculus GN=Lamc1 PE=1 SV=2	MOUSE	64	1.1695	0.348843	1.1695	1	1.36773
829	11.12	12.65	29.36	15.17	8.354	sp|O54988|SLK_MOUSE	STE20-like serine/threonine-protein kinase OS=Mus musculus GN=Slk PE=1 SV=2	MOUSE	10	1.21339	0.348892	1.78649	0.679204	2.1677
2036	2.13	2.18	18.21	7.586	2.759	sp|O35691|PININ_MOUSE	Pinin OS=Mus musculus GN=Pnn PE=1 SV=4	MOUSE	1	0.787046	0.349439	2.35505	0.334195	1.85353
2934	0.16	0.21	6.543	1.535	0	RRRRRsp|Q64455|PTPRJ_MOUSE	REVERSED Receptor-type tyrosine-protein phosphatase eta OS=Mus musculus GN=Ptprj PE=1 SV=2	MOUSE	0	0.92045	0.349555	1.39316	0.642688	1.28233
1393	5.64	5.83	13.89	9.335	5.951	sp|O08715|AKAP1_MOUSE	A-kinase anchor protein 1, mitochondrial OS=Mus musculus GN=Akap1 PE=1 SV=4	MOUSE	4	0.751623	0.34972	1.83654	0.409261	1.38038
3313	0.05	0.22	3.873	1.761	0.7042	RRRRRsp|Q8BMA5|NPAT_MOUSE	REVERSED Protein NPAT OS=Mus musculus GN=Npat PE=2 SV=2	MOUSE	2	1.87068	0.349955	2.0893	0.895365	3.94457
3203	0.07	0.09	6.25	2.778	0.9259	sp|Q62443|NPTX1_MOUSE	Neuronal pentraxin-1 OS=Mus musculus GN=Nptx1 PE=2 SV=1	MOUSE	1	0.524807	0.35013	2.0893	0.248886	1.09648
1358	6	6	35.81	33.49	24.65	sp|Q62422|OSTF1_MOUSE	Osteoclast-stimulating factor 1 OS=Mus musculus GN=Ostf1 PE=1 SV=2	MOUSE	4	0.801678	0.350546	2.18776	0.366438	1.75388
2041	2.12	4.01	15	5.174	1.981	sp|Q6RT24|CENPE_MOUSE	Centromere-associated protein E OS=Mus musculus GN=Cenpe PE=1 SV=1	MOUSE	8	0.648634	0.350825	1.69044	0.359749	1.09648
1222	6.71	7.12	35.61	21.22	12.41	sp|Q9Z1W9|STK39_MOUSE	STE20/SPS1-related proline-alanine-rich protein kinase OS=Mus musculus GN=Stk39 PE=1 SV=1	MOUSE	5	1.03753	0.35105	1.78649	0.580764	1.85353
1296	6.13	6.15	40.39	27.45	21.18	sp|O08583|THOC4_MOUSE	THO complex subunit 4 OS=Mus musculus GN=Alyref PE=1 SV=3	MOUSE	6	1.00925	0.351348	1.19124	0.847227	1.20226
1614	4.11	4.29	7.874	4.199	3.937	sp|P00158|CYB_MOUSE	Cytochrome b OS=Mus musculus GN=Mt-Cyb PE=2 SV=1	MOUSE	2	1.39316	0.351513	1.2942	1.07647	1.87068
876	10.3	10.4	50	41.1	27.12	sp|Q91VT4|CBR4_MOUSE	Carbonyl reductase family member 4 OS=Mus musculus GN=Cbr4 PE=2 SV=2	MOUSE	6	1.1272	0.351729	1.39316	0.809096	1.58489
2634	0.87	3.94	6.128	2.043	2.043	sp|P62500|T22D1_MOUSE	TSC22 domain family protein 1 OS=Mus musculus GN=Tsc22d1 PE=2 SV=2	MOUSE	3	1.87068	0.352307	2.0893	0.895365	3.90841
1525	4.56	4.6	37.39	37.39	37.39	sp|P62855|RS26_MOUSE	40S ribosomal protein S26 OS=Mus musculus GN=Rps26 PE=2 SV=3	MOUSE	4	4.69894	0.352453	2.88403	1.6293	13.6773
968	9.26	10.17	24.9	15.73	9.266	sp|Q8K411|PREP_MOUSE	Presequence protease, mitochondrial OS=Mus musculus GN=Pitrm1 PE=2 SV=1	MOUSE	8	1.31826	0.35286	1.39316	0.946237	1.80302
3138	0.08	0.16	4.731	1.606	0.3906	RRRRRsp|Q921C3|BRWD1_MOUSE	REVERSED Bromodomain and WD repeat-containing protein 1 OS=Mus musculus GN=Brwd1 PE=1 SV=2	MOUSE	2	0.515229	0.353239	19.4089	0.0405509	10
1557	4.36	4.46	24.45	20.07	13.87	sp|Q9ER00|STX12_MOUSE	Syntaxin-12 OS=Mus musculus GN=Stx12 PE=1 SV=1	MOUSE	5	0.895365	0.353461	2.10863	0.42462	1.88799
451	20.7	20.77	39.19	30.87	29.02	sp|Q99MN9|PCCB_MOUSE	Propionyl-CoA carboxylase beta chain, mitochondrial OS=Mus musculus GN=Pccb PE=1 SV=2	MOUSE	12	2.60615	0.353486	1.36773	1.90546	3.66438
395	23.39	24.56	69.92	54.5	42.67	sp|P62334|PRS10_MOUSE	26S protease regulatory subunit 10B OS=Mus musculus GN=Psmc6 PE=1 SV=1	MOUSE	15	0.501187	0.353873	1.48594	0.331131	0.744732
1663	4.01	6.03	28.52	14.1	14.1	sp|Q08093|CNN2_MOUSE	Calponin-2 OS=Mus musculus GN=Cnn2 PE=2 SV=1	MOUSE	4	1.77011	0.353927	2.208	0.801678	3.87258
732	12.91	13.26	37.47	25.86	24.54	sp|Q61081|CDC37_MOUSE	Hsp90 co-chaperone Cdc37 OS=Mus musculus GN=Cdc37 PE=2 SV=1	MOUSE	8	1.80302	0.354448	1.5417	1.1695	2.67917
2754	0.39	3.5	13.26	3.709	1.334	sp|Q8BX70|VP13C_MOUSE	Vacuolar protein sorting-associated protein 13C OS=Mus musculus GN=Vps13c PE=1 SV=2	MOUSE	9	0.862979	0.35468	2.26986	0.376704	1.95884
146	45.97	45.97	29	26.35	22.17	sp|P10493|NID1_MOUSE	Nidogen-1 OS=Mus musculus GN=Nid1 PE=1 SV=2	MOUSE	31	0.731139	0.354786	1.19124	0.608135	0.870964
1643	4.03	4.04	19.53	13.61	9.862	sp|Q5SRX1|TM1L2_MOUSE	TOM1-like protein 2 OS=Mus musculus GN=Tom1l2 PE=1 SV=1	MOUSE	2	1.85353	0.354912	2.0893	0.887156	3.90841
3073	0.1	0.12	4.172	2.402	0	RRRRRsp|P54254|ATX1_MOUSE	REVERSED Ataxin-1 OS=Mus musculus GN=Atxn1 PE=1 SV=2	MOUSE	0	1.85353	0.355179	2.0893	0.887156	3.90841
1939	2.53	2.58	7.393	3.424	2.335	sp|O70305|ATX2_MOUSE	Ataxin-2 OS=Mus musculus GN=Atxn2 PE=1 SV=1	MOUSE	3	1	0.355728	2.18776	0.457088	2.18776
2316	2	2.05	8.824	7.563	6.723	sp|P41731|CD63_MOUSE	CD63 antigen OS=Mus musculus GN=Cd63 PE=1 SV=2	MOUSE	2	1.85353	0.355774	2.0893	0.887156	3.87258
1309	6.09	6.1	26.42	20	15.47	sp|Q99N94|RM09_MOUSE	39S ribosomal protein L9, mitochondrial OS=Mus musculus GN=Mrpl9 PE=2 SV=2	MOUSE	3	0.972747	0.356233	1.57036	0.619441	1.52757
2284	2	2.59	9.217	6.452	6.452	sp|Q80UU9|PGRC2_MOUSE	Membrane-associated progesterone receptor component 2 OS=Mus musculus GN=Pgrmc2 PE=1 SV=2	MOUSE	2	1.85353	0.356333	2.10863	0.879023	3.87258
2500	1.84	2.06	16.45	7.969	3.085	sp|Q8VDQ8|SIR2_MOUSE	NAD-dependent protein deacetylase sirtuin-2 OS=Mus musculus GN=Sirt2 PE=1 SV=2	MOUSE	1	1.8197	0.35704	8.55067	0.212814	15.417
642	14.81	14.94	24.53	17.89	15.17	sp|Q922D4|PP6R3_MOUSE	Serine/threonine-protein phosphatase 6 regulatory subunit 3 OS=Mus musculus GN=Ppp6r3 PE=1 SV=1	MOUSE	15	1.1695	0.357862	1.25893	0.928966	1.47231
701	13.54	13.61	69.86	69.18	53.42	sp|P14131|RS16_MOUSE	40S ribosomal protein S16 OS=Mus musculus GN=Rps16 PE=2 SV=4	MOUSE	10	1.22462	0.357983	1.23595	0.990832	1.49968
966	9.27	9.48	14.23	9.338	9.248	sp|O08532|CA2D1_MOUSE	Voltage-dependent calcium channel subunit alpha-2/delta-1 OS=Mus musculus GN=Cacna2d1 PE=1 SV=1	MOUSE	9	0.744732	0.358146	4.44631	0.167494	3.31131
2069	2.07	2.43	7.888	1.972	0.9202	sp|Q8K4S1|PLCE1_MOUSE	1-phosphatidylinositol 4,5-bisphosphate phosphodiesterase epsilon-1 OS=Mus musculus GN=Plce1 PE=1 SV=3	MOUSE	4	1.83654	0.35969	2.0893	0.879023	3.83707
1588	4.2	4.98	45.6	27.46	20.73	sp|P97314|CSRP2_MOUSE	Cysteine and glycine-rich protein 2 OS=Mus musculus GN=Csrp2 PE=1 SV=3	MOUSE	5	0.108643	0.359772	3.22107	0.0496592	0.349945
2330	2	2.03	23.57	11.46	11.46	sp|Q9CQ48|NUDC2_MOUSE	NudC domain-containing protein 2 OS=Mus musculus GN=Nudcd2 PE=1 SV=1	MOUSE	1	0.534564	0.359892	2.0893	0.255859	1.11686
1700	4	4.12	14.29	12.24	12.24	sp|Q9QZ08|NAGK_MOUSE	N-acetyl-D-glucosamine kinase OS=Mus musculus GN=Nagk PE=2 SV=3	MOUSE	4	1.45881	0.36029	19.9526	0.0731139	21.677
516	18.28	19.19	45.99	44.51	37.69	sp|Q9CQM9|GLRX3_MOUSE	Glutaredoxin-3 OS=Mus musculus GN=Glrx3 PE=1 SV=1	MOUSE	15	0.912011	0.36117	1.20226	0.758578	1.09648
117	52.29	54	47.19	38.12	32.5	sp|P58281|OPA1_MOUSE	Dynamin-like 120 kDa protein, mitochondrial OS=Mus musculus GN=Opa1 PE=1 SV=1	MOUSE	36	1.15878	0.36122	1.15878	1	1.35519
2607	1.05	1.18	28.95	21.05	11.84	sp|P0DJE0|PT100_MOUSE	Protein PET100 homolog, mitochondrial OS=Mus musculus GN=Pet100 PE=1 SV=1	MOUSE	1	2.53513	0.361317	4.57088	0.554626	11.3763
2916	0.17	0.63	5.286	1.652	1.211	sp|Q8VEC3|GP110_MOUSE	G-protein coupled receptor 110 OS=Mus musculus GN=Gpr110 PE=2 SV=2	MOUSE	2	1.14815	0.361578	2.51189	0.457088	2.91072
3110	0.09	0.11	21.38	6.159	0	sp|P28063|PSB8_MOUSE	Proteasome subunit beta type-8 OS=Mus musculus GN=Psmb8 PE=1 SV=2	MOUSE	0	0.831764	0.361629	2.0893	0.398107	1.7378
2946	0.16	0.18	23.53	6.618	0	RRRRRsp|P84244|H33_MOUSE	REVERSED Histone H3.3 OS=Mus musculus GN=H3f3a PE=1 SV=2	MOUSE	0	0.534564	0.361745	2.10863	0.255859	1.1272
991	8.93	9.01	43.3	40.21	34.02	sp|P08207|S10AA_MOUSE	Protein S100-A10 OS=Mus musculus GN=S100a10 PE=2 SV=2	MOUSE	8	1.1695	0.361983	1.31826	0.887156	1.55597
1944	2.49	2.64	18.84	11.56	6.784	sp|P03987|IGHG3_MOUSE	Ig gamma-3 chain C region OS=Mus musculus PE=1 SV=2	MOUSE	2	0.57544	0.362475	2.96483	0.175388	1.70608
1727	4	4	29.45	21.23	21.23	sp|Q9CQL1|MGN2_MOUSE	Protein mago nashi homolog 2 OS=Mus musculus GN=Magohb PE=2 SV=1	MOUSE	2	1.15878	0.362876	1.61436	0.717794	1.87068
1301	6.1	6.88	11.37	10.54	5.107	sp|P03921|NU5M_MOUSE	NADH-ubiquinone oxidoreductase chain 5 OS=Mus musculus GN=Mtnd5 PE=2 SV=2	MOUSE	4	1.05682	0.363279	1.28233	0.824138	1.36773
1776	3.65	8.98	17.89	17.89	12.63	sp|Q63844|MK03_MOUSE	Mitogen-activated protein kinase 3 OS=Mus musculus GN=Mapk3 PE=1 SV=5	MOUSE	5	0.349945	0.363297	2.72898	0.12942	0.954993
1628	4.06	4.23	14.99	11.83	8.284	sp|Q3TW96|UAP1L_MOUSE	UDP-N-acetylhexosamine pyrophosphorylase-like protein 1 OS=Mus musculus GN=Uap1l1 PE=2 SV=1	MOUSE	3	1.19124	0.36341	1.43219	0.831764	1.70608
3212	0.06	4.5	22.45	13.72	7.9	sp|Q60823|AKT2_MOUSE	RAC-beta serine/threonine-protein kinase OS=Mus musculus GN=Akt2 PE=1 SV=1	MOUSE	4	0.539511	0.363415	2.0893	0.255859	1.1272
379	24.1	24.12	66.83	65.33	65.33	sp|P35700|PRDX1_MOUSE	Peroxiredoxin-1 OS=Mus musculus GN=Prdx1 PE=1 SV=1	MOUSE	22	0.92045	0.363804	1.20226	0.625173	1.10662
2247	2.01	2.01	24	14.4	14.4	sp|Q9JHS3|LTOR2_MOUSE	Ragulator complex protein LAMTOR2 OS=Mus musculus GN=Lamtor2 PE=1 SV=1	MOUSE	1	0.539511	0.364148	2.0893	0.258226	1.1272
242	34.07	34.32	53.36	48.32	44.97	sp|Q91VR2|ATPG_MOUSE	ATP synthase subunit gamma, mitochondrial OS=Mus musculus GN=Atp5c1 PE=1 SV=1	MOUSE	39	0.946237	0.365497	1.11686	0.847227	1.05682
1076	8.07	8.08	39.01	29.67	27.47	sp|Q9QZ88|VPS29_MOUSE	Vacuolar protein sorting-associated protein 29 OS=Mus musculus GN=Vps29 PE=1 SV=1	MOUSE	6	3.0761	0.36557	1.95884	1.57036	5.64937
967	9.27	9.37	52.17	34.24	31.52	sp|Q9CPU0|LGUL_MOUSE	Lactoylglutathione lyase OS=Mus musculus GN=Glo1 PE=1 SV=3	MOUSE	6	1.80302	0.36586	1.75388	1.02802	3.94457
2973	0.14	0.18	10.73	4.981	0.7663	sp|Q8K1R3|PNPT1_MOUSE	Polyribonucleotide nucleotidyltransferase 1, mitochondrial OS=Mus musculus GN=Pnpt1 PE=1 SV=1	MOUSE	1	0.772681	0.366082	1.27057	0.608135	0.981748
3309	0.05	0.28	20.75	14.15	0	sp|P83882|RL36A_MOUSE	60S ribosomal protein L36a OS=Mus musculus GN=Rpl36a PE=3 SV=2	MOUSE	0	1.80302	0.366669	2.0893	0.862979	3.80189
2858	0.23	0.25	7.489	1.762	0	sp|Q8BHP7|OLM2A_MOUSE	Olfactomedin-like protein 2A OS=Mus musculus GN=Olfml2a PE=1 SV=1	MOUSE	0	0.529663	0.366716	1.0666	0.49204	0.564937
1331	6.02	6.03	26.23	17.7	12.79	sp|Q9DB73|NB5R1_MOUSE	NADH-cytochrome b5 reductase 1 OS=Mus musculus GN=Cyb5r1 PE=2 SV=1	MOUSE	4	1.72187	0.366865	3.87258	0.444631	6.66807
1133	7.63	7.73	31.46	26.97	26.97	sp|P53996|CNBP_MOUSE	Cellular nucleic acid-binding protein OS=Mus musculus GN=Cnbp PE=2 SV=2	MOUSE	5	2.60615	0.367345	2.14783	1.21339	9.12011
1235	6.61	12.87	60.24	52.41	52.41	sp|P45591|COF2_MOUSE	Cofilin-2 OS=Mus musculus GN=Cfl2 PE=1 SV=1	MOUSE	14	1.07647	0.367667	1.40605	0.765597	1.52757
1007	8.72	10.03	10.43	3.45	2.862	sp|Q70KF4|CMYA5_MOUSE	Cardiomyopathy-associated protein 5 OS=Mus musculus GN=Cmya5 PE=1 SV=2	MOUSE	12	1.33045	0.367829	1.94089	0.685488	2.60615
1847	3.1	5.03	31.65	25.63	20.25	sp|P45377|ALD2_MOUSE	Aldose reductase-related protein 2 OS=Mus musculus GN=Akr1b8 PE=1 SV=2	MOUSE	6	1.0666	0.368495	1.18032	0.903649	1.25893
1105	8	8	53.68	53.68	53.68	sp|P62075|TIM13_MOUSE	Mitochondrial import inner membrane translocase subunit Tim13 OS=Mus musculus GN=Timm13 PE=1 SV=1	MOUSE	8	1.65959	0.36856	1.5417	1.07647	2.60615
1777	3.65	3.86	11.82	8.345	5.702	sp|Q61881|MCM7_MOUSE	DNA replication licensing factor MCM7 OS=Mus musculus GN=Mcm7 PE=2 SV=1	MOUSE	3	0.586138	0.370214	2.72898	0.214783	1.59956
1974	2.36	2.4	56.25	21.88	10.42	sp|Q9CQS8|SC61B_MOUSE	Protein transport protein Sec61 subunit beta OS=Mus musculus GN=Sec61b PE=1 SV=3	MOUSE	1	0.801678	0.370313	1.6293	0.465586	1.30617
359	25.42	25.92	36.47	24.28	19.42	sp|Q8BGQ7|SYAC_MOUSE	Alanine--tRNA ligase, cytoplasmic OS=Mus musculus GN=Aars PE=1 SV=1	MOUSE	16	0.376704	0.370355	1.40605	0.2208	0.529663
2431	2	2	10.56	8.075	8.075	sp|Q9D958|SPCS1_MOUSE	Signal peptidase complex subunit 1 OS=Mus musculus GN=Spcs1 PE=2 SV=3	MOUSE	1	1.80302	0.370403	2.10863	0.855067	3.76704
891	10.16	10.26	23.34	18.57	12.95	sp|Q9EP69|SAC1_MOUSE	Phosphatidylinositide phosphatase SAC1 OS=Mus musculus GN=Sacm1l PE=2 SV=1	MOUSE	8	0.515229	0.370545	1.49968	0.334195	0.772681
2814	0.3	0.72	11.79	3.424	0.6764	sp|Q91XQ0|DYH8_MOUSE	Dynein heavy chain 8, axonemal OS=Mus musculus GN=Dnahc8 PE=2 SV=2	MOUSE	7	0.816582	0.370693	1.6293	0.501187	1.33045
3176	0.07	0.34	10.62	3.097	0.4425	RRRRRsp|P97310|MCM2_MOUSE	REVERSED DNA replication licensing factor MCM2 OS=Mus musculus GN=Mcm2 PE=1 SV=3	MOUSE	1	1.78649	0.371197	2.0893	0.855067	3.76704
2945	0.16	0.18	20.09	15.53	5.023	sp|P70426|RIT1_MOUSE	GTP-binding protein Rit1 OS=Mus musculus GN=Rit1 PE=1 SV=1	MOUSE	1	0.549541	0.371638	2.0893	0.260615	1.14815
816	11.5	11.57	38.27	34.57	34.57	sp|O70492|SNX3_MOUSE	Sorting nexin-3 OS=Mus musculus GN=Snx3 PE=1 SV=3	MOUSE	9	0.328095	0.372058	1.78649	0.167494	0.586138
173	42.02	43.17	66.11	58.42	56.34	sp|Q8K0E8|FIBB_MOUSE	Fibrinogen beta chain OS=Mus musculus GN=Fgb PE=2 SV=1	MOUSE	36	0.928966	0.372556	1.1695	0.787046	1.08643
2984	0.14	0.16	12.41	3.766	0	RRRRRsp|Q9D479|UVSSA_MOUSE	REVERSED UV-stimulated scaffold protein A OS=Mus musculus GN=Uvssa PE=2 SV=2	MOUSE	0	1.78649	0.372656	2.0893	0.855067	3.76704
576	16.34	16.39	71.71	67.76	67.76	sp|P05125|ANF_MOUSE	Natriuretic peptides A OS=Mus musculus GN=Nppa PE=1 SV=2	MOUSE	32	4.48745	0.372766	1.6293	2.75423	6.0256
1724	4	4	19.14	14.35	11.96	sp|Q9WTQ8|TIM23_MOUSE	Mitochondrial import inner membrane translocase subunit Tim23 OS=Mus musculus GN=Timm23 PE=2 SV=1	MOUSE	2	2.91072	0.372861	2.72898	1.0666	7.94328
3053	0.1	2.38	9.034	2.459	0.7433	sp|Q6VH22|IF172_MOUSE	Intraflagellar transport protein 172 homolog OS=Mus musculus GN=Ift172 PE=1 SV=1	MOUSE	3	4.83059	0.373457	3.37287	1.43219	29.3765
553	16.9	19.07	61.29	58.47	52.82	sp|Q9Z2U0|PSA7_MOUSE	Proteasome subunit alpha type-7 OS=Mus musculus GN=Psma7 PE=1 SV=1	MOUSE	16	1.01859	0.373526	1.19124	0.855067	1.21339
1904	2.7	2.82	19.58	11.22	9.316	sp|P10852|4F2_MOUSE	4F2 cell-surface antigen heavy chain OS=Mus musculus GN=Slc3a2 PE=1 SV=1	MOUSE	4	0.283139	0.374126	2.75423	0.0879023	0.77983
2351	2	2.01	19.05	8.974	7.326	sp|Q3UHB1|NT5D3_MOUSE	5'-nucleotidase domain-containing protein 3 OS=Mus musculus GN=Nt5dc3 PE=2 SV=1	MOUSE	3	0.549541	0.374372	2.10863	0.263027	1.15878
3041	0.11	0.17	3.409	0.7223	0.1445	RRRRRsp|Q60841|RELN_MOUSE	REVERSED Reelin OS=Mus musculus GN=Reln PE=1 SV=3	MOUSE	1	0.613762	0.374377	2.0893	0.293765	1.28233
236	34.93	36.32	59.29	59.29	58.02	sp|P70404|IDHG1_MOUSE	Isocitrate dehydrogenase [NAD] subunit gamma 1, mitochondrial OS=Mus musculus GN=Idh3g PE=1 SV=1	MOUSE	34	1.19124	0.374436	1.15878	1.02802	1.36773
2195	2.01	2.07	27.43	17.7	17.7	sp|P01631|KV2A7_MOUSE	Ig kappa chain V-II region 26-10 OS=Mus musculus PE=1 SV=1	MOUSE	2	0.534564	0.374499	23.9883	0.0366438	12.8233
866	10.58	10.62	27.78	24.24	18.43	sp|Q924D0|RT4I1_MOUSE	Reticulon-4-interacting protein 1, mitochondrial OS=Mus musculus GN=Rtn4ip1 PE=1 SV=2	MOUSE	8	1.58489	0.374973	1.55597	1.01859	2.46604
3095	0.09	0.13	11.61	5.575	1.626	sp|Q8BND4|DX26B_MOUSE	Protein DDX26B OS=Mus musculus GN=Ddx26b PE=1 SV=1	MOUSE	3	0.549541	0.375108	2.10863	0.263027	1.15878
2009	2.22	2.32	13.3	7.447	2.128	sp|Q3UN02|LCLT1_MOUSE	Lysocardiolipin acyltransferase 1 OS=Mus musculus GN=Lclat1 PE=2 SV=2	MOUSE	1	0.409261	0.375601	4.9204	0.0809096	2.01372
2119	2.03	2.06	7.018	4.177	1.838	sp|Q6P9Q4|FHOD1_MOUSE	FH1/FH2 domain-containing protein 1 OS=Mus musculus GN=Fhod1 PE=2 SV=3	MOUSE	2	0.554626	0.376207	2.0893	0.263027	1.15878
3279	0.06	0.08	4.835	2.545	0	sp|Q7TSD4|TBATA_MOUSE	Protein TBATA OS=Mus musculus GN=Tbata PE=1 SV=2	MOUSE	0	1.77011	0.376462	2.0893	0.847227	3.7325
1136	7.62	7.68	29.12	29.12	29.12	sp|Q9QXT0|CNPY2_MOUSE	Protein canopy homolog 2 OS=Mus musculus GN=Cnpy2 PE=2 SV=1	MOUSE	4	3.76704	0.376517	3.22107	1.1695	12.4738
995	8.86	9.96	65.89	54.26	50.39	sp|Q9CQC7|NDUB4_MOUSE	NADH dehydrogenase [ubiquinone] 1 beta subcomplex subunit 4 OS=Mus musculus GN=Ndufb4 PE=1 SV=3	MOUSE	9	1.51356	0.377477	1.31826	1.14815	1.90546
2046	2.12	2.13	16.99	6.536	3.268	sp|Q9D0Q7|RM45_MOUSE	39S ribosomal protein L45, mitochondrial OS=Mus musculus GN=Mrpl45 PE=2 SV=1	MOUSE	1	0.642688	0.37778	22.2844	0.0409261	14.3219
3030	0.12	0.14	9.22	4.492	0	sp|P35585|AP1M1_MOUSE	AP-1 complex subunit mu-1 OS=Mus musculus GN=Ap1m1 PE=1 SV=3	MOUSE	0	1.47231	0.377905	2.0893	0.704693	3.0761
2730	0.44	0.47	9.51	3.636	3.636	RRRRRsp|Q9JI39|ABCBA_MOUSE	REVERSED ATP-binding cassette sub-family B member 10, mitochondrial OS=Mus musculus GN=Abcb10 PE=2 SV=1	MOUSE	1	1.77011	0.379038	2.10863	0.83946	3.69828
1506	4.75	5.12	17.17	17.17	14.13	sp|Q9QYA2|TOM40_MOUSE	Mitochondrial import receptor subunit TOM40 homolog OS=Mus musculus GN=Tomm40 PE=1 SV=3	MOUSE	5	0.887156	0.379357	1.23595	0.717794	1.09648
183	41.28	41.3	27.79	24.47	22.27	sp|Q9WTQ5|AKA12_MOUSE	A-kinase anchor protein 12 OS=Mus musculus GN=Akap12 PE=1 SV=1	MOUSE	25	0.660693	0.379811	1.36773	0.474242	0.903649
2698	0.54	0.6	4.524	1.347	0.8662	sp|Q00651|ITA4_MOUSE	Integrin alpha-4 OS=Mus musculus GN=Itga4 PE=1 SV=1	MOUSE	1	0.554626	0.380104	2.10863	0.265461	1.1695
670	14.2	41.84	31.7	19.55	13.95	sp|Q6URW6|MYH14_MOUSE	Myosin-14 OS=Mus musculus GN=Myh14 PE=1 SV=1	MOUSE	35	0.428549	0.380116	1.94089	0.222844	0.831764
1882	2.87	2.94	13.21	13.21	13.21	sp|Q62241|RU1C_MOUSE	U1 small nuclear ribonucleoprotein C OS=Mus musculus GN=Snrpc PE=2 SV=1	MOUSE	3	2.72898	0.3804	1.75388	1.55597	15.1356
341	26.26	26.38	39.2	37.54	37.54	sp|P50752|TNNT2_MOUSE	Troponin T, cardiac muscle OS=Mus musculus GN=Tnnt2 PE=1 SV=2	MOUSE	50	1.00925	0.380505	1.1272	0.895365	1.13763
1808	3.38	3.64	27.74	11.27	5.191	sp|Q9CU62|SMC1A_MOUSE	Structural maintenance of chromosomes protein 1A OS=Mus musculus GN=Smc1a PE=1 SV=4	MOUSE	6	0.263027	0.380868	2.67917	0.107647	0.704693
863	10.61	10.75	27.41	23.32	21.87	sp|Q9CZ42|NNRD_MOUSE	ATP-dependent (S)-NAD(P)H-hydrate dehydratase OS=Mus musculus GN=Carkd PE=1 SV=1	MOUSE	8	1.36773	0.381517	1.64437	0.831764	3.7325
1177	7.21	7.43	16.48	8.018	6.347	sp|Q9Z1X4|ILF3_MOUSE	Interleukin enhancer-binding factor 3 OS=Mus musculus GN=Ilf3 PE=1 SV=2	MOUSE	6	0.235505	0.381952	1.90546	0.128233	0.448745
2892	0.19	1.71	8.278	3.188	0.9769	sp|Q3UHU5|SOGA2_MOUSE	Protein SOGA2 OS=Mus musculus GN=Soga2 PE=1 SV=1	MOUSE	4	2.42103	0.382146	4.44631	0.544503	10.8643
1936	2.56	2.61	9.574	6.915	6.915	sp|Q3UEB3|PUF60_MOUSE	Poly(U)-binding-splicing factor PUF60 OS=Mus musculus GN=Puf60 PE=2 SV=2	MOUSE	3	0.549541	0.382206	11.272	0.0524807	6.19441
3330	0.05	0.1	8.322	3.087	0.6711	RRRRRsp|Q7TS74|CKP2L_MOUSE	REVERSED Cytoskeleton-associated protein 2-like OS=Mus musculus GN=Ckap2l PE=2 SV=1	MOUSE	1	1.30617	0.382326	1.23595	1.05682	1.69044
345	26.17	26.24	44.62	37.12	34.28	sp|Q61553|FSCN1_MOUSE	Fascin OS=Mus musculus GN=Fscn1 PE=1 SV=4	MOUSE	18	0.597035	0.382507	1.36773	0.448745	0.816582
405	22.75	22.8	80.41	71.13	65.46	sp|Q9R0Y5|KAD1_MOUSE	Adenylate kinase isoenzyme 1 OS=Mus musculus GN=Ak1 PE=1 SV=1	MOUSE	21	1.02802	0.383127	1.15878	0.887156	1.19124
71	69.31	70.86	60.1	54.15	46.11	sp|Q924X2|CPT1B_MOUSE	Carnitine O-palmitoyltransferase 1, muscle isoform OS=Mus musculus GN=Cpt1b PE=2 SV=1	MOUSE	49	1.22462	0.383705	1.11686	1.09648	1.36773
2301	2	2.09	10.16	3.387	2.581	sp|O54865|GCYB1_MOUSE	Guanylate cyclase soluble subunit beta-1 OS=Mus musculus GN=Gucy1b3 PE=2 SV=1	MOUSE	2	1.58489	0.384564	22.6986	0.0698232	24.4343
979	9.14	9.37	18.38	12.54	10.26	sp|Q9D6Y9|GLGB_MOUSE	1,4-alpha-glucan-branching enzyme OS=Mus musculus GN=Gbe1 PE=2 SV=1	MOUSE	6	1.33045	0.3852	1.65959	0.801678	2.39883
1457	5.14	5.26	30.85	23.05	23.05	sp|Q8K4Z3|NNRE_MOUSE	NAD(P)H-hydrate epimerase OS=Mus musculus GN=Apoa1bp PE=1 SV=1	MOUSE	5	1.00925	0.385251	1.47231	0.685488	1.48594
1513	4.66	4.81	29.8	22.86	20	sp|Q8R1G2|CMBL_MOUSE	Carboxymethylenebutenolidase homolog OS=Mus musculus GN=Cmbl PE=2 SV=1	MOUSE	4	0.534564	0.385283	4.57088	0.104713	2.44343
80	65.63	65.66	68.07	63.1	55.72	sp|Q8K2B3|DHSA_MOUSE	Succinate dehydrogenase [ubiquinone] flavoprotein subunit, mitochondrial OS=Mus musculus GN=Sdha PE=1 SV=1	MOUSE	71	1.11686	0.385284	1.08643	1.02802	1.22462
3375	0.05	0.06	6.682	3.456	0	sp|Q8BFZ4|FXL21_MOUSE	F-box/LRR-repeat protein 21 OS=Mus musculus GN=Fbxl21 PE=1 SV=1	MOUSE	0	0.564937	0.385747	2.0893	0.267917	1.18032
488	19.34	20.64	60.98	51.52	46.59	sp|P97351|RS3A_MOUSE	40S ribosomal protein S3a OS=Mus musculus GN=Rps3a PE=1 SV=3	MOUSE	16	2.01372	0.385791	1.21339	1.65959	2.44343
908	9.96	10.07	69.58	62.14	45.95	sp|P26645|MARCS_MOUSE	Myristoylated alanine-rich C-kinase substrate OS=Mus musculus GN=Marcks PE=1 SV=2	MOUSE	6	0.895365	0.387165	1.90546	0.469894	1.70608
232	35.38	35.43	89.76	89.76	79.51	sp|P62821|RAB1A_MOUSE	Ras-related protein Rab-1A OS=Mus musculus GN=Rab1A PE=1 SV=3	MOUSE	25	2.12814	0.387435	1.69044	1.25893	3.16228
694	13.71	14.04	45.1	43.53	31.37	sp|O70435|PSA3_MOUSE	Proteasome subunit alpha type-3 OS=Mus musculus GN=Psma3 PE=1 SV=3	MOUSE	9	0.847227	0.388422	1.30617	0.510505	1.10662
1305	6.09	8.02	47.37	35.53	35.53	sp|Q80Y14|GLRX5_MOUSE	Glutaredoxin-related protein 5, mitochondrial OS=Mus musculus GN=Glrx5 PE=2 SV=2	MOUSE	5	0.787046	0.388547	1.34276	0.586138	1.05682
1021	8.6	8.71	18.62	14.4	9.213	sp|O08795|GLU2B_MOUSE	Glucosidase 2 subunit beta OS=Mus musculus GN=Prkcsh PE=1 SV=1	MOUSE	5	0.954993	0.389423	1.38038	0.691831	1.31826
794	11.93	12.07	27.23	25.13	21.2	sp|P23242|CXA1_MOUSE	Gap junction alpha-1 protein OS=Mus musculus GN=Gja1 PE=1 SV=2	MOUSE	7	1.95884	0.389647	1.38038	1.41906	2.72898
2198	2.01	2.05	9.165	3.548	1.996	sp|Q3UHD3|MTUS2_MOUSE	Microtubule-associated tumor suppressor candidate 2 homolog OS=Mus musculus GN=Mtus2 PE=2 SV=1	MOUSE	4	0.586138	0.389731	6.91831	0.123595	4.05509
2752	0.39	7.01	7.483	3.558	1.283	sp|Q8R0W0|EPIPL_MOUSE	Epiplakin OS=Mus musculus GN=Eppk1 PE=1 SV=2	MOUSE	7	0.469894	0.38997	3.16228	0.135519	1.48594
2919	0.17	0.23	3.788	1.119	0.2152	sp|Q52KB6|C2CD3_MOUSE	C2 domain-containing protein 3 OS=Mus musculus GN=C2cd3 PE=2 SV=2	MOUSE	1	0.636796	0.39044	2.22844	0.280543	1.41906
1319	6.05	6.07	14.42	7.344	5.53	sp|Q6A4J8|UBP7_MOUSE	Ubiquitin carboxyl-terminal hydrolase 7 OS=Mus musculus GN=Usp7 PE=1 SV=1	MOUSE	4	3.7325	0.391056	2.91072	1.28233	9.63829
3102	0.09	0.12	9.77	5.747	0	sp|Q8BP01|VMAC_MOUSE	Vimentin-type intermediate filament-associated coiled-coil protein OS=Mus musculus GN=Vmac PE=2 SV=1	MOUSE	0	1.55597	0.39106	8.3946	0.185353	13.0617
1998	2.27	2.31	16.1	11.82	9.82	sp|Q3U962|CO5A2_MOUSE	Collagen alpha-2(V) chain OS=Mus musculus GN=Col5a2 PE=1 SV=1	MOUSE	17	1.72187	0.391253	2.0893	0.824138	3.59749
1650	4.02	4.17	41.67	25	21.79	sp|P62751|RL23A_MOUSE	60S ribosomal protein L23a OS=Mus musculus GN=Rpl23a PE=1 SV=1	MOUSE	3	1.28233	0.391351	1.45881	0.879023	1.87068
423	21.88	22.38	52.67	45.63	39.32	sp|Q9QYJ0|DNJA2_MOUSE	DnaJ homolog subfamily A member 2 OS=Mus musculus GN=Dnaja2 PE=1 SV=1	MOUSE	13	0.903649	0.391567	1.27057	0.654636	1.14815
1654	4.02	4.04	23.56	16.35	16.35	sp|O08734|BAK_MOUSE	Bcl-2 homologous antagonist/killer OS=Mus musculus GN=Bak1 PE=1 SV=2	MOUSE	2	1.72187	0.391741	2.0893	0.824138	3.63078
2794	0.34	0.37	20.65	15.22	6.522	sp|P61514|RL37A_MOUSE	60S ribosomal protein L37a OS=Mus musculus GN=Rpl37a PE=2 SV=2	MOUSE	1	0.679204	0.391971	1.78649	0.380189	1.21339
3244	0.06	0.1	5.573	1.929	0.5359	sp|P0C1Q2|PDE11_MOUSE	Dual 3',5'-cyclic-AMP and -GMP phosphodiesterase 11A OS=Mus musculus GN=Pde11a PE=1 SV=1	MOUSE	1	1.72187	0.392152	2.0893	0.824138	3.59749
454	20.5	34.19	37.54	34.62	32.31	sp|Q501J6|DDX17_MOUSE	Probable ATP-dependent RNA helicase DDX17 OS=Mus musculus GN=Ddx17 PE=2 SV=1	MOUSE	20	0.544503	0.392347	1.5417	0.37325	0.83946
2763	0.38	0.41	9.959	4.772	0	sp|O09106|HDAC1_MOUSE	Histone deacetylase 1 OS=Mus musculus GN=Hdac1 PE=1 SV=1	MOUSE	0	0.570164	0.392546	2.0893	0.272898	1.19124
116	52.66	52.9	56.07	50	44.41	sp|P47934|CACP_MOUSE	Carnitine O-acetyltransferase OS=Mus musculus GN=Crat PE=1 SV=3	MOUSE	38	0.990832	0.393575	1.11686	0.895365	1.10662
2532	1.62	24.02	73.02	65.87	65.87	sp|Q6ZWY9|H2B1C_MOUSE	Histone H2B type 1-C/E/G OS=Mus musculus GN=Hist1h2bc PE=1 SV=3	MOUSE	61	1.75388	0.39374	7.7983	0.224905	13.6773
2362	2	2.01	10.75	3.854	3.854	sp|Q11136|PEPD_MOUSE	Xaa-Pro dipeptidase OS=Mus musculus GN=Pepd PE=2 SV=3	MOUSE	2	1.72187	0.393746	2.10863	0.816582	3.59749
726	13.05	13.2	49.7	42.73	28.79	sp|P62137|PP1A_MOUSE	Serine/threonine-protein phosphatase PP1-alpha catalytic subunit OS=Mus musculus GN=Ppp1ca PE=1 SV=1	MOUSE	8	0.366438	0.394498	1.88799	0.18197	0.691831
3023	0.12	0.15	8.214	2.388	0	RRRRRsp|Q8K3E5|AHI1_MOUSE	REVERSED Jouberin OS=Mus musculus GN=Ahi1 PE=1 SV=2	MOUSE	0	1.90546	0.395031	1.78649	1.0666	3.37287
1376	5.82	6.16	44.94	44.94	26.97	sp|P14069|S10A6_MOUSE	Protein S100-A6 OS=Mus musculus GN=S100a6 PE=1 SV=3	MOUSE	3	0.990832	0.395483	1.44544	0.642688	1.43219
943	9.57	9.61	39.13	31.77	28.43	sp|Q8VCI5|PEX19_MOUSE	Peroxisomal biogenesis factor 19 OS=Mus musculus GN=Pex19 PE=1 SV=1	MOUSE	7	1.2942	0.395813	1.61436	0.801678	2.0893
1143	7.52	7.61	53.7	53.09	50	sp|Q5EBG6|HSPB6_MOUSE	Heat shock protein beta-6 OS=Mus musculus GN=Hspb6 PE=1 SV=1	MOUSE	6	0.672977	0.396079	1.5417	0.380189	1.03753
1520	4.6	4.66	47.42	42.27	42.27	sp|P43023|CX6A2_MOUSE	Cytochrome c oxidase subunit 6A2, mitochondrial OS=Mus musculus GN=Cox6a2 PE=1 SV=2	MOUSE	7	0.660693	0.396551	1.52757	0.413047	1.00925
3015	0.12	0.25	9.948	5.297	0.5168	RRRRRsp|Q6Y685|TACC1_MOUSE	REVERSED Transforming acidic coiled-coil-containing protein 1 OS=Mus musculus GN=Tacc1 PE=1 SV=1	MOUSE	1	1.70608	0.39664	2.0893	0.816582	3.56451
1297	6.13	6.14	20.45	19.03	13.07	sp|Q91WK2|EIF3H_MOUSE	Eukaryotic translation initiation factor 3 subunit H OS=Mus musculus GN=Eif3h PE=1 SV=1	MOUSE	4	0.77983	0.397273	1.64437	0.452898	1.28233
1268	6.28	6.31	26.45	11.82	9.381	sp|Q61753|SERA_MOUSE	D-3-phosphoglycerate dehydrogenase OS=Mus musculus GN=Phgdh PE=1 SV=3	MOUSE	4	3.0761	0.397511	2.33346	1.31826	7.17794
3098	0.09	0.12	7.057	2.397	0.2663	RRRRRsp|Q8BX17|GEMI5_MOUSE	REVERSED Gem-associated protein 5 OS=Mus musculus GN=Gemin5 PE=1 SV=2	MOUSE	1	0.515229	0.397658	3.69828	0.134276	1.90546
1093	8.01	9.1	53.25	42.6	42.6	sp|P97457|MLRS_MOUSE	Myosin regulatory light chain 2, skeletal muscle isoform OS=Mus musculus GN=Mylpf PE=1 SV=3	MOUSE	17	3.90841	0.398532	1.94089	2.01372	7.51623
2045	2.12	2.14	13.4	9.622	3.436	sp|Q8BHE8|CB047_MOUSE	Uncharacterized protein C2orf47 homolog, mitochondrial OS=Mus musculus PE=2 SV=1	MOUSE	1	1.70608	0.399254	2.10863	0.809096	3.56451
789	11.99	12.24	40.37	33.69	27.27	sp|Q99JX4|EIF3M_MOUSE	Eukaryotic translation initiation factor 3 subunit M OS=Mus musculus GN=Eif3m PE=2 SV=1	MOUSE	9	0.963829	0.399433	1.28233	0.751623	1.23595
2085	2.05	2.07	15.97	6.25	3.241	sp|Q99N87|RT05_MOUSE	28S ribosomal protein S5, mitochondrial OS=Mus musculus GN=Mrps5 PE=2 SV=1	MOUSE	1	1.5417	0.39982	1.38038	1.11686	2.12814
2897	0.19	0.22	9.89	4.396	0	sp|Q8BGY7|F210A_MOUSE	Protein FAM210A OS=Mus musculus GN=Fam210a PE=2 SV=1	MOUSE	0	0.591562	0.399883	2.39883	0.246604	1.41906
2264	2	4.52	35.86	26.26	20.2	sp|P36536|SAR1A_MOUSE	GTP-binding protein SAR1a OS=Mus musculus GN=Sar1a PE=2 SV=1	MOUSE	3	0.608135	0.399921	2.63027	0.231206	1.59956
3143	0.08	0.12	5.733	0.981	0.1533	RRRRRsp|Q62407|SPEG_MOUSE	REVERSED Striated muscle-specific serine/threonine-protein kinase OS=Mus musculus GN=Speg PE=1 SV=2	MOUSE	1	1.70608	0.400208	2.10863	0.809096	3.56451
2525	1.66	1.8	9.615	9.615	9.615	sp|Q8BTE0|CF057_MOUSE	UPF0369 protein C6orf57 homolog OS=Mus musculus PE=2 SV=2	MOUSE	1	1.69044	0.40031	2.0893	0.809096	3.56451
2277	2	3.34	13.89	7.87	7.87	sp|Q921Y0|MOB1A_MOUSE	MOB kinase activator 1A OS=Mus musculus GN=Mob1a PE=1 SV=3	MOUSE	3	0.60256	0.400598	2.0893	0.285759	1.25893
1950	2.47	2.51	10.5	6.25	5	sp|Q9DBS1|TMM43_MOUSE	Transmembrane protein 43 OS=Mus musculus GN=Tmem43 PE=1 SV=1	MOUSE	2	1.69044	0.401359	2.0893	0.809096	3.53183
608	15.57	17.84	95.77	85.92	84.51	sp|Q06185|ATP5I_MOUSE	ATP synthase subunit e, mitochondrial OS=Mus musculus GN=Atp5i PE=1 SV=2	MOUSE	17	1.15878	0.401787	1.20226	0.963829	1.38038
972	9.21	12.16	26.88	25.72	21.1	sp|Q920Q6|MSI2H_MOUSE	RNA-binding protein Musashi homolog 2 OS=Mus musculus GN=Msi2 PE=1 SV=1	MOUSE	7	2.55859	0.40221	1.49968	1.70608	3.76704
702	13.53	15.8	42.29	34.05	33.33	sp|Q99LB2|DHRS4_MOUSE	Dehydrogenase/reductase SDR family member 4 OS=Mus musculus GN=Dhrs4 PE=2 SV=3	MOUSE	11	0.887156	0.402479	1.28233	0.691831	1.13763
886	10.19	10.22	29.25	19.81	17.45	sp|Q8BTY1|KAT1_MOUSE	Kynurenine--oxoglutarate transaminase 1 OS=Mus musculus GN=Ccbl1 PE=2 SV=1	MOUSE	5	1.41906	0.402564	1.94089	0.731139	2.75423
2483	1.93	2.91	17.35	6.393	4.338	sp|Q91VC4|PLVAP_MOUSE	Plasmalemma vesicle-associated protein OS=Mus musculus GN=Plvap PE=2 SV=1	MOUSE	2	1.69044	0.402594	2.0893	0.809096	3.53183
1210	6.83	7.01	18.03	13.01	11.91	sp|Q9QZM0|UBQL2_MOUSE	Ubiquilin-2 OS=Mus musculus GN=Ubqln2 PE=1 SV=2	MOUSE	7	0.990832	0.4027	1.44544	0.685488	1.43219
362	25.05	25.89	37.17	30.21	24.06	sp|P16332|MUTA_MOUSE	Methylmalonyl-CoA mutase, mitochondrial OS=Mus musculus GN=Mut PE=2 SV=2	MOUSE	15	0.559758	0.402791	1.30617	0.432514	0.731139
3094	0.09	0.13	10.63	2.656	0.6855	RRRRRsp|Q9Z0U1|ZO2_MOUSE	REVERSED Tight junction protein ZO-2 OS=Mus musculus GN=Tjp2 PE=1 SV=2	MOUSE	2	4.87528	0.403605	5.54626	0.879023	23.7684
720	13.18	13.21	55.69	39.84	32.93	sp|Q9QUM9|PSA6_MOUSE	Proteasome subunit alpha type-6 OS=Mus musculus GN=Psma6 PE=1 SV=1	MOUSE	9	0.288403	0.404139	1.48594	0.214783	0.428549
2331	2	2.03	8.504	5.865	4.399	sp|Q99LQ1|MBIP1_MOUSE	MAP3K12-binding inhibitory protein 1 OS=Mus musculus GN=Mbip PE=2 SV=1	MOUSE	1	2.48886	0.404419	26.7917	0.0928966	31.3329
2477	2	2	18.56	18.56	18.56	sp|P03903|NU4LM_MOUSE	NADH-ubiquinone oxidoreductase chain 4L OS=Mus musculus GN=Mtnd4l PE=3 SV=1	MOUSE	1	1.83654	0.404769	10.3753	0.177011	18.3654
784	12.03	12.44	37.55	29	25.28	sp|O35326|SRSF5_MOUSE	Serine/arginine-rich splicing factor 5 OS=Mus musculus GN=Srsf5 PE=1 SV=2	MOUSE	7	0.787046	0.404776	1.55597	0.505825	1.22462
3365	0.05	0.07	4.397	1.466	0	sp|Q8CE64|ZN276_MOUSE	Zinc finger protein 276 OS=Mus musculus GN=Znf276 PE=1 SV=3	MOUSE	0	0.580764	0.404975	2.10863	0.277971	1.22462
2646	0.81	1.15	6.687	2.418	0.9774	sp|P53995|APC1_MOUSE	Anaphase-promoting complex subunit 1 OS=Mus musculus GN=Anapc1 PE=1 SV=2	MOUSE	3	0.519996	0.405013	2.0893	0.246604	1.08643
67	71.33	71.49	80.87	76.85	73.15	sp|P48962|ADT1_MOUSE	ADP/ATP translocase 1 OS=Mus musculus GN=Slc25a4 PE=1 SV=4	MOUSE	113	0.636796	0.40512	1.08643	0.591562	0.691831
3316	0.05	0.21	5.593	2.025	0	sp|P46062|SIPA1_MOUSE	Signal-induced proliferation-associated protein 1 OS=Mus musculus GN=Sipa1 PE=2 SV=2	MOUSE	0	0.586138	0.405398	2.0893	0.277971	1.22462
700	13.55	13.6	67.66	60.7	52.74	sp|P11352|GPX1_MOUSE	Glutathione peroxidase 1 OS=Mus musculus GN=Gpx1 PE=1 SV=2	MOUSE	10	0.544503	0.405537	1.34276	0.405509	0.731139
1080	8.06	8.06	36.01	20.24	17.56	sp|Q9JKF7|RM39_MOUSE	39S ribosomal protein L39, mitochondrial OS=Mus musculus GN=Mrpl39 PE=2 SV=4	MOUSE	5	1.05682	0.405636	1.43219	0.737904	1.51356
3045	0.11	0.14	5.752	1.696	0	sp|Q6DFV6|FN3C1_MOUSE	Fibronectin type III domain containing protein 3C1 OS=Mus musculus GN=Fndc3c1 PE=2 SV=1	MOUSE	0	1.67494	0.406008	2.0893	0.801678	3.49945
1233	6.62	6.68	30.07	19.11	14.69	sp|Q80VD1|FA98B_MOUSE	Protein FAM98B OS=Mus musculus GN=Fam98b PE=2 SV=1	MOUSE	4	0.666807	0.406336	1.78649	0.37325	1.19124
205	38.08	37.82	55.36	51.02	47.96	sp|O54724|PTRF_MOUSE	Polymerase I and transcript release factor OS=Mus musculus GN=Ptrf PE=1 SV=1	MOUSE	30	1.15878	0.40679	1.13763	1.01859	1.31826
1024	8.58	10.69	32.41	22.99	15.51	sp|P22907|HEM3_MOUSE	Porphobilinogen deaminase OS=Mus musculus GN=Hmbs PE=2 SV=2	MOUSE	5	1.05682	0.407135	1.64437	0.642688	1.7378
797	11.88	12.02	28.21	20.51	12.82	sp|Q811U4|MFN1_MOUSE	Mitofusin-1 OS=Mus musculus GN=Mfn1 PE=1 SV=3	MOUSE	6	1.08643	0.407551	1.58489	0.685488	1.72187
3049	11.88	12.02	28.21	20.51	12.82	sp|Q811U4|MFN1_MOUSE	Mitofusin-1 OS=Mus musculus GN=Mfn1 PE=1 SV=3	MOUSE	6	1.08643	0.407551	1.58489	0.685488	1.72187
1722	4	4	16	7.714	7.714	sp|Q3UMR5|MCU_MOUSE	Calcium uniporter protein, mitochondrial OS=Mus musculus GN=Mcu PE=2 SV=2	MOUSE	2	0.591562	0.408619	2.0893	0.280543	1.23595
1943	2.5	2.56	15.68	6.757	3.649	sp|P18654|KS6A3_MOUSE	Ribosomal protein S6 kinase alpha-3 OS=Mus musculus GN=Rps6ka3 PE=1 SV=2	MOUSE	4	0.299226	0.408714	2.77971	0.125893	0.831764
896	10.08	20.19	40.33	40.33	36.46	sp|Q61990|PCBP2_MOUSE	Poly(rC)-binding protein 2 OS=Mus musculus GN=Pcbp2 PE=1 SV=1	MOUSE	20	0.801678	0.408847	1.44544	0.554626	1.15878
2079	2.06	2.08	7.063	3.098	1.735	sp|P97819|PLPL9_MOUSE	85/88 kDa calcium-independent phospholipase A2 OS=Mus musculus GN=Pla2g6 PE=1 SV=3	MOUSE	2	2.88403	0.40897	3.16228	0.912011	12.2462
2393	2	2	14.93	2.687	2.687	sp|Q9CQY5|MAGT1_MOUSE	Magnesium transporter protein 1 OS=Mus musculus GN=Magt1 PE=2 SV=1	MOUSE	1	1.67494	0.409172	2.0893	0.801678	3.49945
1174	7.22	7.33	13.1	10	6.667	sp|Q149B8|CA170_MOUSE	Uncharacterized protein C1orf170 homolog OS=Mus musculus PE=2 SV=1	MOUSE	4	0.990832	0.409758	1.99526	0.49204	1.97697
312	27.67	27.67	60.36	53.85	51.78	sp|Q8R4N0|CLYBL_MOUSE	Citrate lyase subunit beta-like protein, mitochondrial OS=Mus musculus GN=Clybl PE=2 SV=2	MOUSE	15	0.887156	0.409991	1.27057	0.672977	1.1272
1823	3.31	3.44	22.13	21.28	9.362	sp|Q9QY36|NAA10_MOUSE	N-alpha-acetyltransferase 10 OS=Mus musculus GN=Naa10 PE=1 SV=1	MOUSE	2	0.77983	0.410012	3.53183	0.2208	2.75423
2145	2.02	2.04	40	10.63	7.5	sp|Q80ZK0|RT10_MOUSE	28S ribosomal protein S10, mitochondrial OS=Mus musculus GN=Mrps10 PE=2 SV=1	MOUSE	1	1.67494	0.41015	2.10863	0.794328	3.49945
2832	0.27	0.34	5.39	2.064	0.5734	RRRRRsp|Q14BI2|GRM2_MOUSE	REVERSED Metabotropic glutamate receptor 2 OS=Mus musculus GN=Grm2 PE=2 SV=2	MOUSE	1	0.539511	0.410374	1.40605	0.383707	0.758578
997	8.82	9.41	23.4	14.66	9.113	sp|P25206|MCM3_MOUSE	DNA replication licensing factor MCM3 OS=Mus musculus GN=Mcm3 PE=1 SV=2	MOUSE	8	0.895365	0.411027	1.92309	0.461318	1.72187
1069	8.11	8.6	67.29	57.01	57.01	sp|Q9QUH0|GLRX1_MOUSE	Glutaredoxin-1 OS=Mus musculus GN=Glrx PE=1 SV=3	MOUSE	10	0.37325	0.412186	1.85353	0.175388	0.691831
833	11.04	11.11	37.75	35.29	27.45	sp|Q9CZM2|RL15_MOUSE	60S ribosomal protein L15 OS=Mus musculus GN=Rpl15 PE=2 SV=4	MOUSE	6	1.28233	0.412245	1.55597	0.824138	1.99526
419	22.12	22.18	53.61	53.61	47.91	sp|Q9R1P4|PSA1_MOUSE	Proteasome subunit alpha type-1 OS=Mus musculus GN=Psma1 PE=1 SV=1	MOUSE	12	0.903649	0.413212	1.18032	0.765597	1.0666
3322	0.05	0.15	10.68	1.748	0.4854	RRRRRsp|Q5SUS0|FBW10_MOUSE	REVERSED F-box/WD repeat-containing protein 10 OS=Mus musculus GN=Fbxw10 PE=2 SV=1	MOUSE	1	0.591562	0.41352	2.0893	0.283139	1.23595
172	42.24	42.25	75.97	73.3	68.2	sp|Q07417|ACADS_MOUSE	Short-chain specific acyl-CoA dehydrogenase, mitochondrial OS=Mus musculus GN=Acads PE=2 SV=2	MOUSE	36	0.912011	0.413567	1.13763	0.801678	1.03753
2926	0.17	0.19	8.485	3.03	0	RRRRRsp|P62137|PP1A_MOUSE	REVERSED Serine/threonine-protein phosphatase PP1-alpha catalytic subunit OS=Mus musculus GN=Ppp1ca PE=1 SV=1	MOUSE	0	1.65959	0.413624	2.0893	0.794328	3.46737
107	55.94	58.85	63.31	61.2	53.57	sp|Q921G7|ETFD_MOUSE	Electron transfer flavoprotein-ubiquinone oxidoreductase, mitochondrial OS=Mus musculus GN=Etfdh PE=1 SV=1	MOUSE	44	0.903649	0.414705	1.09648	0.816582	0.990832
29	110.15	110.75	89.04	84.31	81.66	sp|P56480|ATPB_MOUSE	ATP synthase subunit beta, mitochondrial OS=Mus musculus GN=Atp5b PE=1 SV=2	MOUSE	296	0.946237	0.4154	1.0666	0.887156	1.00925
169	42.57	42.68	71.24	64.82	59.29	sp|Q0II04|NEBL_MOUSE	Nebulette OS=Mus musculus GN=Nebl PE=2 SV=1	MOUSE	25	0.946237	0.415534	1.15878	0.77983	1.09648
2961	0.15	0.18	13.21	5.66	0	sp|Q9CQJ1|HIG2A_MOUSE	HIG1 domain family member 2A OS=Mus musculus GN=Higd2a PE=2 SV=1	MOUSE	0	1.65959	0.415535	2.10863	0.787046	3.46737
482	19.51	19.56	29.82	20.38	17.68	sp|Q8BSY0|ASPH_MOUSE	Aspartyl/asparaginyl beta-hydroxylase OS=Mus musculus GN=Asph PE=2 SV=1	MOUSE	14	0.981748	0.415629	1.2942	0.758578	1.27057
104	57.2	58.93	76.28	73.02	68.14	sp|P51174|ACADL_MOUSE	Long-chain specific acyl-CoA dehydrogenase, mitochondrial OS=Mus musculus GN=Acadl PE=2 SV=2	MOUSE	77	0.903649	0.416053	1.09648	0.816582	0.990832
1969	2.38	6.72	18.61	10.03	7.136	sp|P46735|MYO1B_MOUSE	Unconventional myosin-Ib OS=Mus musculus GN=Myo1b PE=2 SV=3	MOUSE	9	1.21339	0.417315	6.19441	0.195884	7.04693
1289	6.17	6.24	18.29	17.51	17.51	sp|Q9D1H9|MFAP4_MOUSE	Microfibril-associated glycoprotein 4 OS=Mus musculus GN=Mfap4 PE=1 SV=1	MOUSE	6	0.444631	0.418366	3.01995	0.120226	1.34276
1450	5.16	6.47	14.48	11.05	11.05	sp|Q9D0L4|ADCK1_MOUSE	Uncharacterized aarF domain-containing protein kinase 1 OS=Mus musculus GN=Adck1 PE=2 SV=1	MOUSE	5	2.03236	0.418657	24.8886	0.0816582	28.0543
3343	0.05	0.08	9.524	7.143	2.381	sp|Q9CR24|NUDT8_MOUSE	Nucleoside diphosphate-linked moiety X motif 8, mitochondrial OS=Mus musculus GN=Nudt8 PE=1 SV=1	MOUSE	1	1.64437	0.419469	2.0893	0.787046	3.43558
887	10.18	10.23	23.82	20.5	18.56	sp|Q9DCH4|EIF3F_MOUSE	Eukaryotic translation initiation factor 3 subunit F OS=Mus musculus GN=Eif3f PE=1 SV=2	MOUSE	5	2.85759	0.420593	1.78649	1.59956	5.05825
3260	0.06	0.08	4.651	0.8721	0	RRRRRsp|P58871|TB182_MOUSE	REVERSED 182 kDa tankyrase-1-binding protein OS=Mus musculus GN=Tnks1bp1 PE=1 SV=2	MOUSE	0	1.08643	0.420735	2.37684	0.457088	2.01372
1701	4	4.09	21.55	18.78	16.02	sp|Q9DB27|MCTS1_MOUSE	Malignant T-cell-amplified sequence 1 OS=Mus musculus GN=Mcts1 PE=2 SV=1	MOUSE	2	1.35519	0.420995	1.58489	0.855067	2.12814
2419	2	2	40	25.26	20	sp|O35900|LSM2_MOUSE	U6 snRNA-associated Sm-like protein LSm2 OS=Mus musculus GN=Lsm2 PE=2 SV=1	MOUSE	2	0.101859	0.421104	31.6228	0.0164437	3.22107
112	53.88	58.51	53.18	43.14	37.91	sp|P09405|NUCL_MOUSE	Nucleolin OS=Mus musculus GN=Ncl PE=1 SV=2	MOUSE	39	1.31826	0.421256	1.23595	1.0666	1.57036
1070	8.11	8.28	17.7	14.75	10.87	sp|O89103|C1QR1_MOUSE	Complement component C1q receptor OS=Mus musculus GN=Cd93 PE=1 SV=1	MOUSE	6	1.36773	0.421523	1.94089	0.704693	2.96483
802	11.73	11.9	46.11	43.93	42.06	sp|P42669|PURA_MOUSE	Transcriptional activator protein Pur-alpha OS=Mus musculus GN=Pura PE=1 SV=1	MOUSE	11	1.67494	0.421742	1.58489	1.05682	3.37287
2624	0.92	1.02	13.1	6.746	2.778	sp|P50615|BTG3_MOUSE	Protein BTG3 OS=Mus musculus GN=Btg3 PE=2 SV=1	MOUSE	1	1.48594	0.422136	1.41906	1.04713	2.0893
2341	2	2.02	13.27	4.531	3.236	sp|Q8K274|KT3K_MOUSE	Ketosamine-3-kinase OS=Mus musculus GN=Fn3krp PE=2 SV=2	MOUSE	2	1.40605	0.422653	8.87156	0.158489	12.4738
2105	2.04	2.04	22.99	22.99	14.94	sp|P58059|RT21_MOUSE	28S ribosomal protein S21, mitochondrial OS=Mus musculus GN=Mrps21 PE=2 SV=1	MOUSE	1	1.2942	0.422769	2.72898	0.474242	3.49945
1516	4.63	4.68	15.02	10.34	7.143	sp|P11438|LAMP1_MOUSE	Lysosome-associated membrane glycoprotein 1 OS=Mus musculus GN=Lamp1 PE=1 SV=2	MOUSE	4	0.731139	0.423225	1.52757	0.47863	1.11686
910	9.93	10.07	21.37	18.95	13.71	sp|O70310|NMT1_MOUSE	Glycylpeptide N-tetradecanoyltransferase 1 OS=Mus musculus GN=Nmt1 PE=1 SV=1	MOUSE	8	0.963829	0.4234	1.51356	0.636796	1.45881
2798	0.33	0.36	19.64	19.64	0	sp|Q8BT35|YB039_MOUSE	Uncharacterized protein LINC00116 homolog OS=Mus musculus PE=2 SV=1	MOUSE	0	1.8197	0.423585	2.75423	0.660693	4.96592
861	10.62	14.75	34.79	26.76	24.09	sp|Q91VC3|IF4A3_MOUSE	Eukaryotic initiation factor 4A-III OS=Mus musculus GN=Eif4a3 PE=2 SV=3	MOUSE	8	1.11686	0.423763	1.41906	0.787046	1.59956
3137	0.08	0.27	14.7	8.006	0.5822	RRRRRsp|Q80UZ2|SDA1_MOUSE	REVERSED Protein SDA1 homolog OS=Mus musculus GN=Sdad1 PE=1 SV=1	MOUSE	1	1.58489	0.423971	1.69044	0.937562	2.70396
1839	3.17	3.3	29.55	15.46	15.46	sp|Q6ZQI3|MLEC_MOUSE	Malectin OS=Mus musculus GN=Mlec PE=2 SV=2	MOUSE	3	0.15417	0.424022	2.01372	0.0794328	0.310456
3247	0.06	0.1	16.5	9.5	0	sp|P28667|MRP_MOUSE	MARCKS-related protein OS=Mus musculus GN=Marcksl1 PE=1 SV=2	MOUSE	0	1.33045	0.424268	21.0863	0.0630957	22.08
2737	0.43	0.49	9.562	2.125	1.062	RRRRRsp|Q6ZQK0|CNDD3_MOUSE	REVERSED Condensin-2 complex subunit D3 OS=Mus musculus GN=Ncapd3 PE=1 SV=3	MOUSE	3	1.6293	0.424499	2.0893	0.77983	3.40408
1129	7.67	8.35	79.52	79.52	68.67	sp|Q9CQR2|RS21_MOUSE	40S ribosomal protein S21 OS=Mus musculus GN=Rps21 PE=2 SV=1	MOUSE	8	0.895365	0.424533	1.48594	0.608135	1.33045
2862	0.22	1.04	11.27	4.925	2.254	sp|Q9R0K7|AT2B2_MOUSE	Plasma membrane calcium-transporting ATPase 2 OS=Mus musculus GN=Atp2b2 PE=1 SV=2	MOUSE	3	1.55597	0.424886	2.33346	0.666807	3.63078
360	25.12	36.96	42.38	34.7	27.66	sp|Q02248|CTNB1_MOUSE	Catenin beta-1 OS=Mus musculus GN=Ctnnb1 PE=1 SV=1	MOUSE	22	0.895365	0.424993	1.31826	0.679204	1.18032
295	28.92	29.15	62.46	58.7	45.39	sp|P25444|RS2_MOUSE	40S ribosomal protein S2 OS=Mus musculus GN=Rps2 PE=1 SV=3	MOUSE	15	0.448745	0.425006	1.30617	0.37325	0.586138
689	13.86	14.09	58.99	53.46	32.26	sp|P53026|RL10A_MOUSE	60S ribosomal protein L10a OS=Mus musculus GN=Rpl10a PE=1 SV=3	MOUSE	11	0.416869	0.425172	1.33045	0.322107	0.554626
878	10.27	10.37	28.84	22.74	14.74	sp|P26369|U2AF2_MOUSE	Splicing factor U2AF 65 kDa subunit OS=Mus musculus GN=U2af2 PE=1 SV=3	MOUSE	8	0.981748	0.42519	1.38038	0.711214	1.35519
2130	2.02	3.47	14.75	8.402	6.557	sp|P70257|NFIX_MOUSE	Nuclear factor 1 X-type OS=Mus musculus GN=Nfix PE=1 SV=2	MOUSE	2	1.6293	0.425199	2.0893	0.77983	3.40408
916	9.82	9.92	31.47	22.84	18.88	sp|P59325|IF5_MOUSE	Eukaryotic translation initiation factor 5 OS=Mus musculus GN=Eif5 PE=1 SV=1	MOUSE	7	0.235505	0.425931	1.67494	0.125893	0.394457
1208	6.84	19.86	44.54	40.98	36.3	sp|P70333|HNRH2_MOUSE	Heterogeneous nuclear ribonucleoprotein H2 OS=Mus musculus GN=Hnrnph2 PE=1 SV=1	MOUSE	18	1.6293	0.426069	2.10863	0.772681	3.40408
1207	6.85	6.92	60.34	60.34	60.34	sp|Q78IK2|USMG5_MOUSE	Up-regulated during skeletal muscle growth protein 5 OS=Mus musculus GN=Usmg5 PE=1 SV=1	MOUSE	8	1.18032	0.42622	1.36773	0.862979	1.69044
892	10.14	10.15	24.76	19.19	15.16	sp|O35343|IMA4_MOUSE	Importin subunit alpha-4 OS=Mus musculus GN=Kpna4 PE=2 SV=1	MOUSE	6	1.20226	0.426408	1.94089	0.619441	2.33346
513	18.4	18.73	16.02	9.036	7.452	sp|Q99PV0|PRP8_MOUSE	Pre-mRNA-processing-splicing factor 8 OS=Mus musculus GN=Prpf8 PE=1 SV=2	MOUSE	13	1.18032	0.426536	1.47231	0.801678	1.7378
1531	4.52	5.06	18.15	13.11	9.58	sp|Q921T2|TOIP1_MOUSE	Torsin-1A-interacting protein 1 OS=Mus musculus GN=Tor1aip1 PE=1 SV=3	MOUSE	5	1.64437	0.427009	2.03236	0.809096	3.46737
2549	1.51	1.62	7.102	2.557	2.557	sp|Q8JZU0|NUD13_MOUSE	Nucleoside diphosphate-linked moiety X motif 13 OS=Mus musculus GN=Nudt13 PE=2 SV=2	MOUSE	1	1.6293	0.427126	2.10863	0.772681	3.40408
1151	7.39	7.58	28.63	14.31	13.73	sp|Q9D0F3|LMAN1_MOUSE	Protein ERGIC-53 OS=Mus musculus GN=Lman1 PE=2 SV=1	MOUSE	8	0.895365	0.427202	1.64437	0.544503	1.47231
1843	3.14	3.23	11.5	9.328	7.809	sp|Q62219|TGFI1_MOUSE	Transforming growth factor beta-1-induced transcript 1 protein OS=Mus musculus GN=Tgfb1i1 PE=1 SV=2	MOUSE	2	1.6293	0.428205	17.0608	0.0954993	20.7014
2845	0.25	0.28	5.839	0.9731	0.7878	sp|Q7TSC1|PRC2A_MOUSE	Protein PRRC2A OS=Mus musculus GN=Prrc2a PE=1 SV=1	MOUSE	2	0.879023	0.428492	1.25893	0.698232	1.10662
1493	4.88	5.14	33.4	11.39	6.876	sp|Q61035|SYHC_MOUSE	Histidine--tRNA ligase, cytoplasmic OS=Mus musculus GN=Hars PE=2 SV=2	MOUSE	4	0.928966	0.428678	1.67494	0.554626	1.55597
1830	3.23	3.42	17.56	14.17	8.383	sp|Q9D554|SF3A3_MOUSE	Splicing factor 3A subunit 3 OS=Mus musculus GN=Sf3a3 PE=2 SV=2	MOUSE	3	0.218776	0.428917	3.01995	0.077983	0.660693
1497	4.82	4.88	26.32	16.84	15.53	sp|Q8K2M0|RM38_MOUSE	39S ribosomal protein L38, mitochondrial OS=Mus musculus GN=Mrpl38 PE=2 SV=2	MOUSE	4	0.809096	0.428928	4.44631	0.183654	3.59749
1334	6.01	6.13	21.07	12.78	6.736	sp|Q80WJ7|LYRIC_MOUSE	Protein LYRIC OS=Mus musculus GN=Mtdh PE=1 SV=1	MOUSE	3	1	0.428968	4.44631	0.224905	4.44631
2530	1.63	1.82	39.33	34.83	34.83	sp|P27005|S10A8_MOUSE	Protein S100-A8 OS=Mus musculus GN=S100a8 PE=1 SV=3	MOUSE	3	1.35519	0.429077	13.0617	0.103753	16.4437
3217	0.06	2.99	8.966	3.231	0.9289	sp|Q61687|ATRX_MOUSE	Transcriptional regulator ATRX OS=Mus musculus GN=Atrx PE=1 SV=3	MOUSE	5	1.5417	0.429458	2.72898	0.564937	4.16869
791	11.97	12.23	51.46	44.17	41.75	sp|Q9JIW9|RALB_MOUSE	Ras-related protein Ral-B OS=Mus musculus GN=Ralb PE=2 SV=1	MOUSE	8	0.301995	0.431218	4.74242	0.0505825	1.43219
1807	3.39	3.49	11.41	9.125	7.224	sp|Q63850|NUP62_MOUSE	Nuclear pore glycoprotein p62 OS=Mus musculus GN=Nup62 PE=1 SV=2	MOUSE	2	0.608135	0.431407	2.0893	0.291072	1.27057
2442	2	2	9.467	8.284	3.55	sp|O35386|PAHX_MOUSE	Phytanoyl-CoA dioxygenase, peroxisomal OS=Mus musculus GN=Phyh PE=1 SV=1	MOUSE	1	0.630957	0.432042	12.4738	0.0544503	7.87046
1320	6.05	6.07	23.83	14.26	12.2	sp|Q8BT60|CPNE3_MOUSE	Copine-3 OS=Mus musculus GN=Cpne3 PE=1 SV=2	MOUSE	5	1.61436	0.432726	2.10863	0.765597	3.37287
686	13.92	14.34	38.73	28.32	21.58	sp|Q9CWK8|SNX2_MOUSE	Sorting nexin-2 OS=Mus musculus GN=Snx2 PE=1 SV=2	MOUSE	8	0.937562	0.433178	1.23595	0.758578	1.15878
266	31.16	32.32	55.47	50.39	48.44	sp|Q9CQQ7|AT5F1_MOUSE	ATP synthase subunit b, mitochondrial OS=Mus musculus GN=Atp5f1 PE=1 SV=1	MOUSE	33	0.928966	0.433418	1.1695	0.772681	1.08643
1142	7.54	7.65	53.46	32.72	32.72	sp|Q60631|GRB2_MOUSE	Growth factor receptor-bound protein 2 OS=Mus musculus GN=Grb2 PE=1 SV=1	MOUSE	5	2.35505	0.433565	2.72898	0.862979	6.36796
2780	0.36	0.4	4.357	2.179	2.179	RRRRRsp|Q8R071|IP3KA_MOUSE	REVERSED Inositol-trisphosphate 3-kinase A OS=Mus musculus GN=Itpka PE=2 SV=1	MOUSE	1	1.59956	0.433627	2.0893	0.765597	3.37287
587	16.09	16.1	68.64	66.27	66.27	sp|P35385|HSPB7_MOUSE	Heat shock protein beta-7 OS=Mus musculus GN=Hspb7 PE=1 SV=3	MOUSE	12	0.809096	0.433689	1.31826	0.613762	1.0666
864	10.6	10.96	31.56	18.17	10.25	sp|Q8R146|APEH_MOUSE	Acylamino-acid-releasing enzyme OS=Mus musculus GN=Apeh PE=2 SV=3	MOUSE	6	0.903649	0.434358	1.35519	0.666807	1.22462
260	31.74	33.51	66.97	55.89	50.35	sp|Q9Z2I8|SUCB2_MOUSE	Succinyl-CoA ligase [GDP-forming] subunit beta, mitochondrial OS=Mus musculus GN=Suclg2 PE=2 SV=3	MOUSE	22	1.04713	0.434746	1.1695	0.895365	1.22462
3061	0.1	0.16	4.865	2.168	0.2115	sp|Q80UV9|TAF1_MOUSE	Transcription initiation factor TFIID subunit 1 OS=Mus musculus GN=Taf1 PE=2 SV=2	MOUSE	1	0.636796	0.434802	22.2844	0.0405509	14.1906
2820	0.29	0.79	6.798	3.289	1.096	RRRRRsp|Q8CI12|SMTL2_MOUSE	REVERSED Smoothelin-like protein 2 OS=Mus musculus GN=Smtnl2 PE=1 SV=1	MOUSE	1	1.59956	0.435233	2.0893	0.765597	3.37287
1621	4.08	5.29	19.34	7.289	4.082	sp|Q8VD75|HIP1_MOUSE	Huntingtin-interacting protein 1 OS=Mus musculus GN=Hip1 PE=1 SV=2	MOUSE	5	1.05682	0.435666	2.0893	0.505825	2.208
3262	0.06	0.08	10.24	3.819	0.6944	sp|P30306|MPIP2_MOUSE	M-phase inducer phosphatase 2 OS=Mus musculus GN=Cdc25b PE=2 SV=1	MOUSE	1	1.59956	0.436169	2.0893	0.765597	3.34195
658	14.41	16.7	20.21	14.05	11.26	sp|Q921M3|SF3B3_MOUSE	Splicing factor 3B subunit 3 OS=Mus musculus GN=Sf3b3 PE=2 SV=1	MOUSE	11	0.903649	0.436225	1.34276	0.666807	1.21339
2784	0.35	0.4	24.05	9.091	1.76	sp|Q06138|CAB39_MOUSE	Calcium-binding protein 39 OS=Mus musculus GN=Cab39 PE=1 SV=2	MOUSE	2	1.09648	0.436302	1.70608	0.642688	1.87068
2610	1.04	1.24	22.48	19.13	11.07	sp|Q3TMP8|TM38A_MOUSE	Trimeric intracellular cation channel type A OS=Mus musculus GN=Tmem38a PE=1 SV=2	MOUSE	4	1.58489	0.436817	2.0893	0.758578	3.34195
2473	2	2	8.054	8.054	8.054	sp|Q78XF5|OSTC_MOUSE	Oligosaccharyltransferase complex subunit OSTC OS=Mus musculus GN=Ostc PE=2 SV=1	MOUSE	1	1.59956	0.437364	2.0893	0.765597	3.34195
2068	2.07	2.56	39.51	32.1	20.99	sp|P29595|NEDD8_MOUSE	NEDD8 OS=Mus musculus GN=Nedd8 PE=1 SV=2	MOUSE	2	0.990832	0.437947	4.44631	0.222844	4.40555
1218	6.8	6.85	51.41	47.89	47.89	sp|Q9CPQ3|TOM22_MOUSE	Mitochondrial import receptor subunit TOM22 homolog OS=Mus musculus GN=Tomm22 PE=2 SV=3	MOUSE	6	0.928966	0.438648	4.20727	0.218776	3.90841
365	24.95	25.36	38.89	29.08	19.62	sp|Q8K310|MATR3_MOUSE	Matrin-3 OS=Mus musculus GN=Matr3 PE=1 SV=1	MOUSE	18	0.895365	0.438971	1.23595	0.724436	1.10662
3022	0.12	0.16	22.64	12.26	0	sp|Q9CPZ8|COXM1_MOUSE	COX assembly mitochondrial protein homolog OS=Mus musculus GN=Cmc1 PE=2 SV=1	MOUSE	0	0.801678	0.439033	18.7068	0.049204	14.9968
2505	1.82	3.01	16.53	10.54	7.851	sp|P47740|AL3A2_MOUSE	Fatty aldehyde dehydrogenase OS=Mus musculus GN=Aldh3a2 PE=2 SV=2	MOUSE	4	1.59956	0.439101	2.10863	0.758578	3.34195
1014	8.66	8.71	30.24	20.73	16.83	sp|P63005|LIS1_MOUSE	Platelet-activating factor acetylhydrolase IB subunit alpha OS=Mus musculus GN=Pafah1b1 PE=1 SV=2	MOUSE	6	1.10662	0.439422	1.25893	0.879023	1.39316
2467	2	2	18.92	18.92	18.92	sp|Q9CQN3|TOM6_MOUSE	Mitochondrial import receptor subunit TOM6 homolog OS=Mus musculus GN=Tomm6 PE=2 SV=1	MOUSE	2	0.613762	0.439936	1.88799	0.322107	1.15878
3122	0.08	2.43	4.053	1.719	0.6485	sp|P19137|LAMA1_MOUSE	Laminin subunit alpha-1 OS=Mus musculus GN=Lama1 PE=1 SV=1	MOUSE	4	1.58489	0.440519	2.0893	0.758578	3.34195
804	11.72	11.85	29.32	21.3	12.96	sp|Q8R2Y2|MUC18_MOUSE	Cell surface glycoprotein MUC18 OS=Mus musculus GN=Mcam PE=1 SV=1	MOUSE	6	0.831764	0.440993	1.61436	0.515229	1.34276
2203	2.01	2.03	9.671	2.393	0.997	sp|Q6PCN7|HLTF_MOUSE	Helicase-like transcription factor OS=Mus musculus GN=Hltf PE=1 SV=1	MOUSE	1	0.619441	0.441245	2.0893	0.293765	1.2942
3165	0.07	2.27	6.608	2.981	0.8058	sp|P18826|KPB1_MOUSE	Phosphorylase b kinase regulatory subunit alpha, skeletal muscle isoform OS=Mus musculus GN=Phka1 PE=1 SV=3	MOUSE	2	1.02802	0.441414	2.07014	0.496592	2.14783
2608	1.05	1.16	17.2	8.602	4.301	sp|Q9Z0Y1|DCTN3_MOUSE	Dynactin subunit 3 OS=Mus musculus GN=Dctn3 PE=2 SV=2	MOUSE	1	0.717794	0.441617	1.40605	0.49204	1.00925
690	13.81	13.84	29.56	26.74	20.82	sp|P18572|BASI_MOUSE	Basigin OS=Mus musculus GN=Bsg PE=1 SV=2	MOUSE	7	0.636796	0.442213	1.41906	0.42462	0.903649
481	19.54	19.85	33.88	22.91	20.85	sp|Q9CZD3|SYG_MOUSE	Glycine--tRNA ligase OS=Mus musculus GN=Gars PE=1 SV=1	MOUSE	15	1.02802	0.442974	1.57036	0.654636	1.49968
1008	8.72	8.75	39.13	26.96	26.96	sp|Q9JKB1|UCHL3_MOUSE	Ubiquitin carboxyl-terminal hydrolase isozyme L3 OS=Mus musculus GN=Uchl3 PE=1 SV=2	MOUSE	5	2.58226	0.443221	1.85353	1.39316	4.74242
411	22.35	24.74	52.29	43.14	36.6	sp|Q02819|NUCB1_MOUSE	Nucleobindin-1 OS=Mus musculus GN=Nucb1 PE=1 SV=2	MOUSE	16	0.409261	0.443437	1.38038	0.30479	0.564937
1422	5.42	5.53	15.38	11.81	8.408	sp|Q64516|GLPK_MOUSE	Glycerol kinase OS=Mus musculus GN=Gk PE=2 SV=2	MOUSE	5	0.963829	0.443551	1.55597	0.625173	1.49968
2976	0.14	0.17	8.093	2.419	0	sp|Q69ZK7|F214A_MOUSE	Protein FAM214A OS=Mus musculus GN=Fam214a PE=2 SV=3	MOUSE	0	1.67494	0.444092	1.64437	1.01859	11.272
894	10.11	35.08	70.73	70.73	66.26	sp|Q9CQV8|1433B_MOUSE	14-3-3 protein beta/alpha OS=Mus musculus GN=Ywhab PE=1 SV=3	MOUSE	32	2.29087	0.444299	1.97697	1.15878	3.16228
118	52.16	53	61.13	57.68	53.25	sp|Q9JKS4|LDB3_MOUSE	LIM domain-binding protein 3 OS=Mus musculus GN=Ldb3 PE=1 SV=1	MOUSE	56	0.57544	0.444637	1.1695	0.47863	0.672977
1973	2.36	2.46	27.5	27.5	18.75	sp|P56393|COX7B_MOUSE	Cytochrome c oxidase subunit 7B, mitochondrial OS=Mus musculus GN=Cox7b PE=2 SV=1	MOUSE	3	1.33045	0.445274	2.18776	0.608135	2.91072
808	11.65	11.83	37.4	31.86	22.99	sp|P55264|ADK_MOUSE	Adenosine kinase OS=Mus musculus GN=Adk PE=1 SV=2	MOUSE	9	1.94089	0.445425	1.31826	1.47231	2.60615
2705	0.52	0.56	5.274	3.245	2.434	sp|Q8BFQ9|KLDC5_MOUSE	Kelch domain-containing protein 5 OS=Mus musculus GN=Klhdc5 PE=2 SV=1	MOUSE	1	1.57036	0.445569	2.0893	0.751623	3.31131
1508	4.73	4.81	60.94	60.94	37.5	sp|Q8R1I1|QCR9_MOUSE	Cytochrome b-c1 complex subunit 9 OS=Mus musculus GN=Uqcr10 PE=1 SV=1	MOUSE	4	0.744732	0.445733	1.45881	0.47863	1.08643
2589	1.17	1.3	24.36	17.19	3.725	sp|O35609|SCAM3_MOUSE	Secretory carrier-associated membrane protein 3 OS=Mus musculus GN=Scamp3 PE=1 SV=3	MOUSE	1	0.559758	0.445985	2.10863	0.267917	1.18032
3274	0.06	0.08	17.37	5.389	0	sp|Q9CQV5|RT24_MOUSE	28S ribosomal protein S24, mitochondrial OS=Mus musculus GN=Mrps24 PE=2 SV=1	MOUSE	0	0.625173	0.446535	2.0893	0.299226	1.30617
3237	0.06	0.13	6.436	2.669	0.314	sp|A2RT67|DEND3_MOUSE	DENN domain-containing protein 3 OS=Mus musculus GN=Dennd3 PE=2 SV=2	MOUSE	1	0.625173	0.446572	2.0893	0.296483	1.30617
1509	4.72	4.8	40.82	40.82	30.61	sp|P97352|S10AD_MOUSE	Protein S100-A13 OS=Mus musculus GN=S100a13 PE=1 SV=1	MOUSE	4	1.05682	0.446849	1.57036	0.672977	1.65959
1326	6.03	9.3	26.83	21.25	13.94	sp|P53657|KPYR_MOUSE	Pyruvate kinase isozymes R/L OS=Mus musculus GN=Pklr PE=2 SV=1	MOUSE	10	0.704693	0.446979	21.4783	0.0432514	15.1356
3040	0.11	0.18	8.589	2.626	0.7112	sp|Q8C3J5|DOCK2_MOUSE	Dedicator of cytokinesis protein 2 OS=Mus musculus GN=Dock2 PE=1 SV=3	MOUSE	3	0.672977	0.447315	21.8776	0.0416869	14.7231
2855	0.23	0.27	5.915	2.113	0.3662	RRRRRsp|Q9JJN2|ZFHX4_MOUSE	REVERSED Zinc finger homeobox protein 4 OS=Mus musculus GN=Zfhx4 PE=1 SV=1	MOUSE	2	0.903649	0.448396	1.38038	0.654636	1.24738
2782	0.36	0.39	9.749	2.228	2.228	RRRRRsp|Q3US16|TEANC_MOUSE	REVERSED Transcription elongation factor A N-terminal and central domain-containing protein OS=Mus musculus GN=Tceanc PE=2 SV=1	MOUSE	1	1.57036	0.449736	2.10863	0.744732	3.28095
308	27.97	27.88	45.6	33.87	29.62	sp|Q99NB1|ACS2L_MOUSE	Acetyl-coenzyme A synthetase 2-like, mitochondrial OS=Mus musculus GN=Acss1 PE=1 SV=1	MOUSE	15	0.717794	0.450206	1.22462	0.559758	0.879023
1092	8.02	8.05	21.65	14.35	12.94	sp|Q60972|RBBP4_MOUSE	Histone-binding protein RBBP4 OS=Mus musculus GN=Rbbp4 PE=1 SV=5	MOUSE	4	0.751623	0.450301	3.80189	0.398107	2.85759
920	9.76	10.37	38.72	36.17	36.17	sp|Q99KF1|TMED9_MOUSE	Transmembrane emp24 domain-containing protein 9 OS=Mus musculus GN=Tmed9 PE=2 SV=2	MOUSE	9	1.13763	0.450486	1.55597	0.731139	1.77011
2986	0.14	0.16	6.262	2.348	0	RRRRRsp|P15388|KCNC1_MOUSE	REVERSED Potassium voltage-gated channel subfamily C member 1 OS=Mus musculus GN=Kcnc1 PE=2 SV=1	MOUSE	0	1.57036	0.451029	2.10863	0.744732	3.28095
2604	1.07	1.19	11.11	7.19	7.19	sp|Q62356|FSTL1_MOUSE	Follistatin-related protein 1 OS=Mus musculus GN=Fstl1 PE=1 SV=2	MOUSE	3	0.963829	0.451135	2.70396	0.356451	2.60615
452	20.61	20.64	44.8	40.17	37.57	sp|Q9WUM5|SUCA_MOUSE	Succinyl-CoA ligase [ADP/GDP-forming] subunit alpha, mitochondrial OS=Mus musculus GN=Suclg1 PE=1 SV=4	MOUSE	18	0.912011	0.4513	1.15878	0.787046	1.05682
542	17.48	17.56	53.96	46.8	33.25	sp|Q9WUR2|ECI2_MOUSE	Enoyl-CoA delta isomerase 2, mitochondrial OS=Mus musculus GN=Eci2 PE=1 SV=2	MOUSE	12	1.13763	0.4517	1.28233	0.887156	1.44544
3286	0.06	0.07	5.102	3.741	0	sp|P20352|TF_MOUSE	Tissue factor OS=Mus musculus GN=F3 PE=1 SV=2	MOUSE	0	1.55597	0.451802	2.0893	0.744732	3.28095
231	35.41	35.5	64.48	62.69	60.9	sp|Q9CQ62|DECR_MOUSE	2,4-dienoyl-CoA reductase, mitochondrial OS=Mus musculus GN=Decr1 PE=1 SV=1	MOUSE	34	0.831764	0.452337	1.15878	0.711214	0.963829
368	24.82	30.6	17.17	6.473	3.44	sp|Q9QXZ0|MACF1_MOUSE	Microtubule-actin cross-linking factor 1 OS=Mus musculus GN=Macf1 PE=1 SV=2	MOUSE	25	1.34276	0.452446	1.47231	0.912011	1.90546
1254	6.44	6.94	27.48	20.2	13.58	sp|Q8BMF3|MAON_MOUSE	NADP-dependent malic enzyme, mitochondrial OS=Mus musculus GN=Me3 PE=1 SV=2	MOUSE	8	1.05682	0.452616	1.65959	0.636796	1.77011
1237	6.6	6.65	14.41	12.16	12.16	sp|Q99L43|CDS2_MOUSE	Phosphatidate cytidylyltransferase 2 OS=Mus musculus GN=Cds2 PE=1 SV=1	MOUSE	4	0.554626	0.453021	1.7378	0.334195	0.963829
703	13.53	15.14	48.58	46.7	37.74	sp|Q8K3J1|NDUS8_MOUSE	NADH dehydrogenase [ubiquinone] iron-sulfur protein 8, mitochondrial OS=Mus musculus GN=Ndufs8 PE=1 SV=1	MOUSE	15	0.816582	0.453332	1.2942	0.625173	1.05682
1153	7.38	8.95	43.69	34.95	31.07	sp|Q9Z2Q5|RM40_MOUSE	39S ribosomal protein L40, mitochondrial OS=Mus musculus GN=Mrpl40 PE=2 SV=2	MOUSE	7	0.343558	0.453451	1.95884	0.194089	0.672977
2126	2.03	2.04	18.93	4.52	4.52	sp|Q6PIU9|YJ005_MOUSE	Uncharacterized protein FLJ45252 homolog OS=Mus musculus PE=1 SV=2	MOUSE	1	0.937562	0.453619	4.44631	0.210863	4.16869
2727	0.45	0.57	7.329	4.492	2.246	sp|Q810C0|SLIK2_MOUSE	SLIT and NTRK-like protein 2 OS=Mus musculus GN=Slitrk2 PE=1 SV=1	MOUSE	2	4.01791	0.453994	2.55859	1.57036	9.81748
2191	2.01	2.09	12.48	3.67	2.752	sp|Q8K1N4|SPAS2_MOUSE	Spermatogenesis-associated serine-rich protein 2 OS=Mus musculus GN=Spats2 PE=1 SV=1	MOUSE	1	0.630957	0.45416	2.0893	0.301995	1.31826
23	118.43	121.1	60.54	56.12	50.87	sp|Q68FD5|CLH_MOUSE	Clathrin heavy chain 1 OS=Mus musculus GN=Cltc PE=1 SV=3	MOUSE	98	0.717794	0.454371	1.10662	0.625173	0.794328
3319	0.05	0.17	8.37	1.982	0	RRRRRsp|Q5QNQ6|OSBP2_MOUSE	REVERSED Oxysterol-binding protein 2 OS=Mus musculus GN=Osbp2 PE=2 SV=1	MOUSE	0	1.85353	0.454563	1.41906	1.30617	2.58226
1362	5.93	6.17	42.76	37.93	27.59	sp|Q9DCC8|TOM20_MOUSE	Mitochondrial import receptor subunit TOM20 homolog OS=Mus musculus GN=Tomm20 PE=1 SV=1	MOUSE	3	0.380189	0.454945	1.87068	0.231206	0.711214
1496	4.82	4.96	23.04	5.179	4.375	sp|Q99MI1|RB6I2_MOUSE	ELKS/Rab6-interacting/CAST family member 1 OS=Mus musculus GN=Erc1 PE=1 SV=1	MOUSE	4	1.36773	0.455137	21.4783	0.0636796	22.4905
925	9.7	9.77	29.79	27.14	21.83	sp|P10605|CATB_MOUSE	Cathepsin B OS=Mus musculus GN=Ctsb PE=1 SV=2	MOUSE	8	3.34195	0.455151	1.87068	1.78649	5.54626
840	10.9	10.97	37.44	35.16	31.96	sp|Q9D1D4|TMEDA_MOUSE	Transmembrane emp24 domain-containing protein 10 OS=Mus musculus GN=Tmed10 PE=2 SV=1	MOUSE	7	0.928966	0.456194	1.22462	0.758578	1.13763
1507	4.74	4.8	34.03	17.61	17.61	sp|Q8C0L0|TMX4_MOUSE	Thioredoxin-related transmembrane protein 4 OS=Mus musculus GN=Tmx4 PE=1 SV=2	MOUSE	5	0.642688	0.456722	1.58489	0.353183	1.01859
2273	2	3.57	14.41	5.677	4.585	sp|Q8VD26|TM143_MOUSE	Transmembrane protein 143 OS=Mus musculus GN=Tmem143 PE=2 SV=1	MOUSE	3	0.630957	0.4571	2.0893	0.301995	1.31826
56	76.06	76.17	95.5	90.69	84.98	sp|P16858|G3P_MOUSE	Glyceraldehyde-3-phosphate dehydrogenase OS=Mus musculus GN=Gapdh PE=1 SV=2	MOUSE	146	0.972747	0.457136	1.00925	0.963829	0.981748
2854	76.06	76.17	95.5	90.69	84.98	sp|P16858|G3P_MOUSE	Glyceraldehyde-3-phosphate dehydrogenase OS=Mus musculus GN=Gapdh PE=1 SV=2	MOUSE	146	0.972747	0.457136	1.00925	0.963829	0.981748
1072	8.09	9.47	22.5	16.25	13.04	sp|Q3V1L4|5NTC_MOUSE	Cytosolic purine 5'-nucleotidase OS=Mus musculus GN=Nt5c2 PE=1 SV=2	MOUSE	7	0.981748	0.457277	1.39316	0.704693	1.36773
2806	0.31	0.4	8.285	3.602	0.3602	sp|Q9QYR6|MAP1A_MOUSE	Microtubule-associated protein 1A OS=Mus musculus GN=Map1a PE=1 SV=2	MOUSE	2	0.691831	0.45739	2.18776	0.316228	1.51356
2985	0.14	0.16	10.21	2.113	0	sp|Q8R0X7|SGPL1_MOUSE	Sphingosine-1-phosphate lyase 1 OS=Mus musculus GN=Sgpl1 PE=2 SV=1	MOUSE	0	0.642688	0.457585	2.0893	0.30479	1.34276
2665	0.7	0.82	11.92	8.549	5.699	sp|Q8BP48|AMPM1_MOUSE	Methionine aminopeptidase 1 OS=Mus musculus GN=Metap1 PE=2 SV=1	MOUSE	2	0.510505	0.457595	3.10456	0.161436	1.58489
1050	8.29	8.83	32.51	23.65	19.21	sp|O88544|CSN4_MOUSE	COP9 signalosome complex subunit 4 OS=Mus musculus GN=Cops4 PE=1 SV=1	MOUSE	7	0.134276	0.457682	1.78649	0.0751623	0.239883
1648	4.02	5	20.33	12.92	12.92	sp|Q9CQS4|S2546_MOUSE	Solute carrier family 25 member 46 OS=Mus musculus GN=Slc25a46 PE=1 SV=1	MOUSE	4	0.981748	0.457878	1.90546	0.524807	1.87068
1199	6.92	7.1	23.96	15.47	13.21	sp|Q8VH51|RBM39_MOUSE	RNA-binding protein 39 OS=Mus musculus GN=Rbm39 PE=1 SV=2	MOUSE	5	1.36773	0.45841	2.72898	0.501187	3.7325
293	28.94	30.42	61.82	51.82	48.41	sp|P62192|PRS4_MOUSE	26S protease regulatory subunit 4 OS=Mus musculus GN=Psmc1 PE=1 SV=1	MOUSE	19	0.625173	0.459088	1.27057	0.496592	0.794328
682	13.98	14.06	44.95	38.03	36.97	sp|O35226|PSMD4_MOUSE	26S proteasome non-ATPase regulatory subunit 4 OS=Mus musculus GN=Psmd4 PE=1 SV=1	MOUSE	16	1.11686	0.459482	1.52757	0.731139	1.64437
1150	7.4	9.01	39.06	26.6	22.9	sp|Q91V64|ISOC1_MOUSE	Isochorismatase domain-containing protein 1 OS=Mus musculus GN=Isoc1 PE=2 SV=1	MOUSE	7	0.972747	0.459524	1.47231	0.660693	1.43219
282	29.78	31.2	88.57	88.57	88.57	sp|Q9QVP4|MLRA_MOUSE	Myosin regulatory light chain 2, atrial isoform OS=Mus musculus GN=Myl7 PE=2 SV=1	MOUSE	53	1.22462	0.459821	1.22462	1	1.45881
2461	2	2	8.844	5.442	5.442	sp|P56380|AP4A_MOUSE	Bis(5'-nucleosyl)-tetraphosphatase [asymmetrical] OS=Mus musculus GN=Nudt2 PE=1 SV=3	MOUSE	1	0.636796	0.460042	2.0893	0.301995	1.33045
3227	0.06	0.35	10.62	3.653	0.5708	sp|Q6V3W6|CC135_MOUSE	Coiled-coil domain-containing protein lobo homolog OS=Mus musculus GN=Ccdc135 PE=1 SV=4	MOUSE	1	0.636796	0.460124	2.0893	0.30479	1.33045
363	25.04	25.76	66.88	63.06	54.78	sp|Q9CR62|M2OM_MOUSE	Mitochondrial 2-oxoglutarate/malate carrier protein OS=Mus musculus GN=Slc25a11 PE=1 SV=3	MOUSE	20	0.831764	0.460432	1.20226	0.698232	1
2668	0.69	0.77	22.8	7.254	7.254	sp|P62748|HPCL1_MOUSE	Hippocalcin-like protein 1 OS=Mus musculus GN=Hpcal1 PE=2 SV=2	MOUSE	2	3.46737	0.460645	4.44631	0.77983	15.417
1684	4.01	4.01	25	18.09	15.96	sp|P46656|ADX_MOUSE	Adrenodoxin, mitochondrial OS=Mus musculus GN=Fdx1 PE=2 SV=1	MOUSE	3	0.92045	0.460827	1.7378	0.529663	1.59956
179	41.58	45.73	65.65	56.83	49.1	sp|P11983|TCPA_MOUSE	T-complex protein 1 subunit alpha OS=Mus musculus GN=Tcp1 PE=1 SV=3	MOUSE	29	0.887156	0.461216	1.33045	0.731139	1.18032
2770	0.37	0.47	6.744	3.837	1.86	RRRRRsp|Q8CJF9|AGO3_MOUSE	REVERSED Protein argonaute-3 OS=Mus musculus GN=Eif2c3 PE=2 SV=2	MOUSE	2	0.636796	0.461217	2.0893	0.30479	1.33045
1858	3.05	3.14	32.48	22.29	16.56	sp|P21126|UBL4A_MOUSE	Ubiquitin-like protein 4A OS=Mus musculus GN=Ubl4a PE=2 SV=1	MOUSE	2	1.51356	0.461288	2.60615	0.580764	3.98107
1378	5.78	6	34.42	30.52	27.27	sp|O70591|PFD2_MOUSE	Prefoldin subunit 2 OS=Mus musculus GN=Pfdn2 PE=2 SV=2	MOUSE	4	0.570164	0.461433	1.6293	0.296483	0.928966
1316	6.05	6.19	32.78	18.54	15.89	sp|P07214|SPRC_MOUSE	SPARC OS=Mus musculus GN=Sparc PE=1 SV=1	MOUSE	4	0.356451	0.461451	1.80302	0.199526	0.642688
1913	2.65	2.79	20.11	14.67	14.67	sp|Q921J2|RHEB_MOUSE	GTP-binding protein Rheb OS=Mus musculus GN=Rheb PE=1 SV=1	MOUSE	2	0.625173	0.461453	4.44631	0.140605	2.77971
1990	2.29	2.67	7.419	2.882	0.7971	sp|Q62407|SPEG_MOUSE	Striated muscle-specific serine/threonine-protein kinase OS=Mus musculus GN=Speg PE=1 SV=2	MOUSE	3	1.41906	0.461481	1.70608	0.831764	2.37684
873	10.37	10.44	47.28	36.82	29.29	sp|P97372|PSME2_MOUSE	Proteasome activator complex subunit 2 OS=Mus musculus GN=Psme2 PE=2 SV=4	MOUSE	5	1.05682	0.461556	1.39316	0.758578	1.47231
826	11.23	12.04	48.25	36.51	36.51	sp|O70252|HMOX2_MOUSE	Heme oxygenase 2 OS=Mus musculus GN=Hmox2 PE=2 SV=1	MOUSE	11	0.954993	0.462061	1.67494	0.570164	1.59956
935	9.62	9.74	33.9	29.79	18.15	sp|Q9D338|RM19_MOUSE	39S ribosomal protein L19, mitochondrial OS=Mus musculus GN=Mrpl19 PE=2 SV=1	MOUSE	5	1.15878	0.463314	1.78649	0.648634	2.07014
1059	8.19	10.5	39.51	26.34	24.69	sp|Q9QY76|VAPB_MOUSE	Vesicle-associated membrane protein-associated protein B OS=Mus musculus GN=Vapb PE=2 SV=3	MOUSE	6	1.41906	0.463557	1.55597	0.912011	2.22844
2972	0.14	0.2	9.677	3.666	0	sp|Q6DID5|MUM1_MOUSE	PWWP domain-containing protein MUM1 OS=Mus musculus GN=Mum1 PE=2 SV=1	MOUSE	0	0.636796	0.463608	2.0893	0.30479	1.33045
1505	4.77	4.85	40.88	31.49	23.76	sp|Q3UHX2|HAP28_MOUSE	28 kDa heat- and acid-stable phosphoprotein OS=Mus musculus GN=Pdap1 PE=1 SV=1	MOUSE	4	0.83946	0.463971	2.0893	0.405509	1.75388
3187	0.07	0.12	9.091	1.653	0.6887	RRRRRsp|Q8C428|TMC7_MOUSE	REVERSED Transmembrane channel-like protein 7 OS=Mus musculus GN=Tmc7 PE=2 SV=1	MOUSE	1	1.45881	0.464097	21.8776	0.0666807	23.3346
2818	0.3	0.33	6.176	3.824	2.353	sp|Q61070|EI24_MOUSE	Etoposide-induced protein 2.4 OS=Mus musculus GN=Ei24 PE=1 SV=3	MOUSE	1	1.52757	0.464732	2.0893	0.731139	3.22107
3265	0.06	0.08	10.07	2.638	0	sp|Q80TB8|VAT1L_MOUSE	Synaptic vesicle membrane protein VAT-1 homolog-like OS=Mus musculus GN=Vat1l PE=2 SV=2	MOUSE	0	1.36773	0.465091	2.39883	0.570164	3.25087
708	13.36	14.51	58.49	58.49	40.57	sp|P30412|PPIC_MOUSE	Peptidyl-prolyl cis-trans isomerase C OS=Mus musculus GN=Ppic PE=1 SV=1	MOUSE	8	1.05682	0.465346	1.2942	0.816582	1.36773
3164	0.07	2.37	10.06	2.491	0.9467	RRRRRsp|Q6P5D8|SMHD1_MOUSE	REVERSED Structural maintenance of chromosomes flexible hinge domain-containing protein 1 OS=Mus musculus GN=Smchd1 PE=2 SV=2	MOUSE	4	0.855067	0.4661	1.33045	0.642688	1.13763
271	30.54	30.75	32.36	28.14	22.38	sp|Q99P72|RTN4_MOUSE	Reticulon-4 OS=Mus musculus GN=Rtn4 PE=1 SV=2	MOUSE	26	0.654636	0.466765	1.36773	0.474242	0.895365
2963	0.15	0.17	8.108	8.108	0	sp|Q9CQ00|CI123_MOUSE	Transmembrane protein C9orf123 homolog OS=Mus musculus PE=2 SV=1	MOUSE	0	0.501187	0.467611	2.75423	0.180302	1.38038
2196	2.01	2.06	20.17	6.052	4.323	sp|Q61646|HPT_MOUSE	Haptoglobin OS=Mus musculus GN=Hp PE=1 SV=1	MOUSE	2	0.642688	0.467623	2.0893	0.30761	1.34276
417	22.16	22.25	34.36	26.17	20.67	sp|Q00PI9|HNRL2_MOUSE	Heterogeneous nuclear ribonucleoprotein U-like protein 2 OS=Mus musculus GN=Hnrnpul2 PE=1 SV=2	MOUSE	15	0.679204	0.467789	1.34276	0.515229	0.912011
1544	4.45	4.51	29.8	17.17	17.17	sp|Q9CQJ6|DENR_MOUSE	Density-regulated protein OS=Mus musculus GN=Denr PE=2 SV=1	MOUSE	3	1.48594	0.467928	1.95884	0.758578	2.96483
2317	2	2.05	13.2	10.8	6.8	sp|O88630|GOSR1_MOUSE	Golgi SNAP receptor complex member 1 OS=Mus musculus GN=Gosr1 PE=1 SV=2	MOUSE	2	1.52757	0.468691	2.0893	0.731139	3.19154
771	12.15	12.16	58.54	57.32	54.88	sp|Q9CQ69|QCR8_MOUSE	Cytochrome b-c1 complex subunit 8 OS=Mus musculus GN=Uqcrq PE=1 SV=3	MOUSE	13	0.847227	0.468697	1.20226	0.704693	1.01859
707	13.41	13.55	29.66	14.14	10.11	sp|P39054|DYN2_MOUSE	Dynamin-2 OS=Mus musculus GN=Dnm2 PE=1 SV=2	MOUSE	9	0.963829	0.468911	1.44544	0.666807	1.39316
2642	0.83	3.13	9.962	2.49	2.107	sp|P43406|ITAV_MOUSE	Integrin alpha-V OS=Mus musculus GN=Itgav PE=1 SV=2	MOUSE	4	1.41906	0.469488	2.0893	0.679204	2.96483
2921	0.17	0.2	7.431	2.015	0.5038	sp|P27612|PLAP_MOUSE	Phospholipase A-2-activating protein OS=Mus musculus GN=Plaa PE=2 SV=4	MOUSE	1	0.642688	0.469618	2.0893	0.30761	1.34276
1788	3.56	4.02	16.97	8.856	7.011	sp|P53811|PIPNB_MOUSE	Phosphatidylinositol transfer protein beta isoform OS=Mus musculus GN=Pitpnb PE=1 SV=2	MOUSE	2	1.43219	0.469759	2.1677	0.660693	3.13329
582	16.21	16.27	75.49	75.49	75.49	sp|Q64433|CH10_MOUSE	10 kDa heat shock protein, mitochondrial OS=Mus musculus GN=Hspe1 PE=1 SV=2	MOUSE	11	0.92045	0.469899	1.14815	0.809096	1.05682
867	10.54	13.75	61.19	56.99	51.75	sp|P47753|CAZA1_MOUSE	F-actin-capping protein subunit alpha-1 OS=Mus musculus GN=Capza1 PE=1 SV=4	MOUSE	12	1.05682	0.470203	1.78649	0.591562	1.88799
2261	2	6.01	47.57	38.83	38.83	sp|P63024|VAMP3_MOUSE	Vesicle-associated membrane protein 3 OS=Mus musculus GN=Vamp3 PE=1 SV=1	MOUSE	6	3.7325	0.470546	5.19996	0.717794	37.325
3255	0.06	0.09	32.14	12.5	0	RRRRRsp|Q8BT35|YB039_MOUSE	REVERSED Uncharacterized protein LINC00116 homolog OS=Mus musculus PE=2 SV=1	MOUSE	0	0.648634	0.471725	2.0893	0.30761	1.35519
279	30.01	30.65	29.3	18.12	12.83	sp|Q8CGC7|SYEP_MOUSE	Bifunctional glutamate/proline--tRNA ligase OS=Mus musculus GN=Eprs PE=2 SV=4	MOUSE	19	1.30617	0.471751	1.30617	1	1.69044
980	9.13	9.84	52.53	38.38	38.38	sp|Q9CQC9|SAR1B_MOUSE	GTP-binding protein SAR1b OS=Mus musculus GN=Sar1b PE=1 SV=1	MOUSE	9	0.855067	0.471767	1.44544	0.591562	1.23595
372	24.65	25.04	22.98	12.63	10.24	sp|Q9JMH9|MY18A_MOUSE	Unconventional myosin-XVIIIa OS=Mus musculus GN=Myo18a PE=1 SV=2	MOUSE	22	1.33045	0.472149	1.35519	0.981748	1.83654
124	50.69	50.65	74.11	69.83	67.46	sp|P45952|ACADM_MOUSE	Medium-chain specific acyl-CoA dehydrogenase, mitochondrial OS=Mus musculus GN=Acadm PE=1 SV=1	MOUSE	47	0.887156	0.472304	1.10662	0.794328	0.981748
2983	0.14	0.17	18.92	7.432	0	RRRRRsp|P14115|RL27A_MOUSE	REVERSED 60S ribosomal protein L27a OS=Mus musculus GN=Rpl27a PE=2 SV=5	MOUSE	0	0.457088	0.473376	1.58489	0.229087	0.724436
666	14.24	15.5	32.57	14.88	8.124	sp|Q922J3|CLIP1_MOUSE	CAP-Gly domain-containing linker protein 1 OS=Mus musculus GN=Clip1 PE=1 SV=1	MOUSE	10	0.496592	0.47348	1.78649	0.316228	0.887156
3039	0.11	0.19	4.421	1.792	0	sp|Q9CQ33|LZTR1_MOUSE	Leucine-zipper-like transcriptional regulator 1 OS=Mus musculus GN=Lztr1 PE=2 SV=2	MOUSE	0	0.642688	0.473736	2.10863	0.30761	1.35519
416	22.17	24.37	33.15	27.62	21.69	sp|Q91ZA3|PCCA_MOUSE	Propionyl-CoA carboxylase alpha chain, mitochondrial OS=Mus musculus GN=Pcca PE=2 SV=2	MOUSE	12	0.731139	0.473789	1.24738	0.586138	0.912011
937	9.62	9.67	24.03	20.16	16.54	sp|P82350|SGCA_MOUSE	Alpha-sarcoglycan OS=Mus musculus GN=Sgca PE=1 SV=1	MOUSE	5	0.559758	0.473848	1.78649	0.313329	1
408	22.52	22.61	57.38	51.01	48.99	sp|Q9CPV4|GLOD4_MOUSE	Glyoxalase domain-containing protein 4 OS=Mus musculus GN=Glod4 PE=2 SV=1	MOUSE	14	0.679204	0.474358	1.2942	0.505825	0.879023
1750	3.87	4.12	41.18	32.68	17.65	sp|Q9D898|ARP5L_MOUSE	Actin-related protein 2/3 complex subunit 5-like protein OS=Mus musculus GN=Arpc5l PE=1 SV=1	MOUSE	3	0.879023	0.474922	1.64437	0.534564	1.44544
1445	5.19	5.25	20.33	18.67	18.67	sp|O88792|JAM1_MOUSE	Junctional adhesion molecule A OS=Mus musculus GN=F11r PE=1 SV=2	MOUSE	4	0.666807	0.474993	2.0893	0.316228	1.39316
1392	5.65	5.72	34.44	34.44	21.58	sp|Q9WVQ5|MTNB_MOUSE	Probable methylthioribulose-1-phosphate dehydratase OS=Mus musculus GN=Apip PE=1 SV=1	MOUSE	4	0.954993	0.475094	1.94089	0.496592	1.85353
571	16.42	16.69	28.29	22.55	18.21	sp|Q9WTR5|CAD13_MOUSE	Cadherin-13 OS=Mus musculus GN=Cdh13 PE=1 SV=2	MOUSE	13	2.29087	0.475459	1.45881	1.57036	3.01995
2675	0.62	0.75	9.091	5.519	5.519	sp|O88667|RAD_MOUSE	GTP-binding protein RAD OS=Mus musculus GN=Rrad PE=1 SV=1	MOUSE	2	0.648634	0.476014	2.0893	0.310456	1.35519
1980	2.34	13.55	25.97	19.34	17.46	sp|Q61033|LAP2A_MOUSE	Lamina-associated polypeptide 2, isoforms alpha/zeta OS=Mus musculus GN=Tmpo PE=1 SV=4	MOUSE	13	0.731139	0.476142	2.70396	0.267917	1.97697
2975	0.14	0.18	6.868	3.709	0	RRRRRsp|Q99LH1|NOG2_MOUSE	REVERSED Nucleolar GTP-binding protein 2 OS=Mus musculus GN=Gnl2 PE=2 SV=2	MOUSE	0	1.5417	0.476157	2.0893	0.737904	3.22107
711	13.26	14.27	39.67	37.05	31.15	sp|Q9DCV4|RMD1_MOUSE	Regulator of microtubule dynamics protein 1 OS=Mus musculus GN=Fam82b PE=2 SV=2	MOUSE	11	0.847227	0.477098	1.35519	0.630957	1.14815
337	26.47	27	82.11	69.72	65.14	sp|P10649|GSTM1_MOUSE	Glutathione S-transferase Mu 1 OS=Mus musculus GN=Gstm1 PE=1 SV=2	MOUSE	15	1.27057	0.47714	1.49968	0.847227	2.10863
3099	0.09	0.12	5.902	2.094	0.238	sp|Q8K284|TF3C1_MOUSE	General transcription factor 3C polypeptide 1 OS=Mus musculus GN=Gtf3c1 PE=2 SV=2	MOUSE	1	1.7378	0.477258	2.70396	0.642688	4.74242
3232	0.06	0.22	7.173	2.954	0	RRRRRsp|P11152|LIPL_MOUSE	REVERSED Lipoprotein lipase OS=Mus musculus GN=Lpl PE=1 SV=3	MOUSE	0	0.648634	0.477403	2.10863	0.310456	1.36773
1100	8	8.01	71.68	66.37	62.83	sp|P48024|EIF1_MOUSE	Eukaryotic translation initiation factor 1 OS=Mus musculus GN=Eif1 PE=2 SV=2	MOUSE	5	1.83654	0.477425	2.39883	0.765597	4.32514
975	9.18	9.36	19.72	12.77	11	sp|Q8K4Z5|SF3A1_MOUSE	Splicing factor 3A subunit 1 OS=Mus musculus GN=Sf3a1 PE=1 SV=1	MOUSE	8	0.534564	0.477493	2.07014	0.296483	1.10662
381	24.02	24.16	65.73	62.94	62.94	sp|P27661|H2AX_MOUSE	Histone H2A.x OS=Mus musculus GN=H2afx PE=1 SV=2	MOUSE	59	1.13763	0.478987	1.22462	0.928966	1.55597
251	32.77	32.99	96.27	96.27	88.2	sp|Q9DCX2|ATP5H_MOUSE	ATP synthase subunit d, mitochondrial OS=Mus musculus GN=Atp5h PE=1 SV=3	MOUSE	53	0.751623	0.479547	1.1272	0.672977	0.847227
2388	2	2	6.822	4.961	3.411	sp|Q8C0I1|ADAS_MOUSE	Alkyldihydroxyacetonephosphate synthase, peroxisomal OS=Mus musculus GN=Agps PE=1 SV=1	MOUSE	1	1.49968	0.48131	2.0893	0.717794	3.13329
3157	0.08	0.1	7.493	4.611	0	RRRRRsp|Q61646|HPT_MOUSE	REVERSED Haptoglobin OS=Mus musculus GN=Hp PE=1 SV=1	MOUSE	0	0.60256	0.48168	1.24738	0.483059	0.751623
1752	3.86	4.01	18.1	12.17	8.012	sp|Q9JHL1|NHRF2_MOUSE	Na(+)/H(+) exchange regulatory cofactor NHE-RF2 OS=Mus musculus GN=Slc9a3r2 PE=1 SV=2	MOUSE	2	0.654636	0.482157	2.0893	0.313329	1.36773
1201	6.92	6.99	17.34	12.38	9.443	sp|Q60714|S27A1_MOUSE	Long-chain fatty acid transport protein 1 OS=Mus musculus GN=Slc27a1 PE=1 SV=1	MOUSE	6	1.23595	0.482264	1.78649	0.691831	2.208
1529	4.54	4.59	14.67	8.514	8.514	sp|Q8BRK8|AAPK2_MOUSE	5'-AMP-activated protein kinase catalytic subunit alpha-2 OS=Mus musculus GN=Prkaa2 PE=1 SV=3	MOUSE	4	0.737904	0.482579	3.56451	0.20893	2.63027
1363	5.93	6.01	21.57	15.03	12.75	sp|O88487|DC1I2_MOUSE	Cytoplasmic dynein 1 intermediate chain 2 OS=Mus musculus GN=Dync1i2 PE=2 SV=1	MOUSE	3	1.39316	0.482671	1.94089	0.717794	2.70396
1879	2.89	3	8.385	6.522	4.348	sp|Q6ZPJ3|UBE2O_MOUSE	Ubiquitin-conjugating enzyme E2 O OS=Mus musculus GN=Ube2o PE=1 SV=3	MOUSE	4	1.49968	0.482866	2.0893	0.717794	3.13329
63	73.06	73.03	79.16	78.74	77.26	sp|Q99JY0|ECHB_MOUSE	Trifunctional enzyme subunit beta, mitochondrial OS=Mus musculus GN=Hadhb PE=1 SV=1	MOUSE	94	0.928966	0.483523	1.09648	0.847227	1.01859
3083	0.09	2.12	7.339	2.609	0.9785	RRRRRsp|Q62388|ATM_MOUSE	REVERSED Serine-protein kinase ATM OS=Mus musculus GN=Atm PE=1 SV=2	MOUSE	6	1.49968	0.483551	2.10863	0.711214	3.13329
1865	2.99	3.09	44.92	38.14	30.51	sp|O35215|DOPD_MOUSE	D-dopachrome decarboxylase OS=Mus musculus GN=Ddt PE=1 SV=3	MOUSE	4	0.879023	0.484356	1.39316	0.630957	1.22462
333	26.6	26.83	38.14	27.87	22.73	sp|Q8BIJ6|SYIM_MOUSE	Isoleucine--tRNA ligase, mitochondrial OS=Mus musculus GN=Iars2 PE=2 SV=1	MOUSE	21	0.816582	0.485267	1.23595	0.660693	1.00925
158	43.91	44.26	93.14	88.24	84.8	sp|P09542|MYL3_MOUSE	Myosin light chain 3 OS=Mus musculus GN=Myl3 PE=1 SV=4	MOUSE	213	0.809096	0.485321	1.09648	0.731139	0.887156
1940	2.52	2.57	39.07	25.83	14.57	sp|Q9D6K8|FUND2_MOUSE	FUN14 domain-containing protein 2 OS=Mus musculus GN=Fundc2 PE=2 SV=1	MOUSE	4	0.666807	0.485371	1.45881	0.461318	0.972747
2579	1.21	1.64	6.439	2.09	1.407	sp|Q5SWU9|ACACA_MOUSE	Acetyl-CoA carboxylase 1 OS=Mus musculus GN=Acaca PE=1 SV=1	MOUSE	5	1.39316	0.485612	2.83139	0.49204	3.94457
1242	6.55	6.62	93.86	79.82	79.82	sp|P47955|RLA1_MOUSE	60S acidic ribosomal protein P1 OS=Mus musculus GN=Rplp1 PE=1 SV=1	MOUSE	5	0.816582	0.485975	1.52757	0.534564	1.24738
3301	6.55	6.62	93.86	79.82	79.82	sp|P47955|RLA1_MOUSE	60S acidic ribosomal protein P1 OS=Mus musculus GN=Rplp1 PE=1 SV=1	MOUSE	5	0.816582	0.485975	1.52757	0.534564	1.24738
620	15.27	15.38	58.82	49.51	46.08	sp|P97461|RS5_MOUSE	40S ribosomal protein S5 OS=Mus musculus GN=Rps5 PE=2 SV=3	MOUSE	15	0.731139	0.486264	1.33045	0.559758	0.972747
8	189.47	191.34	57.78	53.37	46.74	sp|Q8VHX6|FLNC_MOUSE	Filamin-C OS=Mus musculus GN=Flnc PE=1 SV=3	MOUSE	127	0.666807	0.486581	1.09648	0.613762	0.731139
978	9.15	14.39	59.52	48.57	35.71	sp|P30681|HMGB2_MOUSE	High mobility group protein B2 OS=Mus musculus GN=Hmgb2 PE=1 SV=3	MOUSE	12	0.724436	0.48804	1.52757	0.474242	1.10662
1332	6.01	30.3	58.57	44.54	41.43	sp|Q9JJZ2|TBA8_MOUSE	Tubulin alpha-8 chain OS=Mus musculus GN=Tuba8 PE=1 SV=1	MOUSE	33	1.41906	0.488579	1.72187	0.824138	2.18776
605	15.6	17.78	38.24	35.58	33.54	sp|Q9CXT8|MPPB_MOUSE	Mitochondrial-processing peptidase subunit beta OS=Mus musculus GN=Pmpcb PE=2 SV=1	MOUSE	13	0.937562	0.488762	1.40605	0.666807	1.31826
3136	0.08	0.29	6.383	3.504	0	sp|Q03142|FGFR4_MOUSE	Fibroblast growth factor receptor 4 OS=Mus musculus GN=Fgfr4 PE=1 SV=3	MOUSE	0	1.33045	0.48956	1.70608	0.77983	2.29087
33	107.49	107.54	29.89	24.58	21.5	sp|Q05793|PGBM_MOUSE	Basement membrane-specific heparan sulfate proteoglycan core protein OS=Mus musculus GN=Hspg2 PE=1 SV=1	MOUSE	65	0.887156	0.490917	1.1272	0.787046	1
3192	0.07	0.11	6.193	3.756	0.5076	RRRRRsp|Q80VM7|ANR24_MOUSE	REVERSED Ankyrin repeat domain-containing protein 24 OS=Mus musculus GN=Ankrd24 PE=2 SV=4	MOUSE	1	0.369828	0.49175	5.05825	0.0356451	1.87068
752	12.5	13.71	35.98	24.9	21.34	sp|O08663|AMPM2_MOUSE	Methionine aminopeptidase 2 OS=Mus musculus GN=Metap2 PE=1 SV=1	MOUSE	8	1.20226	0.491829	1.57036	0.765597	1.87068
3019	0.12	0.2	11.99	4.452	2.055	RRRRRsp|Q9EQ61|PESC_MOUSE	REVERSED Pescadillo homolog OS=Mus musculus GN=Pes1 PE=1 SV=1	MOUSE	3	0.428549	0.492172	1.59956	0.0990832	0.685488
2658	0.75	0.83	17.65	11.76	11.76	sp|Q6W8Q3|PC4L1_MOUSE	Purkinje cell protein 4-like protein 1 OS=Mus musculus GN=Pcp4l1 PE=2 SV=1	MOUSE	1	0.660693	0.492224	2.10863	0.316228	1.39316
3189	0.07	0.12	9.029	5.281	0.8518	sp|P08680|HEM0_MOUSE	5-aminolevulinate synthase, erythroid-specific, mitochondrial OS=Mus musculus GN=Alas2 PE=1 SV=3	MOUSE	1	1.47231	0.492273	1.27057	1.15878	1.97697
273	30.49	30.63	49.6	39.89	34.64	sp|Q8K1M6|DNM1L_MOUSE	Dynamin-1-like protein OS=Mus musculus GN=Dnm1l PE=1 SV=2	MOUSE	23	0.954993	0.493711	1.21339	0.77983	1.15878
1922	2.61	2.65	17.8	13.92	10.68	sp|Q9CYG7|TOM34_MOUSE	Mitochondrial import receptor subunit TOM34 OS=Mus musculus GN=Tomm34 PE=2 SV=1	MOUSE	2	1.34276	0.494074	16.5959	0.0809096	18.0302
2805	0.32	0.35	12	5.333	3.556	sp|Q99LS3|SERB_MOUSE	Phosphoserine phosphatase OS=Mus musculus GN=Psph PE=1 SV=1	MOUSE	1	1.43219	0.494086	18.7068	0.0765597	20.5116
565	16.57	16.71	59.79	52.8	47.55	sp|P47754|CAZA2_MOUSE	F-actin-capping protein subunit alpha-2 OS=Mus musculus GN=Capza2 PE=1 SV=3	MOUSE	15	1.36773	0.494227	1.51356	0.903649	2.44343
2811	0.3	2.23	10.08	3.122	0.4522	RRRRRsp|Q9JHU4|DYHC1_MOUSE	REVERSED Cytoplasmic dynein 1 heavy chain 1 OS=Mus musculus GN=Dync1h1 PE=1 SV=2	MOUSE	5	2.07014	0.494368	2.03236	1.01859	14.7231
1552	4.39	4.52	30.2	22.04	16.73	sp|Q61335|BAP31_MOUSE	B-cell receptor-associated protein 31 OS=Mus musculus GN=Bcap31 PE=1 SV=4	MOUSE	5	0.801678	0.494584	1.57036	0.515229	1.25893
1837	3.19	3.45	13.06	7.604	5.165	sp|P47856|GFPT1_MOUSE	Glutamine--fructose-6-phosphate aminotransferase [isomerizing] 1 OS=Mus musculus GN=Gfpt1 PE=1 SV=3	MOUSE	4	1.47231	0.495702	22.08	0.0666807	23.5505
287	29.26	29.34	57.78	51.81	43.5	sp|Q8BGH2|SAM50_MOUSE	Sorting and assembly machinery component 50 homolog OS=Mus musculus GN=Samm50 PE=1 SV=1	MOUSE	17	1.58489	0.496591	1.39316	1.13763	2.1677
902	10.01	10.28	22.94	19.34	13.42	sp|Q3THK7|GUAA_MOUSE	GMP synthase [glutamine-hydrolyzing] OS=Mus musculus GN=Gmps PE=1 SV=2	MOUSE	7	1.00925	0.496629	1.78649	0.564937	1.80302
1388	5.69	5.76	27.07	16.57	16.57	sp|P61211|ARL1_MOUSE	ADP-ribosylation factor-like protein 1 OS=Mus musculus GN=Arl1 PE=2 SV=1	MOUSE	3	1.23595	0.496989	4.44631	0.277971	5.49541
810	11.61	12.11	71.14	61.74	53.02	sp|P54227|STMN1_MOUSE	Stathmin OS=Mus musculus GN=Stmn1 PE=1 SV=2	MOUSE	10	0.625173	0.498033	2.35505	0.376704	1.47231
1981	2.34	4.01	9.132	2.709	0.9032	sp|Q8CJ19|MICA3_MOUSE	Protein-methionine sulfoxide oxidase MICAL3 OS=Mus musculus GN=Mical3 PE=1 SV=2	MOUSE	2	1.1272	0.498262	1.1695	0.963829	1.31826
846	10.8	10.85	39.44	34.35	24.94	sp|P01869|IGH1M_MOUSE	Ig gamma-1 chain C region, membrane-bound form OS=Mus musculus GN=Ighg1 PE=1 SV=2	MOUSE	8	2.24905	0.49832	1.41906	1.58489	3.16228
2236	2.01	2.01	14.02	6.854	4.984	sp|P23591|FCL_MOUSE	GDP-L-fucose synthase OS=Mus musculus GN=Tsta3 PE=2 SV=3	MOUSE	1	0.666807	0.499269	2.10863	0.319154	1.40605
2917	0.17	0.4	12.57	5.545	0.7394	sp|Q04736|YES_MOUSE	Tyrosine-protein kinase Yes OS=Mus musculus GN=Yes1 PE=1 SV=3	MOUSE	1	1.45881	0.50051	2.0893	0.698232	3.0761
2670	0.66	0.74	7.427	3.183	3.183	sp|P50405|PSPB_MOUSE	Pulmonary surfactant-associated protein B OS=Mus musculus GN=Sftpb PE=2 SV=1	MOUSE	1	1.45881	0.500613	2.0893	0.698232	3.0761
981	9.11	9.23	38.06	38.06	24.91	sp|Q9EQU5|SET_MOUSE	Protein SET OS=Mus musculus GN=Set PE=1 SV=1	MOUSE	10	2.26986	0.500658	1.31826	1.72187	2.93765
1458	5.13	5.2	31.43	28.57	24.29	sp|P21460|CYTC_MOUSE	Cystatin-C OS=Mus musculus GN=Cst3 PE=2 SV=2	MOUSE	3	1.0666	0.500926	4.44631	0.239883	4.74242
3211	0.06	6.14	9.173	2.694	1.184	RRRRRsp|Q45VK7|DYHC2_MOUSE	REVERSED Cytoplasmic dynein 2 heavy chain 1 OS=Mus musculus GN=Dync2h1 PE=1 SV=1	MOUSE	12	1.13763	0.501943	3.0761	0.369828	3.53183
1405	5.52	5.71	30.77	23.72	15.06	sp|O70503|DHB12_MOUSE	Estradiol 17-beta-dehydrogenase 12 OS=Mus musculus GN=Hsd17b12 PE=2 SV=1	MOUSE	4	1.23595	0.501968	1.78649	0.691831	2.208
3132	0.08	0.54	20.79	8.772	2.105	sp|Q6P5D4|CP135_MOUSE	Centrosomal protein of 135 kDa OS=Mus musculus GN=Cep135 PE=1 SV=1	MOUSE	4	2.208	0.502409	2.37684	0.928966	5.49541
369	24.8	25.08	71.89	62.65	55.02	sp|P97371|PSME1_MOUSE	Proteasome activator complex subunit 1 OS=Mus musculus GN=Psme1 PE=2 SV=2	MOUSE	18	0.296483	0.502497	1.49968	0.178649	0.444631
2714	0.5	0.54	8.287	3.23	1.685	sp|Q69ZU8|ANKR6_MOUSE	Ankyrin repeat domain-containing protein 6 OS=Mus musculus GN=Ankrd6 PE=1 SV=2	MOUSE	1	1.34276	0.503312	13.9316	0.0963829	16.9044
1068	8.12	8.22	23.21	15.4	12.87	sp|P11152|LIPL_MOUSE	Lipoprotein lipase OS=Mus musculus GN=Lpl PE=1 SV=3	MOUSE	6	1.19124	0.504156	1.6293	0.731139	1.94089
1013	8.66	8.79	13.25	10.12	7.36	sp|Q91YE8|SYNP2_MOUSE	Synaptopodin-2 OS=Mus musculus GN=Synpo2 PE=1 SV=2	MOUSE	8	1.08643	0.50503	1.39316	0.77983	1.49968
522	18.12	18.17	70.57	64.91	57.74	sp|Q78IK4|APOOL_MOUSE	Apolipoprotein O-like OS=Mus musculus GN=Apool PE=2 SV=1	MOUSE	16	1.0666	0.505742	1.23595	0.862979	1.34276
2661	0.73	0.87	48.53	48.53	10.29	sp|Q80SZ7|GBG5_MOUSE	Guanine nucleotide-binding protein G(I)/G(S)/G(O) subunit gamma-5 OS=Mus musculus GN=Gng5 PE=2 SV=2	MOUSE	1	1.15878	0.505981	1.40605	0.824138	1.6293
1255	6.44	6.55	27.41	22.01	17.76	sp|O08579|EMD_MOUSE	Emerin OS=Mus musculus GN=Emd PE=1 SV=1	MOUSE	4	0.570164	0.506841	3.43558	0.159956	1.95884
1925	2.6	2.64	19.83	10.78	7.328	sp|Q61205|PA1B3_MOUSE	Platelet-activating factor acetylhydrolase IB subunit gamma OS=Mus musculus GN=Pafah1b3 PE=1 SV=1	MOUSE	2	0.928966	0.506983	1.94089	0.47863	1.80302
2345	2	2.02	16.94	11.3	4.319	sp|P10711|TCEA1_MOUSE	Transcription elongation factor A protein 1 OS=Mus musculus GN=Tcea1 PE=1 SV=2	MOUSE	1	0.672977	0.507077	4.16869	0.159956	2.80543
2761	0.38	0.43	10.1	4.327	2.244	sp|Q8VDG3|PARN_MOUSE	Poly(A)-specific ribonuclease PARN OS=Mus musculus GN=Parn PE=1 SV=1	MOUSE	2	1.45881	0.507358	2.10863	0.691831	3.04789
1039	8.45	11.14	25.95	19.63	12.54	sp|Q9DBR7|MYPT1_MOUSE	Protein phosphatase 1 regulatory subunit 12A OS=Mus musculus GN=Ppp1r12a PE=1 SV=2	MOUSE	9	0.879023	0.5074	1.27057	0.691831	1.11686
1058	8.2	8.23	22.7	14.44	11.97	sp|Q64521|GPDM_MOUSE	Glycerol-3-phosphate dehydrogenase, mitochondrial OS=Mus musculus GN=Gpd2 PE=1 SV=2	MOUSE	5	1.04713	0.507423	1.55597	0.672977	1.6293
2875	0.21	0.63	15.72	11.32	2.83	sp|Q91YP3|DEOC_MOUSE	Putative deoxyribose-phosphate aldolase OS=Mus musculus GN=Dera PE=2 SV=1	MOUSE	2	0.679204	0.508469	2.0893	0.322107	1.41906
2724	0.46	0.51	8.926	2.442	1.011	sp|Q6ZQ08|CNOT1_MOUSE	CCR4-NOT transcription complex subunit 1 OS=Mus musculus GN=Cnot1 PE=1 SV=2	MOUSE	4	0.903649	0.508924	2.51189	0.359749	2.26986
1736	4	4	15.1	13.06	13.06	sp|O55135|IF6_MOUSE	Eukaryotic translation initiation factor 6 OS=Mus musculus GN=Eif6 PE=1 SV=2	MOUSE	3	1.44544	0.509246	2.0893	0.691831	3.01995
373	24.62	24.72	53.83	45.93	40.19	sp|Q99JY9|ARP3_MOUSE	Actin-related protein 3 OS=Mus musculus GN=Actr3 PE=1 SV=3	MOUSE	13	0.679204	0.50952	1.44544	0.444631	0.981748
1630	4.06	4.07	36.47	29.8	14.12	sp|Q9QZ23|NFU1_MOUSE	NFU1 iron-sulfur cluster scaffold homolog, mitochondrial OS=Mus musculus GN=Nfu1 PE=1 SV=2	MOUSE	3	1.43219	0.509754	1.8197	0.787046	3.40408
2559	1.45	1.56	5.952	2.976	1.389	sp|Q6P6M7|SPCS_MOUSE	O-phosphoseryl-tRNA(Sec) selenium transferase OS=Mus musculus GN=Sepsecs PE=1 SV=2	MOUSE	1	0.824138	0.510792	2.03236	0.390841	1.67494
2395	2	2	16.42	5.474	3.65	sp|Q64669|NQO1_MOUSE	NAD(P)H dehydrogenase [quinone] 1 OS=Mus musculus GN=Nqo1 PE=1 SV=3	MOUSE	1	0.570164	0.511829	23.3346	0.0383707	13.3045
1820	3.32	12.59	27.82	22.8	20.5	sp|P11798|KCC2A_MOUSE	Calcium/calmodulin-dependent protein kinase type II subunit alpha OS=Mus musculus GN=Camk2a PE=1 SV=2	MOUSE	9	0.685488	0.512146	2.35505	0.291072	1.61436
2900	0.18	0.78	8.55	6.691	1.859	sp|P81269|ATF1_MOUSE	Cyclic AMP-dependent transcription factor ATF-1 OS=Mus musculus GN=Atf1 PE=1 SV=1	MOUSE	1	0.672977	0.512246	21.2814	0.0428549	14.3219
1284	6.2	6.66	28.48	16.42	8.71	sp|P35235|PTN11_MOUSE	Tyrosine-protein phosphatase non-receptor type 11 OS=Mus musculus GN=Ptpn11 PE=1 SV=2	MOUSE	5	0.619441	0.51267	1.94089	0.319154	1.20226
2758	0.39	0.41	4.678	3.509	3.509	sp|Q8VD66|ABHD4_MOUSE	Abhydrolase domain-containing protein 4 OS=Mus musculus GN=Abhd4 PE=2 SV=1	MOUSE	1	0.679204	0.513517	2.0893	0.325087	1.41906
2772	0.37	0.4	12.4	4.852	2.695	RRRRRsp|Q9QYG0|NDRG2_MOUSE	REVERSED Protein NDRG2 OS=Mus musculus GN=Ndrg2 PE=1 SV=1	MOUSE	1	0.549541	0.513936	2.77971	0.192309	1.52757
261	31.49	31.48	68.17	59.86	58.13	sp|P42125|ECI1_MOUSE	Enoyl-CoA delta isomerase 1, mitochondrial OS=Mus musculus GN=Eci1 PE=2 SV=2	MOUSE	29	1.20226	0.514027	1.1695	1.02802	1.40605
2124	2.03	2.04	16.32	7.254	3.368	sp|P49138|MAPK2_MOUSE	MAP kinase-activated protein kinase 2 OS=Mus musculus GN=Mapkapk2 PE=1 SV=2	MOUSE	1	1.44544	0.514369	2.0893	0.691831	3.01995
27	111.88	148.72	58.1	51.37	43.32	sp|Q61879|MYH10_MOUSE	Myosin-10 OS=Mus musculus GN=Myh10 PE=1 SV=2	MOUSE	102	0.49204	0.51461	1.27057	0.416869	0.625173
204	38.4	38.72	66.74	62.16	58.72	sp|Q8VCM7|FIBG_MOUSE	Fibrinogen gamma chain OS=Mus musculus GN=Fgg PE=2 SV=1	MOUSE	28	0.685488	0.514688	1.31826	0.529663	0.903649
2459	2	2	30.51	16.95	16.95	sp|P62862|RS30_MOUSE	40S ribosomal protein S30 OS=Mus musculus GN=Fau PE=3 SV=1	MOUSE	1	1.69044	0.515088	1.80302	0.937562	4.05509
1274	6.24	6.36	18.23	10.54	8.547	sp|P11688|ITA5_MOUSE	Integrin alpha-5 OS=Mus musculus GN=Itga5 PE=1 SV=3	MOUSE	8	1.0666	0.515095	1.77011	0.60256	1.88799
2898	0.19	0.22	13.9	11.76	0	sp|Q9DCI9|RM32_MOUSE	39S ribosomal protein L32, mitochondrial OS=Mus musculus GN=Mrpl32 PE=2 SV=1	MOUSE	0	0.83946	0.515226	5.59758	0.149968	4.69894
343	26.19	26.55	43.02	35.63	33.55	sp|Q7TMK9|HNRPQ_MOUSE	Heterogeneous nuclear ribonucleoprotein Q OS=Mus musculus GN=Syncrip PE=1 SV=2	MOUSE	21	0.972747	0.515623	1.18032	0.824138	1.14815
278	30.06	30.08	68.57	62.38	61.9	sp|P99029|PRDX5_MOUSE	Peroxiredoxin-5, mitochondrial OS=Mus musculus GN=Prdx5 PE=1 SV=2	MOUSE	21	0.83946	0.515677	1.19124	0.717794	1
3294	0.05	2.13	6.598	3.812	2.199	RRRRRsp|Q9Z2Z9|GFPT2_MOUSE	REVERSED Glutamine--fructose-6-phosphate aminotransferase [isomerizing] 2 OS=Mus musculus GN=Gfpt2 PE=2 SV=3	MOUSE	3	1.97697	0.515679	1.49968	1.31826	4.05509
1073	8.08	9.78	31.89	25.28	19.13	sp|Q5FWK3|RHG01_MOUSE	Rho GTPase-activating protein 1 OS=Mus musculus GN=Arhgap1 PE=1 SV=1	MOUSE	7	1.1695	0.51711	1.6293	0.717794	1.78649
424	21.81	21.85	59.92	49.81	49.81	sp|P20108|PRDX3_MOUSE	Thioredoxin-dependent peroxide reductase, mitochondrial OS=Mus musculus GN=Prdx3 PE=1 SV=1	MOUSE	22	1.28233	0.517485	1.22462	1.04713	1.58489
3174	0.07	0.64	9.102	1.873	0.3423	RRRRRsp|E9Q401|RYR2_MOUSE	REVERSED Ryanodine receptor 2 OS=Mus musculus GN=Ryr2 PE=1 SV=1	MOUSE	4	4.52898	0.518263	4.36516	1.03753	32.2107
93	60.03	60.05	76.85	75.73	75.73	sp|P68372|TBB4B_MOUSE	Tubulin beta-4B chain OS=Mus musculus GN=Tubb4b PE=1 SV=1	MOUSE	103	0.586138	0.518551	1.47231	0.288403	0.862979
780	12.05	12.05	77.37	58.39	58.39	sp|Q9CR61|NDUB7_MOUSE	NADH dehydrogenase [ubiquinone] 1 beta subcomplex subunit 7 OS=Mus musculus GN=Ndufb7 PE=1 SV=3	MOUSE	8	0.496592	0.518846	1.25893	0.394457	0.625173
2328	2	2.03	21.25	6.875	6.875	sp|P47915|RL29_MOUSE	60S ribosomal protein L29 OS=Mus musculus GN=Rpl29 PE=2 SV=2	MOUSE	1	1.38038	0.518915	2.208	0.625173	3.16228
2774	0.37	0.4	7.101	4.142	4.142	sp|P50637|TSPO_MOUSE	Translocator protein OS=Mus musculus GN=Tspo PE=2 SV=1	MOUSE	1	1.45881	0.519472	1.38038	1.05682	2.01372
1494	4.88	4.95	20.94	16.67	14.96	sp|Q4VAE3|TMM65_MOUSE	Transmembrane protein 65 OS=Mus musculus GN=Tmem65 PE=2 SV=1	MOUSE	3	1.01859	0.520091	1.90546	0.534564	1.94089
927	9.68	10.3	31.66	24.56	22.78	sp|Q922Q1|MOSC2_MOUSE	MOSC domain-containing protein 2, mitochondrial OS=Mus musculus GN=Marc2 PE=1 SV=1	MOUSE	9	3.04789	0.520149	1.51356	2.01372	4.28549
1277	6.24	6.28	37.68	25.12	19.32	sp|O35943|FRDA_MOUSE	Frataxin, mitochondrial OS=Mus musculus GN=Fxn PE=1 SV=1	MOUSE	6	1.31826	0.520232	1.49968	0.879023	2.01372
77	66.14	71.38	65.04	64.27	61.83	sp|P20029|GRP78_MOUSE	78 kDa glucose-regulated protein OS=Mus musculus GN=Hspa5 PE=1 SV=3	MOUSE	64	0.724436	0.520603	1.09648	0.660693	0.794328
2989	0.14	0.16	2.308	2.308	0	sp|Q9JJT2|GFRA4_MOUSE	GDNF family receptor alpha-4 OS=Mus musculus GN=Gfra4 PE=2 SV=2	MOUSE	0	1.43219	0.52078	2.0893	0.685488	2.99226
839	10.91	10.97	24.21	22.62	18.45	sp|Q99KP6|PRP19_MOUSE	Pre-mRNA-processing factor 19 OS=Mus musculus GN=Prpf19 PE=2 SV=1	MOUSE	8	1.15878	0.521465	1.20226	0.963829	1.49968
2935	0.16	0.21	13.23	6.032	0.9281	RRRRRsp|Q9D312|K1C20_MOUSE	REVERSED Keratin, type I cytoskeletal 20 OS=Mus musculus GN=Krt20 PE=1 SV=1	MOUSE	1	1.15878	0.521935	4.7863	0.242103	5.19996
1037	8.47	9.69	58.23	46.52	39.87	sp|O70209|PDLI3_MOUSE	PDZ and LIM domain protein 3 OS=Mus musculus GN=Pdlim3 PE=1 SV=1	MOUSE	13	5.44503	0.522267	4.01791	1.35519	10.4713
868	10.5	10.68	26.51	21.75	17.46	sp|Q91YM4|TBRG4_MOUSE	Protein TBRG4 OS=Mus musculus GN=Tbrg4 PE=2 SV=1	MOUSE	7	0.724436	0.523419	1.6293	0.448745	1.18032
1439	5.29	5.45	14.95	11.5	8.063	sp|Q99K41|EMIL1_MOUSE	EMILIN-1 OS=Mus musculus GN=Emilin1 PE=1 SV=1	MOUSE	8	1.38038	0.523443	1.70608	0.809096	2.48886
1976	2.36	2.39	36.84	36.84	36.84	sp|Q78HU7|GLPC_MOUSE	Glycophorin-C OS=Mus musculus GN=Gypc PE=3 SV=2	MOUSE	2	1.08643	0.524529	5.19996	0.20893	5.01187
699	13.55	13.94	29.06	19.25	16.98	sp|Q3UIZ8|MYLK3_MOUSE	Myosin light chain kinase 3 OS=Mus musculus GN=Mylk3 PE=1 SV=1	MOUSE	13	0.554626	0.524626	1.36773	0.405509	0.758578
1583	4.21	5.02	22.53	16.95	10.8	sp|Q99L88|SNTB1_MOUSE	Beta-1-syntrophin OS=Mus musculus GN=Sntb1 PE=1 SV=4	MOUSE	6	1.69044	0.525785	4.16869	0.405509	7.11213
1042	8.42	8.55	48.08	48.08	48.08	sp|Q8BK30|NDUV3_MOUSE	NADH dehydrogenase [ubiquinone] flavoprotein 3, mitochondrial OS=Mus musculus GN=Ndufv3 PE=2 SV=1	MOUSE	7	1.02802	0.525924	1.18032	0.870964	1.21339
1101	8	8	22.28	15.92	13.67	sp|Q8VBW6|ULA1_MOUSE	NEDD8-activating enzyme E1 regulatory subunit OS=Mus musculus GN=Nae1 PE=2 SV=1	MOUSE	4	0.390841	0.525933	2.51189	0.131826	0.981748
519	18.17	18.29	70.62	68.56	61.86	sp|P62082|RS7_MOUSE	40S ribosomal protein S7 OS=Mus musculus GN=Rps7 PE=2 SV=1	MOUSE	13	0.937562	0.525943	1.22462	0.765597	1.14815
465	20.12	22.28	50.8	46.52	38.5	sp|Q9WUZ5|TNNI1_MOUSE	Troponin I, slow skeletal muscle OS=Mus musculus GN=Tnni1 PE=2 SV=3	MOUSE	11	1	0.526279	1.48594	0.672977	1.35519
2006	2.24	2.37	14.55	6.937	3.553	sp|Q8C854|MYEF2_MOUSE	Myelin expression factor 2 OS=Mus musculus GN=Myef2 PE=1 SV=1	MOUSE	2	1.41906	0.526292	2.0893	0.679204	2.96483
3129	0.08	0.96	5.472	1.176	0.4459	sp|Q571C7|BDP1_MOUSE	Transcription factor TFIIIB component B'' homolog OS=Mus musculus GN=Bdp1 PE=2 SV=2	MOUSE	2	1.04713	0.526696	2.0893	0.501187	2.18776
2364	2	2.01	7.576	4.209	2.694	sp|Q3TCN2|PLBL2_MOUSE	Putative phospholipase B-like 2 OS=Mus musculus GN=Plbd2 PE=1 SV=2	MOUSE	2	1.48594	0.526752	22.08	0.0672977	24.2103
1849	3.1	3.18	19.9	10.99	10.99	sp|Q61686|CBX5_MOUSE	Chromobox protein homolog 5 OS=Mus musculus GN=Cbx5 PE=1 SV=1	MOUSE	3	0.824138	0.52677	1.70608	0.483059	1.40605
889	10.17	10.25	33.56	24.77	22.69	sp|Q9DBL1|ACDSB_MOUSE	Short/branched chain specific acyl-CoA dehydrogenase, mitochondrial OS=Mus musculus GN=Acadsb PE=1 SV=1	MOUSE	8	0.903649	0.526978	1.52757	0.591562	1.38038
531	17.85	28.08	33.85	27.82	22.56	sp|P12382|K6PL_MOUSE	6-phosphofructokinase, liver type OS=Mus musculus GN=Pfkl PE=1 SV=4	MOUSE	15	0.903649	0.527364	1.18032	0.765597	1.0666
1065	8.15	8.88	22.4	13.47	11.86	sp|P82198|BGH3_MOUSE	Transforming growth factor-beta-induced protein ig-h3 OS=Mus musculus GN=Tgfbi PE=2 SV=1	MOUSE	6	1.01859	0.527655	1.23595	0.824138	1.25893
209	37.6	66.21	81.57	81.11	78.34	sp|P17182|ENOA_MOUSE	Alpha-enolase OS=Mus musculus GN=Eno1 PE=1 SV=3	MOUSE	70	1.10662	0.527664	1.21339	0.912011	1.25893
3128	37.6	66.21	81.57	81.11	78.34	sp|P17182|ENOA_MOUSE	Alpha-enolase OS=Mus musculus GN=Eno1 PE=1 SV=3	MOUSE	70	1.10662	0.527664	1.21339	0.912011	1.25893
845	10.81	10.87	60.94	52.34	46.09	sp|Q3UIU2|NDUB6_MOUSE	NADH dehydrogenase [ubiquinone] 1 beta subcomplex subunit 6 OS=Mus musculus GN=Ndufb6 PE=2 SV=3	MOUSE	10	1.1272	0.527703	1.21339	0.928966	1.36773
2883	0.2	0.3	8.816	1.974	0	RRRRRsp|O08696|FOXM1_MOUSE	REVERSED Forkhead box protein M1 OS=Mus musculus GN=Foxm1 PE=1 SV=2	MOUSE	0	1.41906	0.52779	2.0893	0.679204	2.96483
2725	0.46	0.5	13.99	2.591	1.425	RRRRRsp|Q924X2|CPT1B_MOUSE	REVERSED Carnitine O-palmitoyltransferase 1, muscle isoform OS=Mus musculus GN=Cpt1b PE=2 SV=1	MOUSE	2	1.04713	0.52815	1.94089	0.539511	1.88799
276	30.22	30.25	62.34	62.34	58.54	sp|P45376|ALDR_MOUSE	Aldose reductase OS=Mus musculus GN=Akr1b1 PE=1 SV=3	MOUSE	24	0.625173	0.528302	1.31826	0.524807	0.824138
928	9.67	16.21	26.12	17.27	15.35	sp|P17427|AP2A2_MOUSE	AP-2 complex subunit alpha-2 OS=Mus musculus GN=Ap2a2 PE=1 SV=2	MOUSE	13	1.0666	0.528476	1.36773	0.77983	1.45881
277	30.1	30.33	45.3	39.34	33.86	sp|P08003|PDIA4_MOUSE	Protein disulfide-isomerase A4 OS=Mus musculus GN=Pdia4 PE=1 SV=3	MOUSE	24	0.831764	0.528978	1.21339	0.672977	1.00925
2681	0.61	0.65	10.04	2.867	1.254	RRRRRsp|Q6GQU2|KLH23_MOUSE	REVERSED Kelch-like protein 23 OS=Mus musculus GN=Klhl23 PE=2 SV=1	MOUSE	1	1.5417	0.529309	1.25893	1.22462	1.94089
477	19.69	19.8	69.54	65.56	63.58	sp|P62301|RS13_MOUSE	40S ribosomal protein S13 OS=Mus musculus GN=Rps13 PE=1 SV=2	MOUSE	15	0.831764	0.530441	1.19124	0.698232	0.990832
556	16.75	16.91	36.55	34.35	25.89	sp|Q8CI51|PDLI5_MOUSE	PDZ and LIM domain protein 5 OS=Mus musculus GN=Pdlim5 PE=1 SV=4	MOUSE	14	0.887156	0.530686	1.2942	0.630957	1.14815
1120	7.81	9.41	54.88	39.02	34.15	sp|P84104|SRSF3_MOUSE	Serine/arginine-rich splicing factor 3 OS=Mus musculus GN=Srsf3 PE=1 SV=1	MOUSE	12	1.7378	0.53128	1.69044	1.02802	4.87528
1304	6.09	8.85	17.72	6.384	4.039	sp|Q80TV8|CLAP1_MOUSE	CLIP-associating protein 1 OS=Mus musculus GN=Clasp1 PE=1 SV=2	MOUSE	8	2.29087	0.531346	1.97697	1.15878	4.28549
2255	2	9.96	64.13	59.78	51.09	sp|P62835|RAP1A_MOUSE	Ras-related protein Rap-1A OS=Mus musculus GN=Rap1a PE=2 SV=1	MOUSE	9	0.465586	0.531617	1.61436	0.0990832	0.751623
130	49.34	49.32	88.59	86.49	81.08	sp|Q99LC5|ETFA_MOUSE	Electron transfer flavoprotein subunit alpha, mitochondrial OS=Mus musculus GN=Etfa PE=1 SV=2	MOUSE	52	0.903649	0.531957	1.10662	0.809096	1
2271	2	3.87	10.75	4.886	4.235	sp|P35922|FMR1_MOUSE	Fragile X mental retardation protein 1 homolog OS=Mus musculus GN=Fmr1 PE=1 SV=1	MOUSE	3	1.41906	0.531959	2.26986	0.625173	3.22107
2765	0.38	0.41	19.6	8.04	8.04	sp|Q5EBG8|CA050_MOUSE	Uncharacterized protein C1orf50 homolog OS=Mus musculus PE=2 SV=1	MOUSE	1	1.40605	0.532497	2.0893	0.672977	2.93765
956	9.38	9.58	38.23	30.38	21.2	sp|P61222|ABCE1_MOUSE	ATP-binding cassette sub-family E member 1 OS=Mus musculus GN=Abce1 PE=2 SV=1	MOUSE	9	0.963829	0.532683	1.61436	0.597035	1.55597
2936	0.16	0.21	8.498	7.312	0.9881	RRRRRsp|A7KBS4|ZSC4D_MOUSE	REVERSED Zinc finger and SCAN domain containing protein 4D OS=Mus musculus GN=Zscan4d PE=2 SV=1	MOUSE	1	1.39316	0.533288	2.0893	0.666807	2.91072
1373	5.85	6.02	9.724	4.922	2.461	sp|Q8K4G1|LTBP4_MOUSE	Latent-transforming growth factor beta-binding protein 4 OS=Mus musculus GN=Ltbp4 PE=2 SV=2	MOUSE	3	0.787046	0.533463	1.45881	0.544503	1.14815
1797	3.45	3.66	26.35	16.22	9.459	sp|P47911|RL6_MOUSE	60S ribosomal protein L6 OS=Mus musculus GN=Rpl6 PE=1 SV=3	MOUSE	3	1.24738	0.533499	1.92309	0.648634	2.42103
491	19.28	21.61	61.24	54.78	47.85	sp|P54775|PRS6B_MOUSE	26S protease regulatory subunit 6B OS=Mus musculus GN=Psmc4 PE=1 SV=2	MOUSE	14	1.1272	0.533806	1.39316	0.809096	1.6293
636	14.96	14.98	46.91	41.98	37.35	sp|Q9CZR8|EFTS_MOUSE	Elongation factor Ts, mitochondrial OS=Mus musculus GN=Tsfm PE=2 SV=1	MOUSE	10	1.23595	0.534257	1.41906	0.870964	1.75388
2190	2.01	2.1	16.88	3.229	1.25	RRRRRsp|P58281|OPA1_MOUSE	REVERSED Dynamin-like 120 kDa protein, mitochondrial OS=Mus musculus GN=Opa1 PE=1 SV=1	MOUSE	2	0.642688	0.53477	2.01372	0.30479	1.2942
3024	0.12	0.15	12.35	5.226	2.138	RRRRRsp|Q91WD4|CG025_MOUSE	REVERSED UPF0415 protein C7orf25 homolog OS=Mus musculus PE=2 SV=1	MOUSE	2	0.47863	0.534891	3.0761	0.0248886	1.47231
96	59.3	66.26	54.36	50.12	45.01	sp|P08113|ENPL_MOUSE	Endoplasmin OS=Mus musculus GN=Hsp90b1 PE=1 SV=2	MOUSE	50	0.554626	0.53493	1.20226	0.465586	0.666807
1168	7.26	7.55	24.62	17.14	11.65	sp|Q9D379|HYEP_MOUSE	Epoxide hydrolase 1 OS=Mus musculus GN=Ephx1 PE=1 SV=2	MOUSE	5	0.972747	0.535753	1.52757	0.636796	1.48594
2715	0.49	0.53	8.912	4.542	2.142	sp|Q9Z0U1|ZO2_MOUSE	Tight junction protein ZO-2 OS=Mus musculus GN=Tjp2 PE=1 SV=2	MOUSE	3	0.444631	0.53582	2.01372	0.20893	0.895365
3281	0.06	0.08	6.132	3.774	0	RRRRRsp|Q9R0X0|MED20_MOUSE	REVERSED Mediator of RNA polymerase II transcription subunit 20 OS=Mus musculus GN=Med20 PE=1 SV=1	MOUSE	0	1.40605	0.536166	2.0893	0.672977	2.93765
798	11.86	12.29	80.23	80.23	71.51	sp|P63028|TCTP_MOUSE	Translationally-controlled tumor protein OS=Mus musculus GN=Tpt1 PE=1 SV=1	MOUSE	13	0.946237	0.536211	1.25893	0.758578	1.19124
1543	4.45	4.57	27.96	18.54	15.81	sp|Q9WUP7|UCHL5_MOUSE	Ubiquitin carboxyl-terminal hydrolase isozyme L5 OS=Mus musculus GN=Uchl5 PE=2 SV=2	MOUSE	3	0.92045	0.537039	1.64437	0.564937	1.51356
2303	2	2.09	7.788	2.025	1.246	sp|Q8R3C0|MCMBP_MOUSE	Mini-chromosome maintenance complex-binding protein OS=Mus musculus GN=Mcmbp PE=2 SV=1	MOUSE	1	1.40605	0.537635	2.10863	0.666807	2.93765
2215	2.01	2.02	19.86	15.33	8.362	sp|Q9QZD8|DIC_MOUSE	Mitochondrial dicarboxylate carrier OS=Mus musculus GN=Slc25a10 PE=2 SV=2	MOUSE	1	1.19124	0.537811	15.5597	0.0765597	16.4437
1758	3.81	6.25	20.32	15	8.871	sp|Q8JZN7|MIRO2_MOUSE	Mitochondrial Rho GTPase 2 OS=Mus musculus GN=Rhot2 PE=2 SV=1	MOUSE	4	0.549541	0.537836	1.94089	0.285759	1.0666
62	74.56	76.74	69.51	62.3	59.79	sp|P38647|GRP75_MOUSE	Stress-70 protein, mitochondrial OS=Mus musculus GN=Hspa9 PE=1 SV=3	MOUSE	81	0.824138	0.53876	1.09648	0.765597	0.903649
2438	2	2	8.98	4.898	4.898	sp|Q8BQ47|CNPY4_MOUSE	Protein canopy homolog 4 OS=Mus musculus GN=Cnpy4 PE=1 SV=1	MOUSE	1	0.903649	0.538959	5.05825	0.178649	4.57088
2639	0.84	3.1	8.219	3.425	1.446	sp|Q80WC1|UBN2_MOUSE	Ubinuclein-2 OS=Mus musculus GN=Ubn2 PE=1 SV=2	MOUSE	3	0.717794	0.539043	2.10863	0.343558	1.51356
1371	5.87	6	37.06	27.92	19.8	sp|O70325|GPX41_MOUSE	Phospholipid hydroperoxide glutathione peroxidase, mitochondrial OS=Mus musculus GN=Gpx4 PE=1 SV=4	MOUSE	5	1.34276	0.53932	1.85353	0.724436	2.46604
3000	0.13	0.18	11.9	4.637	3.629	sp|Q8CBE3|WDR37_MOUSE	WD repeat-containing protein 37 OS=Mus musculus GN=Wdr37 PE=2 SV=1	MOUSE	2	0.519996	0.539357	4.44631	0.11695	2.31206
347	26.1	26.2	38.1	35.03	29.41	sp|Q3U0V1|FUBP2_MOUSE	Far upstream element-binding protein 2 OS=Mus musculus GN=Khsrp PE=1 SV=2	MOUSE	18	2.03236	0.539486	1.43219	1.41906	2.93765
3089	0.09	0.32	17.22	4.113	1.028	sp|Q9DAZ9|ZFY19_MOUSE	Zinc finger FYVE domain-containing protein 19 OS=Mus musculus GN=Zfyve19 PE=1 SV=2	MOUSE	1	0.704693	0.53993	2.0893	0.334195	1.47231
2840	0.26	0.29	5.874	2.496	0.8811	RRRRRsp|Q8BHP7|OLM2A_MOUSE	REVERSED Olfactomedin-like protein 2A OS=Mus musculus GN=Olfml2a PE=1 SV=1	MOUSE	1	1.51356	0.540103	2.85759	0.529663	4.36516
1570	4.3	4.34	34.52	19.29	8.629	sp|Q9WVB0|RBPMS_MOUSE	RNA-binding protein with multiple splicing OS=Mus musculus GN=Rbpms PE=2 SV=1	MOUSE	2	1.1272	0.540697	1.78649	0.630957	2.01372
3200	0.07	0.09	6.167	2.937	0	sp|E9Q956|MCMD2_MOUSE	MCM domain-containing protein 2 OS=Mus musculus GN=Mcmdc2 PE=2 SV=1	MOUSE	0	1.39316	0.54073	2.0893	0.666807	2.91072
1907	2.7	2.78	23.85	13.3	6.881	sp|Q9JIK9|RT34_MOUSE	28S ribosomal protein S34, mitochondrial OS=Mus musculus GN=Mrps34 PE=2 SV=1	MOUSE	2	1.78649	0.540734	1.83654	0.972747	3.66438
803	11.73	11.83	41.59	38.05	35.4	sp|P50518|VATE1_MOUSE	V-type proton ATPase subunit E 1 OS=Mus musculus GN=Atp6v1e1 PE=1 SV=2	MOUSE	8	1	0.54134	1.45881	0.685488	1.45881
187	40.94	41.27	45.63	38.57	35.62	sp|Q8CGK3|LONM_MOUSE	Lon protease homolog, mitochondrial OS=Mus musculus GN=Lonp1 PE=1 SV=2	MOUSE	38	0.83946	0.5418	1.22462	0.679204	1.02802
196	39.31	39.54	62.8	49.91	41.62	sp|Q60864|STIP1_MOUSE	Stress-induced-phosphoprotein 1 OS=Mus musculus GN=Stip1 PE=1 SV=1	MOUSE	30	0.539511	0.541821	1.25893	0.398107	0.679204
1763	3.79	3.88	27.88	18.96	13.75	sp|O88456|CPNS1_MOUSE	Calpain small subunit 1 OS=Mus musculus GN=Capns1 PE=2 SV=1	MOUSE	2	0.711214	0.542382	1.88799	0.376704	1.34276
3027	0.12	0.15	7.81	4.952	1.524	sp|Q9CZN8|GATA_MOUSE	Glutamyl-tRNA(Gln) amidotransferase subunit A, mitochondrial OS=Mus musculus GN=Qrsl1 PE=2 SV=1	MOUSE	2	0.704693	0.542627	2.0893	0.337287	1.47231
757	12.34	12.97	23.21	13.41	7.544	sp|Q6P5E4|UGGG1_MOUSE	UDP-glucose:glycoprotein glucosyltransferase 1 OS=Mus musculus GN=Uggt1 PE=1 SV=4	MOUSE	10	0.549541	0.542718	1.69044	0.313329	0.928966
364	25.04	25.19	87.56	80.86	77.03	sp|P14602|HSPB1_MOUSE	Heat shock protein beta-1 OS=Mus musculus GN=Hspb1 PE=1 SV=3	MOUSE	20	0.474242	0.542748	1.27057	0.383707	0.60256
2454	2	2	13.79	13.79	9.655	sp|Q8VHC3|SELM_MOUSE	Selenoprotein M OS=Mus musculus GN=Selm PE=1 SV=3	MOUSE	1	0.698232	0.543079	1.85353	0.376704	1.2942
331	26.74	26.85	71.07	64.61	49.72	sp|P60335|PCBP1_MOUSE	Poly(rC)-binding protein 1 OS=Mus musculus GN=Pcbp1 PE=1 SV=1	MOUSE	23	1.13763	0.543234	1.33045	0.855067	2.26986
202	38.6	38.64	58.09	53.6	51.96	sp|O88492|PLIN4_MOUSE	Perilipin-4 OS=Mus musculus GN=Plin4 PE=1 SV=2	MOUSE	26	0.912011	0.543879	1.19124	0.744732	1.08643
526	17.99	18.04	36.83	32.81	29.24	sp|Q9WVH9|FBLN5_MOUSE	Fibulin-5 OS=Mus musculus GN=Fbln5 PE=2 SV=1	MOUSE	13	1.59956	0.54404	1.28233	1.24738	2.12814
1247	6.49	8.84	21.12	13.87	13.04	sp|P54823|DDX6_MOUSE	Probable ATP-dependent RNA helicase DDX6 OS=Mus musculus GN=Ddx6 PE=2 SV=1	MOUSE	7	0.564937	0.544127	1.6293	0.125893	0.92045
3091	0.09	0.14	8.156	2.583	0.2266	RRRRRsp|Q8C3Y4|KNTC1_MOUSE	REVERSED Kinetochore-associated protein 1 OS=Mus musculus GN=Kntc1 PE=1 SV=2	MOUSE	1	1.28233	0.544852	2.07014	0.619441	2.75423
3148	0.08	0.11	6.281	5.276	1.005	sp|Q99LR1|ABD12_MOUSE	Monoacylglycerol lipase ABHD12 OS=Mus musculus GN=Abhd12 PE=1 SV=2	MOUSE	1	1.39316	0.544934	2.0893	0.666807	2.91072
1431	5.36	6.04	54.72	41.51	41.51	sp|P01837|IGKC_MOUSE	Ig kappa chain C region OS=Mus musculus PE=1 SV=1	MOUSE	10	0.879023	0.545162	1.61436	0.544503	1.41906
2486	1.89	2.18	10.68	3.786	1.942	sp|Q68FE9|TSH2_MOUSE	Teashirt homolog 2 OS=Mus musculus GN=Tshz2 PE=1 SV=1	MOUSE	3	1.18032	0.545518	1.69044	0.698232	2.01372
262	31.41	54.44	62.89	50.2	39.97	sp|P07901|HS90A_MOUSE	Heat shock protein HSP 90-alpha OS=Mus musculus GN=Hsp90aa1 PE=1 SV=4	MOUSE	42	0.376704	0.545597	1.21339	0.30761	0.457088
2060	2.08	2.1	11.24	3.531	1.766	sp|Q8VEE4|RFA1_MOUSE	Replication protein A 70 kDa DNA-binding subunit OS=Mus musculus GN=Rpa1 PE=2 SV=1	MOUSE	1	0.816582	0.545634	2.12814	0.383707	1.7378
2859	0.23	0.25	8.07	4.211	0	RRRRRsp|P50236|ST2A2_MOUSE	REVERSED Bile salt sulfotransferase 2 OS=Mus musculus GN=Sult2a2 PE=2 SV=1	MOUSE	0	1.39316	0.54584	2.0893	0.666807	2.91072
1261	6.35	6.45	47.19	38.2	19.66	sp|Q9JM76|ARPC3_MOUSE	Actin-related protein 2/3 complex subunit 3 OS=Mus musculus GN=Arpc3 PE=1 SV=3	MOUSE	5	1.07647	0.546209	1.23595	0.870964	1.33045
2161	2.01	29.9	42.71	31.61	25.84	sp|Q62095|DDX3Y_MOUSE	ATP-dependent RNA helicase DDX3Y OS=Mus musculus GN=Ddx3y PE=1 SV=2	MOUSE	16	1.39316	0.54638	2.10863	0.660693	2.91072
496	19.12	31.95	61.97	57.05	47.2	sp|P50396|GDIA_MOUSE	Rab GDP dissociation inhibitor alpha OS=Mus musculus GN=Gdi1 PE=1 SV=3	MOUSE	21	0.963829	0.546537	1.47231	0.654636	1.41906
1184	7.15	9.54	25.38	17.95	14.36	sp|Q9D7N3|RT09_MOUSE	28S ribosomal protein S9, mitochondrial OS=Mus musculus GN=Mrps9 PE=1 SV=3	MOUSE	6	1	0.547864	1.67494	0.597035	1.67494
646	14.74	15.65	37.76	30.21	29.29	sp|Q8BWY3|ERF1_MOUSE	Eukaryotic peptide chain release factor subunit 1 OS=Mus musculus GN=Etf1 PE=1 SV=4	MOUSE	11	0.809096	0.548133	1.67494	0.483059	1.35519
1205	6.87	6.92	37.81	28.98	22.26	sp|Q9CQ65|MTAP_MOUSE	S-methyl-5'-thioadenosine phosphorylase OS=Mus musculus GN=Mtap PE=2 SV=1	MOUSE	5	1.1272	0.548385	1.39316	0.809096	1.57036
2066	2.07	6.83	54.88	49.3	25.58	sp|P61021|RAB5B_MOUSE	Ras-related protein Rab-5B OS=Mus musculus GN=Rab5b PE=1 SV=1	MOUSE	5	0.559758	0.549207	14.8594	0.0461318	8.31764
831	11.05	11.18	44.15	36.7	30.85	sp|P35980|RL18_MOUSE	60S ribosomal protein L18 OS=Mus musculus GN=Rpl18 PE=2 SV=3	MOUSE	7	3.53183	0.5499	1.87068	1.88799	4.96592
2002	2.26	2.29	20.69	8.448	3.276	sp|Q9D6Z1|NOP56_MOUSE	Nucleolar protein 56 OS=Mus musculus GN=Nop56 PE=1 SV=2	MOUSE	1	2.0893	0.550033	2.42103	0.862979	5.34564
2902	0.18	0.27	10.74	2.465	0	RRRRRsp|O88910|MPP3_MOUSE	REVERSED MAGUK p55 subfamily member 3 OS=Mus musculus GN=Mpp3 PE=1 SV=2	MOUSE	0	0.772681	0.551021	3.59749	0.214783	2.77971
624	15.2	22.49	13.49	7.722	5.49	sp|Q8C8R3|ANK2_MOUSE	Ankyrin-2 OS=Mus musculus GN=Ank2 PE=1 SV=2	MOUSE	19	0.972747	0.551093	1.61436	0.60256	1.57036
1681	4.01	4.01	14.93	9.823	7.073	sp|Q9ESX5|DKC1_MOUSE	H/ACA ribonucleoprotein complex subunit 4 OS=Mus musculus GN=Dkc1 PE=1 SV=4	MOUSE	3	1.30617	0.552041	5.01187	0.260615	6.54636
819	11.41	11.5	42.98	36.1	32.95	sp|Q9Z0P5|TWF2_MOUSE	Twinfilin-2 OS=Mus musculus GN=Twf2 PE=1 SV=1	MOUSE	9	1.90546	0.553321	2.05116	0.928966	4.36516
60	74.68	76.17	35.44	32.14	25.64	sp|P02469|LAMB1_MOUSE	Laminin subunit beta-1 OS=Mus musculus GN=Lamb1 PE=1 SV=3	MOUSE	58	1	0.553379	1.11686	0.895365	1.11686
3140	0.08	0.13	7.576	1.576	0.303	RRRRRsp|Q69ZK0|PREX1_MOUSE	REVERSED Phosphatidylinositol 3,4,5-trisphosphate-dependent Rac exchanger 1 protein OS=Mus musculus GN=Prex1 PE=1 SV=2	MOUSE	1	0.597035	0.553787	4.13048	0.141906	2.46604
2750	0.4	0.43	5.391	2.426	0.7188	RRRRRsp|Q9Z319|CORIN_MOUSE	REVERSED Atrial natriuretic peptide-converting enzyme OS=Mus musculus GN=Corin PE=2 SV=2	MOUSE	1	1.40605	0.553805	1.21339	1.15878	1.7378
957	9.37	9.47	24.81	23.79	16.37	sp|Q61187|TS101_MOUSE	Tumor susceptibility gene 101 protein OS=Mus musculus GN=Tsg101 PE=1 SV=2	MOUSE	5	0.870964	0.554458	1.77011	0.487529	1.5417
1775	3.66	3.76	10.82	7.541	7.541	sp|Q99M28|RNPS1_MOUSE	RNA-binding protein with serine-rich domain 1 OS=Mus musculus GN=Rnps1 PE=2 SV=1	MOUSE	3	0.711214	0.554577	2.0893	0.340408	1.48594
2854	0.23	0.42	6.433	3.704	1.17	RRRRRsp|Q8C0G2|T3JAM_MOUSE	REVERSED TRAF3-interacting JNK-activating modulator OS=Mus musculus GN=Traf3ip3 PE=1 SV=2	MOUSE	1	1.38038	0.555055	2.10863	0.654636	2.88403
[truncated: 1,602 more rows]
[truncated: 21 more columns]

## Sheet: Supplementary Table 2
N	Unused	Total	%Cov	%Cov(50)	%Cov(95)	Accession	Name	Species	Peptides(95%)	Smn2B- / control	PVal Smn2B- / control	EF Smn2B- / control		UpperCI Smn2B- / control
2683	0.59	0.72	8.141	2.31	0.9351	sp|A2A863|ITB4_MOUSE	Integrin beta-4 OS=Mus musculus GN=Itgb4 PE=2 SV=1	MOUSE	2	0.0110662	0.051598	2.29087	0.01	0.0253513
885	10.2	10.22	35.64	28.18	20.44	sp|A2AMM0|MURC_MOUSE	Muscle-related coiled-coil protein OS=Mus musculus GN=Murc PE=2 SV=1	MOUSE	8	0.180302	0.034574	1.6293	0.110662	0.293765
1252	6.45	14.74	40.8	35.03	31.93	sp|A2AQ07|TBB1_MOUSE	Tubulin beta-1 chain OS=Mus musculus GN=Tubb1 PE=1 SV=1	MOUSE	22	0.37325	0.0101356	2.88403	0.0524807	1.07647
3235	0.06	0.14	11.94	3.81	1.948	sp|A3KGF7|PLCB2_MOUSE	1-phosphatidylinositol 4,5-bisphosphate phosphodiesterase beta-2 OS=Mus musculus GN=Plcb2 PE=2 SV=1	MOUSE	5	87.9023	0.0186112	2.29087	38.3707	98.1748
1772	3.7	3.9	17.66	10.24	8.902	sp|D3Z7P3|GLSK_MOUSE	Glutaminase kidney isoform, mitochondrial OS=Mus musculus GN=Gls PE=1 SV=1	MOUSE	5	0.210863	0.0293399	2.72898	0.0255859	0.57544
61	74.6	123.05	53.96	44.17	36.26	sp|O08638|MYH11_MOUSE	Myosin-11 OS=Mus musculus GN=Myh11 PE=1 SV=1	MOUSE	87	0.30479	0.000568083	1.20226	0.263027	0.366438
1844	3.13	3.34	13.56	9.266	6.328	sp|O08759|UBE3A_MOUSE	Ubiquitin-protein ligase E3A OS=Mus musculus GN=Ube3a PE=2 SV=1	MOUSE	5	4.16869	0.051645	2.0893	1.99526	41.6869
2508	1.77	6.47	31.02	23.72	15.69	sp|O08807|PRDX4_MOUSE	Peroxiredoxin-4 OS=Mus musculus GN=Prdx4 PE=1 SV=1	MOUSE	7	2.51189	0.0138372	4.2462	0.591562	11.0662
1971	2.37	2.56	17.06	10.24	10.24	sp|O09174|AMACR_MOUSE	Alpha-methylacyl-CoA racemase OS=Mus musculus GN=Amacr PE=1 SV=4	MOUSE	3	87.9023	0.0180817	2.29087	38.3707	98.1748
2082	2.05	3.46	10.28	7.636	4.112	sp|O54781|SRPK2_MOUSE	SRSF protein kinase 2 OS=Mus musculus GN=Srpk2 PE=1 SV=2	MOUSE	4	1.36773	0.0205797	2.0893	0.654636	2.85759
2356	2	2.01	8.895	3.812	3.177	sp|O54890|ITB3_MOUSE	Integrin beta-3 OS=Mus musculus GN=Itgb3 PE=1 SV=2	MOUSE	2	1.44544	0.0176583	2.26986	0.636796	3.31131
1429	5.38	5.46	17.52	12.77	11.31	sp|O70194|EIF3D_MOUSE	Eukaryotic translation initiation factor 3 subunit D OS=Mus musculus GN=Eif3d PE=1 SV=2	MOUSE	4	0.134276	0.00745793	3.25087	0.0440555	0.436516
254	32.67	33.05	38.35	31.62	24.36	sp|O70373|XIRP1_MOUSE	Xin actin-binding repeat-containing protein 1 OS=Mus musculus GN=Xirp1 PE=1 SV=2	MOUSE	24	2.0893	0.0384711	1.43219	1.45881	3.34195
1437	5.31	5.56	15.92	15.5	15.5	sp|O70622|RTN2_MOUSE	Reticulon-2 OS=Mus musculus GN=Rtn2 PE=1 SV=1	MOUSE	6	2.77971	0.00557716	5.01187	0.554626	13.3045
319	27.29	27.32	68.08	68.08	64.62	sp|P00920|CAH2_MOUSE	Carbonic anhydrase 2 OS=Mus musculus GN=Ca2 PE=1 SV=4	MOUSE	50	0.0954993	0.0147478	1.87068	0.077983	0.178649
2662	0.72	9.39	78.91	63.95	63.95	sp|P02104|HBE_MOUSE	Hemoglobin subunit epsilon-Y2 OS=Mus musculus GN=Hbb-y PE=1 SV=2	MOUSE	69	3.0761	0.0181143	4.7863	0.642688	15.2757
73	68.62	69.16	71.4	67.44	66.61	sp|P02772|FETA_MOUSE	Alpha-fetoprotein OS=Mus musculus GN=Afp PE=2 SV=1	MOUSE	51	1.85353	0.00207824	1.11686	1.65959	2.03236
919	9.78	9.94	22.08	13.4	9.724	sp|P04186|CFAB_MOUSE	Complement factor B OS=Mus musculus GN=Cfb PE=1 SV=2	MOUSE	7	0.139316	0.0495211	2.03236	0.0758578	0.283139
1340	6.01	6.03	24.8	18	13.6	sp|P04370|MBP_MOUSE	Myelin basic protein OS=Mus musculus GN=Mbp PE=1 SV=2	MOUSE	4	1.77011	0.0338252	1.90546	0.928966	3.43558
189	40.77	41.98	41.55	38	37.03	sp|P04919|B3AT_MOUSE	Band 3 anion transport protein OS=Mus musculus GN=Slc4a1 PE=1 SV=1	MOUSE	39	0.103753	2.14792e-05	1.27057	0.0765597	0.131826
1731	4	4	12.2	10.24	10.24	sp|P04925|PRIO_MOUSE	Major prion protein OS=Mus musculus GN=Prnp PE=1 SV=2	MOUSE	3	13.3045	0.0372307	31.9154	0.416869	66.6807
119	51.71	52.25	88.86	84.64	79.22	sp|P06151|LDHA_MOUSE	L-lactate dehydrogenase A chain OS=Mus musculus GN=Ldha PE=1 SV=3	MOUSE	67	0.586138	0.0259606	1.13763	0.524807	0.666807
541	17.48	18.64	84.35	81.63	81.63	sp|P07309|TTHY_MOUSE	Transthyretin OS=Mus musculus GN=Ttr PE=1 SV=1	MOUSE	15	0.131826	0.00211534	1.8197	0.0903649	0.239883
18	132.85	135.26	59.21	50.68	43.44	sp|P08032|SPTA1_MOUSE	Spectrin alpha chain, erythrocytic 1 OS=Mus musculus GN=Spta1 PE=2 SV=3	MOUSE	95	0.229087	0.0445504	1.36773	0.190546	0.313329
1126	7.72	8.52	14.7	10.95	8.67	sp|P08122|CO4A2_MOUSE	Collagen alpha-2(IV) chain OS=Mus musculus GN=Col4a2 PE=2 SV=4	MOUSE	16	0.608135	0.0359331	1.47231	0.405509	0.895365
2669	0.68	2.88	13.08	5.157	4.236	sp|P08551|NFL_MOUSE	Neurofilament light polypeptide OS=Mus musculus GN=Nefl PE=1 SV=5	MOUSE	5	18.8799	0.0335535	32.5087	0.580764	75.1623
34	107.06	107.16	39.69	36.9	34.19	sp|P11276|FINC_MOUSE	Fibronectin OS=Mus musculus GN=Fn1 PE=1 SV=4	MOUSE	76	0.724436	0.028977	1.1695	0.642688	0.847227
35	100.68	103.88	35.02	25.61	21.13	sp|P11531|DMD_MOUSE	Dystrophin OS=Mus musculus GN=Dmd PE=1 SV=3	MOUSE	74	1.6293	0.0185265	1.23595	1.31826	2.1677
152	44.85	50.56	63.67	54.9	51.63	sp|P11679|K2C8_MOUSE	Keratin, type II cytoskeletal 8 OS=Mus musculus GN=Krt8 PE=1 SV=4	MOUSE	33	2.33346	0.0180167	1.22462	1.90546	2.80543
45	86.11	86.1	74.44	71.03	67.61	sp|P14824|ANXA6_MOUSE	Annexin A6 OS=Mus musculus GN=Anxa6 PE=1 SV=3	MOUSE	62	0.648634	0.0288115	1.08643	0.586138	0.704693
817	11.41	18.06	63.3	52.75	44.95	sp|P15626|GSTM2_MOUSE	Glutathione S-transferase Mu 2 OS=Mus musculus GN=Gstm2 PE=1 SV=2	MOUSE	11	6.48634	0.00617885	2.93765	2.208	14.9968
1926	2.59	2.64	11.08	7.47	4.337	sp|P17047|LAMP2_MOUSE	Lysosome-associated membrane glycoprotein 2 OS=Mus musculus GN=Lamp2 PE=2 SV=2	MOUSE	2	0.145881	0.00422338	3.13329	0.0218776	0.457088
238	34.85	34.91	77.59	75.92	72.58	sp|P17751|TPIS_MOUSE	Triosephosphate isomerase OS=Mus musculus GN=Tpi1 PE=1 SV=4	MOUSE	40	0.483059	0.00968327	1.19124	0.366438	0.57544
1137	7.59	7.71	42.15	31.8	30.27	sp|P17918|PCNA_MOUSE	Proliferating cell nuclear antigen OS=Mus musculus GN=Pcna PE=1 SV=2	MOUSE	7	0.60256	0.0326704	1.52757	0.390841	0.92045
2029	2.15	6.25	30.51	23.45	11.3	sp|P18872|GNAO_MOUSE	Guanine nucleotide-binding protein G(o) subunit alpha OS=Mus musculus GN=Gnao1 PE=1 SV=3	MOUSE	3	16.9044	0.0351033	4.65586	3.63078	59.1562
191	40.51	40.57	79.62	69.54	69.54	sp|P19324|SERPH_MOUSE	Serpin H1 OS=Mus musculus GN=Serpinh1 PE=1 SV=3	MOUSE	43	0.496592	0.0128951	1.15878	0.413047	0.57544
1679	4.01	4.02	10.07	6.343	4.291	sp|P20060|HEXB_MOUSE	Beta-hexosaminidase subunit beta OS=Mus musculus GN=Hexb PE=2 SV=2	MOUSE	3	87.0964	0.0186087	2.26986	38.3707	98.1748
535	17.75	20.58	25.99	20.2	15.15	sp|P20918|PLMN_MOUSE	Plasminogen OS=Mus musculus GN=Plg PE=1 SV=3	MOUSE	13	0.119124	0.0129242	1.70608	0.0879023	0.203236
801	11.75	12.29	27.73	21.01	18.07	sp|P21614|VTDB_MOUSE	Vitamin D-binding protein OS=Mus musculus GN=Gc PE=1 SV=2	MOUSE	8	0.660693	0.00758113	1.21339	0.539511	0.801678
170	42.37	42.53	54.52	49.42	44.9	sp|P21981|TGM2_MOUSE	Protein-glutamine gamma-glutamyltransferase 2 OS=Mus musculus GN=Tgm2 PE=1 SV=4	MOUSE	30	2.07014	0.030913	1.21339	1.70608	2.39883
180	41.47	42.89	61.99	61.99	54.72	sp|P22599|A1AT2_MOUSE	Alpha-1-antitrypsin 1-2 OS=Mus musculus GN=Serpina1b PE=1 SV=2	MOUSE	56	0.0937562	0.0543021	4.44631	0.0349945	0.416869
397	23.3	23.47	38.63	36.1	31.95	sp|P23953|EST1C_MOUSE	Carboxylesterase 1C OS=Mus musculus GN=Ces1c PE=1 SV=4	MOUSE	20	0.258226	0.0104466	1.30617	0.188799	0.337287
598	15.81	40.61	55.23	42.54	36.71	sp|P26043|RADI_MOUSE	Radixin OS=Mus musculus GN=Rdx PE=1 SV=3	MOUSE	25	0.178649	0.03215	1.90546	0.131826	0.340408
704	13.52	13.64	39.3	34.22	32.09	sp|P28474|ADHX_MOUSE	Alcohol dehydrogenase class-3 OS=Mus musculus GN=Adh5 PE=1 SV=3	MOUSE	11	0.390841	0.0530357	1.51356	0.258226	0.591562
2671	0.64	0.89	9.605	5.132	2.237	sp|P28843|DPP4_MOUSE	Dipeptidyl peptidase 4 OS=Mus musculus GN=Dpp4 PE=1 SV=3	MOUSE	3	8.16582	0.0197479	4.9204	1.65959	36.9828
310	27.81	30.02	69.57	68.41	66.67	sp|P29699|FETUA_MOUSE	Alpha-2-HS-glycoprotein OS=Mus musculus GN=Ahsg PE=1 SV=1	MOUSE	40	0.0831764	0.00213217	1.6293	0.0619441	0.135519
1836	3.19	3.55	32.75	24.24	17.47	sp|P30416|FKBP4_MOUSE	Peptidyl-prolyl cis-trans isomerase FKBP4 OS=Mus musculus GN=Fkbp4 PE=1 SV=5	MOUSE	7	0.122462	0.0211779	5.44503	0.0648634	0.666807
436	21.38	21.46	31.63	26.69	25.05	sp|P32020|NLTP_MOUSE	Non-specific lipid-transfer protein OS=Mus musculus GN=Scp2 PE=1 SV=3	MOUSE	13	0.291072	0.0516737	1.70608	0.197697	0.496592
649	14.64	14.74	34.41	26.67	20.86	sp|P32261|ANT3_MOUSE	Antithrombin-III OS=Mus musculus GN=Serpinc1 PE=1 SV=1	MOUSE	11	0.413047	0.0512148	1.44544	0.283139	0.597035
1234	6.62	6.66	72.73	72.73	67.68	sp|P33622|APOC3_MOUSE	Apolipoprotein C-III OS=Mus musculus GN=Apoc3 PE=2 SV=2	MOUSE	5	0.183654	0.0299062	2.208	0.0519996	0.405509
847	10.79	10.86	61.57	55.56	35.65	sp|P35278|RAB5C_MOUSE	Ras-related protein Rab-5C OS=Mus musculus GN=Rab5c PE=1 SV=2	MOUSE	8	1.92309	0.0407853	2.91072	0.660693	5.91562
225	35.95	36.18	28.55	23.16	22.56	sp|P35441|TSP1_MOUSE	Thrombospondin-1 OS=Mus musculus GN=Thbs1 PE=1 SV=1	MOUSE	23	0.744732	0.0255376	1.28233	0.554626	0.954993
2114	2.03	2.3	9.677	3.676	0.9752	sp|P35969|VGFR1_MOUSE	Vascular endothelial growth factor receptor 1 OS=Mus musculus GN=Flt1 PE=1 SV=1	MOUSE	2	11.1686	0.0357963	4.52898	2.46604	44.4631
1703	4	4.04	23.27	18.32	12.87	sp|P43025|TETN_MOUSE	Tetranectin OS=Mus musculus GN=Clec3b PE=1 SV=2	MOUSE	2	10.1859	0.0168203	2.70396	3.76704	27.7971
1240	6.56	13.26	44.39	42.6	38.12	sp|P43276|H15_MOUSE	Histone H1.5 OS=Mus musculus GN=Hist1h1b PE=1 SV=2	MOUSE	13	5.59758	0.02181	1.80302	3.10456	10.1859
2582	1.2	1.43	26.94	20.56	14.17	sp|P47811|MK14_MOUSE	Mitogen-activated protein kinase 14 OS=Mus musculus GN=Mapk14 PE=1 SV=3	MOUSE	4	9.46237	0.0198468	31.6228	0.299226	58.6138
382	23.98	24.77	53.2	50.51	46.13	sp|P47962|RL5_MOUSE	60S ribosomal protein L5 OS=Mus musculus GN=Rpl5 PE=1 SV=3	MOUSE	19	1.72187	0.0198136	1.27057	1.35519	2.12814
521	18.12	18.76	26.48	21.56	17.51	sp|P49222|EPB42_MOUSE	Erythrocyte membrane protein band 4.2 OS=Mus musculus GN=Epb42 PE=2 SV=3	MOUSE	12	0.109648	0.027806	1.45881	0.0772681	0.159956
785	12.02	12.03	28.73	23.3	21.72	sp|P50136|ODBA_MOUSE	2-oxoisovalerate dehydrogenase subunit alpha, mitochondrial OS=Mus musculus GN=Bckdha PE=1 SV=1	MOUSE	6	1.65959	0.0517093	1.87068	0.887156	3.94457
50	80.68	80.96	84.18	81.54	77.78	sp|P52480|KPYM_MOUSE	Pyruvate kinase isozymes M1/M2 OS=Mus musculus GN=Pkm PE=1 SV=4	MOUSE	83	0.737904	0.0513818	1.1272	0.608135	0.831764
2613	1.03	1.2	13.83	10.61	6.752	sp|P52624|UPP1_MOUSE	Uridine phosphorylase 1 OS=Mus musculus GN=Upp1 PE=1 SV=2	MOUSE	2	9.90832	0.00110241	2.72898	3.63078	27.0396
1476	4.99	5.05	11.98	11.51	11.51	sp|P54320|ELN_MOUSE	Elastin OS=Mus musculus GN=Eln PE=2 SV=2	MOUSE	5	0.0102802	0.0030427	1.13763	0.01	0.011695
2295	2	2.2	16.78	5.863	5.049	sp|P54729|NUB1_MOUSE	NEDD8 ultimate buster 1 OS=Mus musculus GN=Nub1 PE=1 SV=2	MOUSE	3	62.5173	0.0208954	2.58226	24.2103	97.2747
329	26.8	26.97	39.96	35.24	33.27	sp|P54869|HMCS2_MOUSE	Hydroxymethylglutaryl-CoA synthase, mitochondrial OS=Mus musculus GN=Hmgcs2 PE=1 SV=2	MOUSE	21	4.05509	0.012672	1.39316	2.91072	5.10505
1402	5.54	5.64	6.25	4.847	4.847	sp|P55284|CADH5_MOUSE	Cadherin-5 OS=Mus musculus GN=Cdh5 PE=1 SV=2	MOUSE	3	0.037325	0.00543862	2.72898	0.0151356	0.101859
2270	2	4	14.08	9.859	9.859	sp|P56371|RAB4A_MOUSE	Ras-related protein Rab-4A OS=Mus musculus GN=Rab4a PE=1 SV=1	MOUSE	3	0.0111686	0.0546745	2.26986	0.01	0.0253513
1408	5.51	5.61	10.17	8.333	6.78	sp|P57716|NICA_MOUSE	Nicastrin OS=Mus musculus GN=Ncstn PE=1 SV=3	MOUSE	5	1.2942	0.0090365	1.99526	0.648634	2.58226
36	99.69	100.09	70.05	63.99	56.41	sp|P58252|EF2_MOUSE	Elongation factor 2 OS=Mus musculus GN=Eef2 PE=1 SV=2	MOUSE	79	0.679204	0.0223712	1.11686	0.57544	0.758578
470	20	20.07	39.1	32.81	28.54	sp|P60229|EIF3E_MOUSE	Eukaryotic translation initiation factor 3 subunit E OS=Mus musculus GN=Eif3e PE=1 SV=1	MOUSE	12	0.331131	0.017708	1.52757	0.157036	0.505825
1633	4.04	4.26	33.14	26.74	20.35	sp|P60824|CIRBP_MOUSE	Cold-inducible RNA-binding protein OS=Mus musculus GN=Cirbp PE=1 SV=1	MOUSE	3	5.86138	0.00142062	4.61318	1.27057	29.3765
1066	8.15	8.16	37	37	29	sp|P61087|UBE2K_MOUSE	Ubiquitin-conjugating enzyme E2 K OS=Mus musculus GN=Ube2k PE=1 SV=3	MOUSE	5	0.346737	0.00804102	4.44631	0.0772681	1.5417
2513	1.76	2.09	27.77	16.25	12.87	sp|P61202|CSN2_MOUSE	COP9 signalosome complex subunit 2 OS=Mus musculus GN=Cops2 PE=1 SV=1	MOUSE	5	99.0832	0.0388194	1	99.0832	99.0832
895	10.1	10.28	55.15	55.15	52.21	sp|P61358|RL27_MOUSE	60S ribosomal protein L27 OS=Mus musculus GN=Rpl27 PE=2 SV=2	MOUSE	8	3.59749	0.0402096	1.99526	1.80302	7.72681
1479	4.96	5.07	31.64	24.29	24.29	sp|P61924|COPZ1_MOUSE	Coatomer subunit zeta-1 OS=Mus musculus GN=Copz1 PE=2 SV=1	MOUSE	6	4.32514	0.0413694	4.52898	0.954993	21.2814
2260	2	6.02	31.86	27.45	25.49	sp|P62071|RRAS2_MOUSE	Ras-related protein R-Ras2 OS=Mus musculus GN=Rras2 PE=1 SV=1	MOUSE	5	99.0832	0.0183075	1	99.0832	99.0832
755	12.42	12.58	55.7	50.63	43.67	sp|P62281|RS11_MOUSE	40S ribosomal protein S11 OS=Mus musculus GN=Rps11 PE=2 SV=3	MOUSE	11	0.149968	0.0107229	4.16869	0.103753	0.625173
270	30.7	30.71	83.5	75.73	67.96	sp|P62806|H4_MOUSE	Histone H4 OS=Mus musculus GN=Hist1h4a PE=1 SV=2	MOUSE	37	2.14783	0.0430429	1.15878	1.85353	3.01995
1259	6.38	6.4	66.67	53.62	46.38	sp|P62858|RS28_MOUSE	40S ribosomal protein S28 OS=Mus musculus GN=Rps28 PE=2 SV=1	MOUSE	4	0.207014	0.0305875	1.69044	0.110662	0.349945
44	86.3	86.63	75.08	72.91	67.49	sp|P63017|HSP7C_MOUSE	Heat shock cognate 71 kDa protein OS=Mus musculus GN=Hspa8 PE=1 SV=1	MOUSE	103	0.554626	0.0460026	1.13763	0.469894	0.630957
1608	4.13	6.4	31.74	25.44	16.12	sp|P63037|DNJA1_MOUSE	DnaJ homolog subfamily A member 1 OS=Mus musculus GN=Dnaja1 PE=1 SV=1	MOUSE	5	4.61318	0.0393895	4.44631	1.03753	20.5116
2514	1.76	1.96	28.11	17.97	7.373	sp|P63073|IF4E_MOUSE	Eukaryotic translation initiation factor 4E OS=Mus musculus GN=Eif4e PE=1 SV=1	MOUSE	2	0.597035	0.0128016	2.72898	0.218776	1.6293
667	14.22	14.39	36.87	34.08	26.82	sp|P63085|MK01_MOUSE	Mitogen-activated protein kinase 1 OS=Mus musculus GN=Mapk1 PE=1 SV=3	MOUSE	9	0.110662	0.0165583	5.39511	0.0619441	0.597035
2067	2.07	4.41	21.42	7.238	3.397	sp|P70335|ROCK1_MOUSE	Rho-associated protein kinase 1 OS=Mus musculus GN=Rock1 PE=1 SV=1	MOUSE	5	0.510505	0.0497922	2.72898	0.187068	1.39316
409	22.47	23.84	45.4	35.48	27.94	sp|P80313|TCPH_MOUSE	T-complex protein 1 subunit eta OS=Mus musculus GN=Cct7 PE=1 SV=1	MOUSE	15	2.77971	0.0119322	1.51356	1.83654	4.09261
1337	6.01	6.06	20.27	15.46	14.09	sp|P82348|SGCG_MOUSE	Gamma-sarcoglycan OS=Mus musculus GN=Sgcg PE=1 SV=2	MOUSE	3	0.180302	0.0228579	3.7325	0.0660693	0.672977
2042	2.12	2.23	21.25	19.69	14.06	sp|P82349|SGCB_MOUSE	Beta-sarcoglycan OS=Mus musculus GN=Sgcb PE=1 SV=1	MOUSE	5	0.366438	0.0194236	2.77971	0.124738	1.01859
3170	0.07	2.12	16.75	12.57	12.57	sp|P84096|RHOG_MOUSE	Rho-related GTP-binding protein RhoG OS=Mus musculus GN=Rhog PE=2 SV=1	MOUSE	2	87.9023	0.0186095	2.29087	38.3707	98.1748
1575	4.26	4.32	22.68	15.57	11.2	sp|P97355|SPSY_MOUSE	Spermine synthase OS=Mus musculus GN=Sms PE=1 SV=1	MOUSE	3	1.49968	0.00234453	1.95884	0.765597	2.93765
192	40.34	42.25	84.47	79.55	76.89	sp|Q00623|APOA1_MOUSE	Apolipoprotein A-I OS=Mus musculus GN=Apoa1 PE=1 SV=2	MOUSE	44	0.222844	1.38519e-06	1.30617	0.16293	0.291072
592	16.01	17.17	31.24	26.14	17.52	sp|Q01405|SC23A_MOUSE	Protein transport protein Sec23A OS=Mus musculus GN=Sec23a PE=1 SV=2	MOUSE	13	2.42103	0.00700071	1.52757	1.58489	3.59749
114	53.71	53.87	54.77	54.09	49.66	sp|Q02257|PLAK_MOUSE	Junction plakoglobin OS=Mus musculus GN=Jup PE=1 SV=3	MOUSE	35	2.03236	0.0353721	1.27057	1.59956	2.53513
1581	4.23	4.26	28.13	23.96	18.75	sp|Q06318|UTER_MOUSE	Uteroglobin OS=Mus musculus GN=Scgb1a1 PE=1 SV=1	MOUSE	2	8.16582	0.00293085	2.55859	3.19154	13.8038
1667	4.01	4.08	12.61	8.309	7.163	sp|Q07456|AMBP_MOUSE	Protein AMBP OS=Mus musculus GN=Ambp PE=1 SV=2	MOUSE	3	0.0436516	0.0527933	1.78649	0.0244343	0.077983
1474	5	5.09	13.34	8.851	7.53	sp|Q1HFZ0|NSUN2_MOUSE	tRNA (cytosine(34)-C(5))-methyltransferase OS=Mus musculus GN=Nsun2 PE=1 SV=2	MOUSE	5	1.24738	0.00655123	4.44631	0.280543	5.54626
1688	4	19.69	76.74	75.58	71.51	sp|Q3THE2|ML12B_MOUSE	Myosin regulatory light chain 12B OS=Mus musculus GN=Myl12b PE=1 SV=2	MOUSE	27	0.244343	0.00749869	1.6293	0.151356	0.398107
2824	0.28	1.86	8.059	4.112	4.112	sp|Q3TIU4|PDE12_MOUSE	2',5'-phosphodiesterase 12 OS=Mus musculus GN=Pde12 PE=2 SV=2	MOUSE	3	0.0110662	0.0528153	2.29087	0.01	0.0253513
2120	2.03	2.05	23.24	10.33	5.869	sp|Q3TIV5|ZC3HF_MOUSE	Zinc finger CCCH domain-containing protein 15 OS=Mus musculus GN=Zc3h15 PE=1 SV=2	MOUSE	2	1.65959	0.0386035	22.08	0.0751623	24.2103
1670	4.01	4.06	14	7.659	4.595	sp|Q3TJD7|PDLI7_MOUSE	PDZ and LIM domain protein 7 OS=Mus musculus GN=Pdlim7 PE=2 SV=1	MOUSE	2	1.83654	0.0192114	23.9883	0.0765597	26.5461
1949	2.47	3.24	9.485	4.526	2.232	sp|Q3TKT4|SMCA4_MOUSE	Transcription activator BRG1 OS=Mus musculus GN=Smarca4 PE=1 SV=1	MOUSE	4	11.8032	0.00393397	1.87068	6.30957	21.8776
1884	2.85	2.93	10.36	3.077	3.077	sp|Q3TL44|NLRX1_MOUSE	NLR family member X1 OS=Mus musculus GN=Nlrx1 PE=2 SV=1	MOUSE	2	1.36773	0.0012739	2.29087	0.597035	3.13329
2334	2	2.02	6.579	1.727	0.9046	sp|Q3TYU2|AT135_MOUSE	Probable cation-transporting ATPase 13A5 OS=Mus musculus GN=Atp13a5 PE=2 SV=2	MOUSE	2	87.9023	0.0190126	2.29087	38.3707	98.1748
2177	2.01	2.52	18.17	5.19	3.633	sp|Q3U186|SYRM_MOUSE	Probable arginine--tRNA ligase, mitochondrial OS=Mus musculus GN=Rars2 PE=2 SV=1	MOUSE	2	99.0832	0.0193036	1	99.0832	99.0832
1828	3.27	3.38	13.26	5.751	3.674	sp|Q3U9G9|LBR_MOUSE	Lamin-B receptor OS=Mus musculus GN=Lbr PE=1 SV=2	MOUSE	3	2.96483	0.0126863	2.208	1.34276	36.6438
3350	0.05	0.07	17.61	10.23	2.557	sp|Q3UCV8|F105B_MOUSE	Protein FAM105B OS=Mus musculus GN=Fam105b PE=2 SV=1	MOUSE	2	0.272898	0.0328381	4.48745	0.060256	1.22462
2343	2	2.02	19.67	4.918	4.918	sp|Q3UFY0|RRP36_MOUSE	Ribosomal RNA processing protein 36 homolog OS=Mus musculus GN=Rrp36 PE=2 SV=1	MOUSE	2	87.9023	0.020625	2.29087	38.3707	98.1748
1466	5.04	5.51	19.96	11.26	8.988	sp|Q3UH68|LIMC1_MOUSE	LIM and calponin homology domains-containing protein 1 OS=Mus musculus GN=Limch1 PE=1 SV=2	MOUSE	7	7.11213	0.00327377	4.44631	1.59956	31.0456
1271	6.26	6.31	15.15	11.88	7.745	sp|Q505F5|LRC47_MOUSE	Leucine-rich repeat-containing protein 47 OS=Mus musculus GN=Lrrc47 PE=1 SV=1	MOUSE	3	87.9023	0.0196283	2.29087	38.3707	98.1748
2031	2.14	4.21	10.94	5.614	3.235	sp|Q5I043|UBP28_MOUSE	Ubiquitin carboxyl-terminal hydrolase 28 OS=Mus musculus GN=Usp28 PE=2 SV=1	MOUSE	3	87.9023	0.0177072	2.29087	38.3707	98.1748
616	15.39	19.79	96.03	84.77	62.91	sp|Q60605|MYL6_MOUSE	Myosin light polypeptide 6 OS=Mus musculus GN=Myl6 PE=1 SV=3	MOUSE	31	0.237684	0.0301393	1.6293	0.133045	0.387258
880	10.24	10.25	30.06	22.24	16.63	sp|Q60676|PPP5_MOUSE	Serine/threonine-protein phosphatase 5 OS=Mus musculus GN=Ppp5c PE=2 SV=2	MOUSE	5	0.398107	0.0178343	2.18776	0.18197	0.870964
1878	2.89	3.11	9.615	2.66	1.314	sp|Q60847|COCA1_MOUSE	Collagen alpha-1(XII) chain OS=Mus musculus GN=Col12a1 PE=2 SV=3	MOUSE	4	0.30479	0.00411956	4.44631	0.0685488	1.35519
1697	4	4.32	19.66	19.66	15.38	sp|Q60876|4EBP1_MOUSE	Eukaryotic translation initiation factor 4E-binding protein 1 OS=Mus musculus GN=Eif4ebp1 PE=1 SV=3	MOUSE	3	36.3078	0.030957	3.46737	10.4713	62.5173
453	20.58	24.13	53	45.58	41.34	sp|Q60931|VDAC3_MOUSE	Voltage-dependent anion-selective channel protein 3 OS=Mus musculus GN=Vdac3 PE=1 SV=1	MOUSE	19	1.97697	0.00731683	1.21339	1.6293	2.39883
2084	2.05	2.09	12.91	4.369	2.185	sp|Q61136|PRP4B_MOUSE	Serine/threonine-protein kinase PRP4 homolog OS=Mus musculus GN=Prpf4b PE=1 SV=3	MOUSE	3	74.4732	0.0190588	2.39883	31.0456	98.1748
450	20.74	22.79	77.27	77.27	68.69	sp|Q61171|PRDX2_MOUSE	Peroxiredoxin-2 OS=Mus musculus GN=Prdx2 PE=1 SV=3	MOUSE	24	0.222844	0.00033023	1.43219	0.177011	0.319154
1135	7.62	7.85	28.51	21.18	16.29	sp|Q61247|A2AP_MOUSE	Alpha-2-antiplasmin OS=Mus musculus GN=Serpinf2 PE=1 SV=1	MOUSE	8	0.0937562	0.0114055	2.80543	0.0483059	0.263027
1780	3.62	3.74	14.02	11.65	9.291	sp|Q61550|RAD21_MOUSE	Double-strand-break repair protein rad21 homolog OS=Mus musculus GN=Rad21 PE=1 SV=3	MOUSE	4	0.0110662	0.0523691	2.29087	0.01	0.0253513
1968	2.39	3.44	6.88	2.683	0.9976	sp|Q61555|FBN2_MOUSE	Fibrillin-2 OS=Mus musculus GN=Fbn2 PE=1 SV=2	MOUSE	3	20.3236	0.00120062	4.44631	4.57088	64.8634
1446	5.18	5.83	19.94	13.44	8.124	sp|Q61584|FXR1_MOUSE	Fragile X mental retardation syndrome-related protein 1 OS=Mus musculus GN=Fxr1 PE=1 SV=2	MOUSE	6	5.86138	0.0192716	18.3654	0.319154	43.6516
1712	4	4.01	26.5	20	20	sp|Q61599|GDIR2_MOUSE	Rho GDP-dissociation inhibitor 2 OS=Mus musculus GN=Arhgdib PE=1 SV=3	MOUSE	3	1.69044	0.0465206	2.14783	0.787046	4.01791
1834	3.2	3.54	18.41	9.813	5.733	sp|Q61702|ITIH1_MOUSE	Inter-alpha-trypsin inhibitor heavy chain H1 OS=Mus musculus GN=Itih1 PE=1 SV=2	MOUSE	3	0.487529	0.022625	2.18776	0.222844	1.0666
48	82.96	84.15	47.02	40.8	37.53	sp|Q61838|A2M_MOUSE	Alpha-2-macroglobulin OS=Mus musculus GN=A2m PE=1 SV=3	MOUSE	56	0.155597	8.49384e-05	1.24738	0.123595	0.194089
120	51.34	51.43	55.13	48.81	43.91	sp|Q62009|POSTN_MOUSE	Periostin OS=Mus musculus GN=Postn PE=1 SV=2	MOUSE	31	1.51356	0.0532815	1.25893	1.20226	1.83654
1459	5.12	5.44	24.04	22.3	17.07	sp|Q62189|SNRPA_MOUSE	U1 small nuclear ribonucleoprotein A OS=Mus musculus GN=Snrpa PE=2 SV=3	MOUSE	5	0.197697	0.00930975	2.12814	0.0201372	0.420727
543	17.3	17.47	26.26	23.02	18.47	sp|Q62318|TIF1B_MOUSE	Transcription intermediary factor 1-beta OS=Mus musculus GN=Trim28 PE=1 SV=3	MOUSE	13	0.717794	0.0465933	1.35519	0.432514	0.972747
305	28.12	30.89	28.29	20	17.05	sp|Q62417|SRBS1_MOUSE	Sorbin and SH3 domain-containing protein 1 OS=Mus musculus GN=Sorbs1 PE=1 SV=2	MOUSE	17	2.83139	0.0163525	1.92309	1.47231	3.83707
1162	7.3	7.36	65.29	54.71	42.94	sp|Q63810|CANB1_MOUSE	Calcineurin subunit B type 1 OS=Mus musculus GN=Ppp3r1 PE=1 SV=3	MOUSE	5	2.55859	0.0171938	2.72898	0.937562	7.24436
604	15.61	15.66	63.98	50.57	44.06	sp|Q64105|SPRE_MOUSE	Sepiapterin reductase OS=Mus musculus GN=Spr PE=1 SV=1	MOUSE	10	0.549541	0.00623304	1.30617	0.401791	0.717794
1356	6	6.01	24.54	18.59	16.73	sp|Q64310|SURF4_MOUSE	Surfeit locus protein 4 OS=Mus musculus GN=Surf4 PE=2 SV=1	MOUSE	7	0.0524807	0.00956591	2.26986	0.0293765	0.119124
20	130.77	130.78	77.39	75.05	71.01	sp|Q64727|VINC_MOUSE	Vinculin OS=Mus musculus GN=Vcl PE=1 SV=4	MOUSE	113	0.549541	0.0239693	1.11686	0.49204	0.613762
1964	2.4	5.53	9.244	3.514	2.063	sp|Q69ZR2|HECD1_MOUSE	E3 ubiquitin-protein ligase HECTD1 OS=Mus musculus GN=Hectd1 PE=1 SV=2	MOUSE	7	0.452898	0.0423883	2.91072	0.12942	1.31826
1365	5.92	6.03	24.81	15.86	10.07	sp|Q6DFW4|NOP58_MOUSE	Nucleolar protein 58 OS=Mus musculus GN=Nop58 PE=1 SV=1	MOUSE	6	2.80543	0.00264081	4.7863	0.586138	17.5388
2323	2	2.03	9.039	3.776	2.632	sp|Q6DYE8|ENPP3_MOUSE	Ectonucleotide pyrophosphatase/phosphodiesterase family member 3 OS=Mus musculus GN=Enpp3 PE=1 SV=2	MOUSE	3	87.9023	0.0183075	2.29087	38.3707	98.1748
1610	4.13	4.14	13.07	7.441	5.082	sp|Q6NVF9|CPSF6_MOUSE	Cleavage and polyadenylation specificity factor subunit 6 OS=Mus musculus GN=Cpsf6 PE=1 SV=1	MOUSE	2	1.72187	0.0504126	1.51356	1.13763	20.1372
296	28.73	29.05	23.75	14	10.37	sp|Q6NZJ6|IF4G1_MOUSE	Eukaryotic translation initiation factor 4 gamma 1 OS=Mus musculus GN=Eif4g1 PE=1 SV=1	MOUSE	15	1.69044	0.0492358	1.27057	1.33045	2.1677
633	15.03	15.06	38.89	38.89	38.89	sp|Q6P069|SORCN_MOUSE	Sorcin OS=Mus musculus GN=Sri PE=1 SV=1	MOUSE	9	0.11272	0.0293991	1.90546	0.0765597	0.214783
1827	3.28	3.57	17.48	10.63	8.468	sp|Q6PD26|PIGS_MOUSE	GPI transamidase component PIG-S OS=Mus musculus GN=Pigs PE=1 SV=3	MOUSE	3	4.16869	0.0531824	4.44631	0.937562	18.5353
1989	2.29	3.32	12.55	4.522	1.751	sp|Q6PDH0|PHLB1_MOUSE	Pleckstrin homology-like domain family B member 1 OS=Mus musculus GN=Phldb1 PE=1 SV=1	MOUSE	4	0.390841	0.0430219	4.40555	0.0879023	1.72187
1920	2.62	2.96	8.913	1.391	1.133	sp|Q6PDN3|MYLK_MOUSE	Myosin light chain kinase, smooth muscle OS=Mus musculus GN=Mylk PE=1 SV=3	MOUSE	3	1.55597	0.0221977	1.95884	0.794328	3.04789
1239	6.59	6.74	12.95	6.214	3.969	sp|Q6PDQ2|CHD4_MOUSE	Chromodomain-helicase-DNA-binding protein 4 OS=Mus musculus GN=Chd4 PE=1 SV=1	MOUSE	8	1.85353	0.0201493	4.44631	0.416869	8.24138
387	23.79	24.78	42.89	37.27	33.87	sp|Q6PHZ2|KCC2D_MOUSE	Calcium/calmodulin-dependent protein kinase type II subunit delta OS=Mus musculus GN=Camk2d PE=1 SV=1	MOUSE	18	0.272898	0.0475914	1.59956	0.165959	0.436516
2272	2	3.66	7.789	2.331	1.08	sp|Q6ZQH8|NU188_MOUSE	Nucleoporin NUP188 homolog OS=Mus musculus GN=Nup188 PE=1 SV=2	MOUSE	3	39.0841	0.0315225	1.67494	23.3346	66.0693
563	16.61	16.82	48.25	34.6	30.79	sp|Q6ZWX6|IF2A_MOUSE	Eukaryotic translation initiation factor 2 subunit 1 OS=Mus musculus GN=Eif2s1 PE=1 SV=3	MOUSE	10	0.237684	0.00310557	2.22844	0.155597	0.529663
2092	2.04	3.95	17.09	7.908	7.908	sp|Q7TNC4|LC7L2_MOUSE	Putative RNA-binding protein Luc7-like 2 OS=Mus musculus GN=Luc7l2 PE=1 SV=1	MOUSE	3	99.0832	0.0181932	1	99.0832	99.0832
2602	1.09	1.42	10.97	6.013	2.51	sp|Q7TT50|MRCKB_MOUSE	Serine/threonine-protein kinase MRCK beta OS=Mus musculus GN=Cdc42bpb PE=1 SV=2	MOUSE	7	87.9023	0.0178178	2.29087	38.3707	98.1748
1692	4	6.01	12.83	6.415	6.415	sp|Q80SW1|SAHH2_MOUSE	Putative adenosylhomocysteinase 2 OS=Mus musculus GN=Ahcyl1 PE=1 SV=1	MOUSE	3	16.4437	0.0337579	32.2107	0.510505	71.7794
1127	7.7	10.18	30.87	17.67	9.949	sp|Q80UG5|SEPT9_MOUSE	Septin-9 OS=Mus musculus GN=Sept9 PE=1 SV=1	MOUSE	6	0.416869	0.0213375	1.6293	0.253513	0.679204
2342	2	2.02	11.37	5.053	4.211	sp|Q80W54|FACE1_MOUSE	CAAX prenyl protease 1 homolog OS=Mus musculus GN=Zmpste24 PE=1 SV=2	MOUSE	2	30.761	0.0183273	33.7287	0.912011	86.2979
1591	4.19	4.21	21.37	15.81	12.39	sp|Q80XU3|NUCKS_MOUSE	Nuclear ubiquitous casein and cyclin-dependent kinase substrate 1 OS=Mus musculus GN=Nucks1 PE=1 SV=1	MOUSE	3	1.31826	0.00113776	1.43219	0.92045	1.87068
1785	3.6	3.78	11.05	8.177	5.083	sp|Q811D0|DLG1_MOUSE	Disks large homolog 1 OS=Mus musculus GN=Dlg1 PE=1 SV=1	MOUSE	3	3.90841	0.0421906	4.44631	0.879023	17.378
800	11.77	18.57	46.54	41.01	27.19	sp|Q8BFP9|PDK1_MOUSE	[Pyruvate dehydrogenase [lipoamide]] kinase isozyme 1, mitochondrial OS=Mus musculus GN=Pdk1 PE=2 SV=2	MOUSE	13	6.08135	0.032856	1.69044	3.59749	10.1859
1224	6.7	7.12	26.28	23.08	18.59	sp|Q8BFS6|CPPED_MOUSE	Calcineurin-like phosphoesterase domain-containing protein 1 OS=Mus musculus GN=Cpped1 PE=2 SV=1	MOUSE	5	4.9204	0.0366907	4.44631	1.10662	21.8776
1213	6.82	7.04	21.71	14.26	7.924	sp|Q8BG51|MIRO1_MOUSE	Mitochondrial Rho GTPase 1 OS=Mus musculus GN=Rhot1 PE=2 SV=1	MOUSE	4	0.118032	0.0190955	4.44631	0.0277971	0.524807
1398	5.6	5.76	32.65	28.32	19.39	sp|Q8BH69|SPS1_MOUSE	Selenide, water dikinase 1 OS=Mus musculus GN=Sephs1 PE=2 SV=1	MOUSE	5	0.794328	0.0334475	2.46604	0.325087	1.95884
2167	2.01	4.31	10.75	3.066	1.606	sp|Q8BIK4|DOCK9_MOUSE	Dedicator of cytokinesis protein 9 OS=Mus musculus GN=Dock9 PE=1 SV=2	MOUSE	5	2.0893	0.0206165	17.7011	0.118032	24.2103
1003	8.76	8.79	12.59	9.439	9.439	sp|Q8BJS4|SUN2_MOUSE	SUN domain-containing protein 2 OS=Mus musculus GN=Sun2 PE=1 SV=3	MOUSE	5	0.679204	0.0519823	4.44631	0.152757	3.01995
947	9.54	9.62	25.54	20.96	17.35	sp|Q8BK72|RT27_MOUSE	28S ribosomal protein S27, mitochondrial OS=Mus musculus GN=Mrps27 PE=2 SV=2	MOUSE	6	0.280543	0.0460525	2.77971	0.113763	0.77983
321	27.15	27.46	32.45	25.07	20.6	sp|Q8BKC5|IPO5_MOUSE	Importin-5 OS=Mus musculus GN=Ipo5 PE=1 SV=3	MOUSE	21	0.337287	0.0280351	1.35519	0.248886	0.457088
663	14.26	14.62	26.49	16.81	12.22	sp|Q8BMJ2|SYLC_MOUSE	Leucine--tRNA ligase, cytoplasmic OS=Mus musculus GN=Lars PE=2 SV=2	MOUSE	11	4.57088	0.0396877	3.49945	1.30617	8.79023
1346	6	6.51	49.31	39.58	38.89	sp|Q8BMJ3|IF1AX_MOUSE	Eukaryotic translation initiation factor 1A, X-chromosomal OS=Mus musculus GN=Eif1ax PE=2 SV=3	MOUSE	6	3.53183	0.00500109	3.0761	1.14815	5.44503
2503	1.83	2.03	17.82	7.447	6.117	sp|Q8BR92|PALM2_MOUSE	Paralemmin-2 OS=Mus musculus GN=Palm2 PE=1 SV=1	MOUSE	2	9.46237	0.0190674	31.6228	0.299226	58.6138
2056	2.08	4.13	9.582	1.517	0.6659	sp|Q8BTI8|SRRM2_MOUSE	Serine/arginine repetitive matrix protein 2 OS=Mus musculus GN=Srrm2 PE=1 SV=3	MOUSE	2	0.197697	0.0263012	2.96483	0.047863	0.586138
2090	2.04	4.12	30.05	22.4	18.03	sp|Q8BU31|RAP2C_MOUSE	Ras-related protein Rap-2c OS=Mus musculus GN=Rap2c PE=1 SV=1	MOUSE	4	87.9023	0.0194329	2.29087	38.3707	98.1748
2781	0.36	0.39	10.6	5.063	5.063	sp|Q8BU33|ILVBL_MOUSE	Acetolactate synthase-like protein OS=Mus musculus GN=Ilvbl PE=2 SV=1	MOUSE	2	87.0964	0.0196283	2.26986	38.3707	98.1748
2043	2.12	2.15	30.1	18.45	8.738	sp|Q8BU88|RM22_MOUSE	39S ribosomal protein L22, mitochondrial OS=Mus musculus GN=Mrpl22 PE=2 SV=1	MOUSE	3	4.44631	0.00308451	2.72898	1.6293	12.0226
2181	2.01	2.36	24.09	8.774	4.735	sp|Q8BUK6|HOOK3_MOUSE	Protein Hook homolog 3 OS=Mus musculus GN=Hook3 PE=1 SV=2	MOUSE	5	1.97697	0.0414204	23.7684	0.0831764	34.6737
2176	2.01	2.76	17.18	8.282	7.055	sp|Q8BVA5|CB043_MOUSE	UPF0554 protein C2orf43 homolog OS=Mus musculus PE=2 SV=1	MOUSE	3	0.0366438	0.00755731	9.12011	0.0138038	0.334195
1612	4.12	4.13	9.585	8.29	5.959	sp|Q8BVQ5|PPME1_MOUSE	Protein phosphatase methylesterase 1 OS=Mus musculus GN=Ppme1 PE=1 SV=5	MOUSE	4	9.46237	0.0209173	31.6228	0.299226	58.6138
2183	2.01	2.31	10.81	6.25	3.125	sp|Q8BZI0|AF1L1_MOUSE	Actin filament-associated protein 1-like 1 OS=Mus musculus GN=Afap1l1 PE=1 SV=1	MOUSE	3	7.58578	0.0381228	31.3329	0.242103	53.4564
1178	7.2	9.35	14.34	9.463	7.122	sp|Q8C129|LCAP_MOUSE	Leucyl-cystinyl aminopeptidase OS=Mus musculus GN=Lnpep PE=1 SV=1	MOUSE	7	1.7378	0.00414719	2.72898	0.636796	4.69894
2037	2.13	2.16	10.26	5.597	3.358	sp|Q8C166|CPNE1_MOUSE	Copine-1 OS=Mus musculus GN=Cpne1 PE=1 SV=1	MOUSE	2	0.724436	0.0154825	1.45881	0.496592	1.05682
2159	2.02	2.02	13.66	9.006	7.453	sp|Q8C3W1|CA198_MOUSE	Uncharacterized protein C1orf198 homolog OS=Mus musculus PE=1 SV=1	MOUSE	2	99.0832	0.0197099	1	99.0832	99.0832
1705	4	4.03	19.14	16.8	11.33	sp|Q8C3X2|CC90B_MOUSE	Coiled-coil domain-containing protein 90B, mitochondrial OS=Mus musculus GN=Ccdc90b PE=2 SV=1	MOUSE	3	1.57036	0.0187498	1.43219	1.09648	2.29087
1400	5.58	5.69	17.33	15.45	13.36	sp|Q8C5Q4|GRSF1_MOUSE	G-rich sequence factor 1 OS=Mus musculus GN=Grsf1 PE=1 SV=2	MOUSE	4	6.72977	0.00201981	5.59758	1.20226	46.1318
1985	2.32	2.45	14.94	9.639	5.783	sp|Q8C7H1|MMAA_MOUSE	Methylmalonic aciduria type A homolog, mitochondrial OS=Mus musculus GN=Mmaa PE=2 SV=1	MOUSE	2	1.40605	0.0482529	2.72898	0.515229	3.83707
2027	2.16	2.18	10.73	5.223	1.709	sp|Q8C7R4|UBA6_MOUSE	Ubiquitin-like modifier-activating enzyme 6 OS=Mus musculus GN=Uba6 PE=1 SV=1	MOUSE	3	87.0964	0.0196255	2.26986	38.3707	98.1748
3036	0.11	0.51	14.67	5.741	2.906	sp|Q8CGB3|UACA_MOUSE	Uveal autoantigen with coiled-coil domains and ankyrin repeats OS=Mus musculus GN=Uaca PE=1 SV=2	MOUSE	9	6.36796	0.0368892	33.4195	0.190546	51.5229
199	38.8	39.48	48.55	37.7	25.46	sp|Q8CGY6|UN45B_MOUSE	Protein unc-45 homolog B OS=Mus musculus GN=Unc45b PE=1 SV=1	MOUSE	21	2.0893	0.0214401	1.21339	1.72187	2.53513
1597	4.17	4.2	19.87	15.38	10.26	sp|Q8K183|PDXK_MOUSE	Pyridoxal kinase OS=Mus musculus GN=Pdxk PE=1 SV=1	MOUSE	2	1.30617	0.00513373	2.72898	0.47863	3.53183
2298	2	2.13	10.99	9.577	4.789	sp|Q8K1E0|STX5_MOUSE	Syntaxin-5 OS=Mus musculus GN=Stx5 PE=1 SV=3	MOUSE	3	66.6807	0.0196283	2.51189	26.5461	97.2747
1953	2.46	2.88	23.5	18.2	5.76	sp|Q8K1J6|TRNT1_MOUSE	CCA tRNA nucleotidyltransferase 1, mitochondrial OS=Mus musculus GN=Trnt1 PE=2 SV=1	MOUSE	2	0.187068	0.0305378	4.44631	0.0420727	0.831764
1970	2.38	2.89	22.22	17.95	17.95	sp|Q8K3A0|HSC20_MOUSE	Iron-sulfur cluster co-chaperone protein HscB, mitochondrial OS=Mus musculus GN=Hscb PE=2 SV=2	MOUSE	4	8.24138	0.0436606	31.3329	0.263027	55.4626
1152	7.39	7.5	54.74	41.05	29.47	sp|Q8K3C3|LZIC_MOUSE	Protein LZIC OS=Mus musculus GN=Lzic PE=1 SV=1	MOUSE	6	4.01791	0.0320217	2.31206	1.7378	8.16582
1441	5.26	5.42	13.69	5.253	2.857	sp|Q8K4L3|SVIL_MOUSE	Supervillin OS=Mus musculus GN=Svil PE=1 SV=1	MOUSE	5	0.524807	0.0320743	4.57088	0.110662	2.39883
1351	6	6.05	13.37	11.72	9.89	sp|Q8R086|SUOX_MOUSE	Sulfite oxidase, mitochondrial OS=Mus musculus GN=Suox PE=1 SV=2	MOUSE	4	10.666	0.0489134	2.72898	3.90841	29.1072
1806	3.39	3.49	14.29	5.874	5.207	sp|Q8R1F1|NIBL1_MOUSE	Niban-like protein 1 OS=Mus musculus GN=Fam129b PE=1 SV=2	MOUSE	4	0.0111686	0.0467458	2.39883	0.01	0.0267917
1094	8.01	8.18	28.84	20.22	17.52	sp|Q8R2G4|NAR3_MOUSE	Ecto-ADP-ribosyltransferase 3 OS=Mus musculus GN=Art3 PE=2 SV=2	MOUSE	4	10.2802	0.00193274	4.87528	2.10863	42.8549
1872	2.92	5.17	22.75	15.49	9.751	sp|Q8R326|PSPC1_MOUSE	Paraspeckle component 1 OS=Mus musculus GN=Pspc1 PE=1 SV=1	MOUSE	6	10.9648	0.00284485	5.01187	2.18776	36.3078
1609	4.13	4.16	15.01	8.314	6.005	sp|Q8R5A0|SMYD2_MOUSE	N-lysine methyltransferase SMYD2 OS=Mus musculus GN=Smyd2 PE=1 SV=1	MOUSE	2	2.77971	0.0419116	2.18776	1.27057	6.08135
2017	2.2	2.25	12.44	4.077	2.65	sp|Q8R5H1|UBP15_MOUSE	Ubiquitin carboxyl-terminal hydrolase 15 OS=Mus musculus GN=Usp15 PE=2 SV=1	MOUSE	2	1.38038	0.0401868	1.77011	0.77983	2.63027
1232	6.62	6.76	39.71	37.8	37.8	sp|Q8VBV7|CSN8_MOUSE	COP9 signalosome complex subunit 8 OS=Mus musculus GN=Cops8 PE=1 SV=1	MOUSE	5	1.58489	0.0147114	1.92309	0.824138	3.0761
1568	4.32	4.37	23.47	16.72	7.717	sp|Q8VE38|OXND1_MOUSE	Oxidoreductase NAD-binding domain-containing protein 1 OS=Mus musculus GN=Oxnad1 PE=2 SV=2	MOUSE	2	0.731139	0.0182538	2.70396	0.267917	1.97697
1155	7.35	7.47	9.067	5.716	3.18	sp|Q8VHY0|CSPG4_MOUSE	Chondroitin sulfate proteoglycan 4 OS=Mus musculus GN=Cspg4 PE=1 SV=3	MOUSE	5	9.46237	0.0185228	31.6228	0.299226	58.6138
733	12.9	15.03	68.84	62.33	44.65	sp|Q91V41|RAB14_MOUSE	Ras-related protein Rab-14 OS=Mus musculus GN=Rab14 PE=1 SV=3	MOUSE	10	0.207014	0.0236809	1.44544	0.143219	0.299226
1454	5.14	5.61	27.1	19.31	15.26	sp|Q91V61|SFXN3_MOUSE	Sideroflexin-3 OS=Mus musculus GN=Sfxn3 PE=1 SV=1	MOUSE	5	0.10666	0.0122822	4.52898	0.0235505	0.483059
1637	4.03	6.04	19.19	17.85	11.45	sp|Q91VH6|MEMO1_MOUSE	Protein MEMO1 OS=Mus musculus GN=Memo1 PE=1 SV=1	MOUSE	3	2.70396	0.00416923	5.10505	0.529663	17.0608
445	20.91	20.96	47.15	40.79	39.47	sp|Q91VI7|RINI_MOUSE	Ribonuclease inhibitor OS=Mus musculus GN=Rnh1 PE=1 SV=1	MOUSE	13	5.19996	0.00575964	3.13329	1.65959	7.72681
940	9.6	9.84	30.31	19.09	14.8	sp|Q91VK1|BZW2_MOUSE	Basic leucine zipper and W2 domain-containing protein 2 OS=Mus musculus GN=Bzw2 PE=1 SV=1	MOUSE	8	0.201372	0.0118629	1.97697	0.0946237	0.398107
1420	5.42	9.74	25.19	16.28	8.449	sp|Q91WJ8|FUBP1_MOUSE	Far upstream element-binding protein 1 OS=Mus musculus GN=Fubp1 PE=1 SV=1	MOUSE	6	0.0809096	0.0145509	2.03236	0.0436516	0.164437
211	37.38	37.53	51.52	47.61	45.22	sp|Q91X72|HEMO_MOUSE	Hemopexin OS=Mus musculus GN=Hpx PE=1 SV=2	MOUSE	25	0.21677	0.000610123	1.47231	0.140605	0.319154
1370	5.87	6.37	25.67	23.75	18.77	sp|Q91XF0|PNPO_MOUSE	Pyridoxine-5'-phosphate oxidase OS=Mus musculus GN=Pnpo PE=1 SV=1	MOUSE	3	2.60615	0.035661	1.80302	1.44544	4.69894
1809	3.36	5.58	13.12	8.318	4.806	sp|Q91YH5|ATLA3_MOUSE	Atlastin-3 OS=Mus musculus GN=Atl3 PE=2 SV=1	MOUSE	3	12.4738	0.00147482	4.44631	2.80543	47.863
1595	4.17	7.11	20.86	15.71	12	sp|Q91YR1|TWF1_MOUSE	Twinfilin-1 OS=Mus musculus GN=Twf1 PE=1 SV=2	MOUSE	6	3.43558	0.0189112	4.96592	0.691831	17.7011
1698	4	4.13	22.99	11.76	9.358	sp|Q91YS8|KCC1A_MOUSE	Calcium/calmodulin-dependent protein kinase type 1 OS=Mus musculus GN=Camk1 PE=1 SV=1	MOUSE	2	86.2979	0.0196146	2.24905	38.3707	98.1748
79	65.73	409.8	82.38	78.19	71.94	sp|Q91Z83|MYH7_MOUSE	Myosin-7 OS=Mus musculus GN=Myh7 PE=1 SV=1	MOUSE	1143	1.7378	0.00449303	1.14815	1.51356	1.97697
2615	1.01	1.38	5.325	0.7921	0.396	sp|Q91ZX7|LRP1_MOUSE	Prolow-density lipoprotein receptor-related protein 1 OS=Mus musculus GN=Lrp1 PE=1 SV=1	MOUSE	2	8.87156	0.0192573	32.2107	0.275423	57.544
1959	2.43	2.48	15.93	10.4	7.743	sp|Q920A5|RISC_MOUSE	Retinoid-inducible serine carboxypeptidase OS=Mus musculus GN=Scpep1 PE=2 SV=2	MOUSE	4	3.01995	0.0110263	1.78649	1.69044	5.39511
28	110.88	112.35	82.64	81.92	73.31	sp|Q921I1|TRFE_MOUSE	Serotransferrin OS=Mus musculus GN=Tf PE=1 SV=1	MOUSE	144	0.0717794	0	1.30617	0.0549541	0.0937562
676	14.07	14.07	68.45	57.28	57.28	sp|Q923D2|BLVRB_MOUSE	Flavin reductase (NADPH) OS=Mus musculus GN=Blvrb PE=2 SV=3	MOUSE	10	0.188799	0.039859	1.40605	0.123595	0.265461
1617	4.1	12.51	34.4	22.68	20.6	sp|Q923T9|KCC2G_MOUSE	Calcium/calmodulin-dependent protein kinase type II subunit gamma OS=Mus musculus GN=Camk2g PE=1 SV=1	MOUSE	12	0.253513	0.012952	2.18776	0.115878	0.554626
3130	0.08	0.9	11.93	3.67	1.403	sp|Q99104|MYO5A_MOUSE	Unconventional myosin-Va OS=Mus musculus GN=Myo5a PE=1 SV=2	MOUSE	5	0.21677	0.021212	4.48745	0.0487528	0.972747
949	9.51	9.57	23.11	17.05	14.77	sp|Q99JF8|PSIP1_MOUSE	PC4 and SFRS1-interacting protein OS=Mus musculus GN=Psip1 PE=1 SV=1	MOUSE	5	1.25893	0.00123145	1.2942	0.972747	1.75388
857	10.68	10.76	28.31	19.08	19.08	sp|Q99JW4|LIMS1_MOUSE	LIM and senescent cell antigen-like-containing domain protein 1 OS=Mus musculus GN=Lims1 PE=1 SV=3	MOUSE	6	0.255859	0.0493538	1.87068	0.159956	0.47863
1838	3.18	3.45	27.15	16.47	13.23	sp|Q99KH8|STK24_MOUSE	Serine/threonine-protein kinase 24 OS=Mus musculus GN=Stk24 PE=1 SV=1	MOUSE	8	0.666807	0.0323916	1.85353	0.359749	1.23595
32	107.54	109.51	69.74	69.1	67.18	sp|Q99KI0|ACON_MOUSE	Aconitate hydratase, mitochondrial OS=Mus musculus GN=Aco2 PE=1 SV=1	MOUSE	151	1.48594	0.000108406	1.08643	1.36773	1.64437
1523	4.59	4.63	24.02	14.25	13.13	sp|Q99KV1|DJB11_MOUSE	DnaJ homolog subfamily B member 11 OS=Mus musculus GN=Dnajb11 PE=1 SV=1	MOUSE	3	0.0666807	0.0109209	1.58489	0.0416869	0.105682
746	12.58	13.52	25.1	19.28	17.98	sp|Q99MD9|NASP_MOUSE	Nuclear autoantigenic sperm protein OS=Mus musculus GN=Nasp PE=1 SV=2	MOUSE	13	1.43219	0.0058794	2.01372	0.711214	3.22107
545	17.14	17.22	22.55	14.8	11.19	sp|Q99MS7|EH1L1_MOUSE	EH domain-binding protein 1-like protein 1 OS=Mus musculus GN=Ehbp1l1 PE=2 SV=1	MOUSE	12	0.319154	0.0150749	2.75423	0.113763	0.879023
1491	4.91	4.97	24.32	24.32	21.62	sp|Q99N92|RM27_MOUSE	39S ribosomal protein L27, mitochondrial OS=Mus musculus GN=Mrpl27 PE=2 SV=1	MOUSE	3	0.619441	0.0263794	2.10863	0.291072	1.30617
2928	0.16	2.32	17.79	9.899	4.362	sp|Q99NB8|UBQL4_MOUSE	Ubiquilin-4 OS=Mus musculus GN=Ubqln4 PE=1 SV=1	MOUSE	3	11.1686	0.0367545	32.8095	0.340408	63.6796
82	64.97	65.31	44.49	34.08	28.47	sp|Q99PL5|RRBP1_MOUSE	Ribosome-binding protein 1 OS=Mus musculus GN=Rrbp1 PE=2 SV=2	MOUSE	44	2.29087	0.00106092	1.33045	1.72187	2.85759
438	21.28	21.34	73.53	73.53	70.1	sp|Q99PT1|GDIR1_MOUSE	Rho GDP-dissociation inhibitor 1 OS=Mus musculus GN=Arhgdia PE=1 SV=3	MOUSE	15	0.218776	0.054028	1.90546	0.149968	0.416869
2011	2.22	2.25	37.95	33.13	21.69	sp|Q9CQ40|RM49_MOUSE	39S ribosomal protein L49, mitochondrial OS=Mus musculus GN=Mrpl49 PE=2 SV=1	MOUSE	2	0.801678	0.0307029	1.49968	0.534564	1.20226
612	15.48	15.5	65.66	65.66	65.66	sp|Q9CQ75|NDUA2_MOUSE	NADH dehydrogenase [ubiquinone] 1 alpha subcomplex subunit 2 OS=Mus musculus GN=Ndufa2 PE=1 SV=3	MOUSE	14	1.57036	0.0440945	1.23595	1.27057	1.94089
218	36.45	36.59	67.73	67.38	62.06	sp|Q9CQA3|DHSB_MOUSE	Succinate dehydrogenase [ubiquinone] iron-sulfur subunit, mitochondrial OS=Mus musculus GN=Sdhb PE=1 SV=1	MOUSE	28	1.31826	0.0259389	1.11686	1.18032	1.48594
1613	4.11	9.11	44.19	42.33	28.84	sp|Q9CQD1|RAB5A_MOUSE	Ras-related protein Rab-5A OS=Mus musculus GN=Rab5a PE=1 SV=1	MOUSE	5	3.0761	0.0024208	2.42103	1.27057	7.24436
1567	4.32	4.52	43.94	34.34	15.66	sp|Q9CQW1|YKT6_MOUSE	Synaptobrevin homolog YKT6 OS=Mus musculus GN=Ykt6 PE=2 SV=1	MOUSE	3	1.24738	0.00593325	1.78649	0.698232	2.22844
1549	4.42	4.46	32.88	27.03	18.02	sp|Q9CR59|G45IP_MOUSE	Growth arrest and DNA damage-inducible proteins-interacting protein 1 OS=Mus musculus GN=Gadd45gip1 PE=2 SV=1	MOUSE	3	0.704693	0.0435573	2.18776	0.322107	1.5417
1611	4.12	4.14	18.71	17.18	9.509	sp|Q9CSU0|RPR1B_MOUSE	Regulation of nuclear pre-mRNA domain-containing protein 1B OS=Mus musculus GN=Rprd1b PE=1 SV=2	MOUSE	2	7.04693	0.00354259	4.44631	1.58489	30.761
1539	4.48	4.53	23.12	16.43	8.078	sp|Q9CXW2|RT22_MOUSE	28S ribosomal protein S22, mitochondrial OS=Mus musculus GN=Mrps22 PE=2 SV=1	MOUSE	2	0.0847227	0.0146008	4.57088	0.0201372	0.387258
874	10.36	10.42	56.86	56.86	56.86	sp|Q9CY02|AHSP_MOUSE	Alpha-hemoglobin-stabilizing protein OS=Mus musculus GN=Ahsp PE=2 SV=1	MOUSE	8	4.09261	0.0180424	1.30617	3.13329	5.19996
1413	5.46	5.57	23.78	20.98	20.98	sp|Q9CY50|SSRA_MOUSE	Translocon-associated protein subunit alpha OS=Mus musculus GN=Ssr1 PE=1 SV=1	MOUSE	4	0.343558	0.0089162	2.22844	0.147231	0.765597
713	13.24	13.37	37.88	18.64	12.88	sp|Q9D0I9|SYRC_MOUSE	Arginine--tRNA ligase, cytoplasmic OS=Mus musculus GN=Rars PE=2 SV=2	MOUSE	9	0.127057	0.0289217	1.78649	0.0428549	0.226986
1404	5.53	5.62	44.44	35.29	30.72	sp|Q9D1L0|CHCH2_MOUSE	Coiled-coil-helix-coiled-coil-helix domain-containing protein 2, mitochondrial OS=Mus musculus GN=Chchd2 PE=1 SV=1	MOUSE	4	1.2942	0.00496126	1.75388	0.737904	2.26986
1542	4.47	4.5	41.67	36.11	25	sp|Q9D2R6|COA3_MOUSE	Cytochrome C oxidase assembly factor 3 homolog, mitochondrial OS=Mus musculus GN=Ccdc56 PE=2 SV=1	MOUSE	3	0.251189	0.00583826	2.85759	0.0772681	0.717794
823	11.33	11.83	41.18	35.29	29.41	sp|Q9D819|IPYR_MOUSE	Inorganic pyrophosphatase OS=Mus musculus GN=Ppa1 PE=1 SV=1	MOUSE	8	0.420727	0.0434767	1.80302	0.226986	0.758578
1857	3.06	5.36	37.95	21.43	14.29	sp|Q9D8B3|CHM4B_MOUSE	Charged multivesicular body protein 4b OS=Mus musculus GN=Chmp4b PE=2 SV=2	MOUSE	4	23.5505	0.0266419	3.76704	6.25173	36.9828
1336	6.01	6.11	32.91	21.52	19.83	sp|Q9D8S4|ORN_MOUSE	Oligoribonuclease, mitochondrial OS=Mus musculus GN=Rexo2 PE=1 SV=2	MOUSE	4	22.2844	0.0192487	4.44631	5.01187	68.5488
1578	4.24	4.31	26.28	26.28	14.6	sp|Q9D8S9|BOLA1_MOUSE	BolA-like protein 1 OS=Mus musculus GN=Bola1 PE=1 SV=1	MOUSE	2	2.51189	0.00746751	5.29663	0.474242	11.272
1075	8.07	8.22	28.47	19.8	15.35	sp|Q9D8U8|SNX5_MOUSE	Sorting nexin-5 OS=Mus musculus GN=Snx5 PE=1 SV=1	MOUSE	5	1.51356	0.00276182	2.0893	0.724436	3.46737
1314	6.06	6.1	33.9	21.02	14.58	sp|Q9DB05|SNAA_MOUSE	Alpha-soluble NSF attachment protein OS=Mus musculus GN=Napa PE=1 SV=1	MOUSE	4	5.05825	0.00316488	2.53513	1.99526	11.5878
1503	4.79	6.99	25.7	22.49	20.88	sp|Q9DB29|IAH1_MOUSE	Isoamyl acetate-hydrolyzing esterase 1 homolog OS=Mus musculus GN=Iah1 PE=2 SV=1	MOUSE	5	0.711214	0.0323658	3.31131	0.214783	2.35505
2128	2.02	5.38	11.14	6.857	4.429	sp|Q9DBD0|ICA_MOUSE	Inhibitor of carbonic anhydrase OS=Mus musculus GN=Ica PE=1 SV=1	MOUSE	4	18.0302	0.0334372	32.5087	0.554626	74.4732
468	20.06	20.39	66.36	52.63	41.65	sp|Q9DBG5|PLIN3_MOUSE	Perilipin-3 OS=Mus musculus GN=Plin3 PE=1 SV=1	MOUSE	12	3.40408	0.0447831	1.39316	2.44343	5.01187
1149	7.42	7.57	18.44	14.25	10.61	sp|Q9DBH5|LMAN2_MOUSE	Vesicular integral-membrane protein VIP36 OS=Mus musculus GN=Lman2 PE=2 SV=2	MOUSE	5	11.8032	0.00223762	2.18776	5.39511	25.8226
1916	2.64	2.79	23.2	20	20	sp|Q9DCG9|TR112_MOUSE	tRNA methyltransferase 112 homolog OS=Mus musculus GN=Trmt112 PE=2 SV=1	MOUSE	2	87.9023	0.0188129	2.29087	38.3707	98.1748
1676	4.01	4.02	15.97	10.34	7.441	sp|Q9EP89|LACTB_MOUSE	Serine beta-lactamase-like protein LACTB, mitochondrial OS=Mus musculus GN=Lactb PE=1 SV=1	MOUSE	3	0.0194089	0.0536147	6.66807	0.0101859	0.12942
1428	5.38	5.49	52.85	36.79	28.5	sp|Q9EPB4|ASC_MOUSE	Apoptosis-associated speck-like protein containing a CARD OS=Mus musculus GN=Pycard PE=1 SV=1	MOUSE	4	1.47231	0.00286642	3.80189	0.387258	5.59758
1433	5.33	5.48	13.06	8.096	5.98	sp|Q9EPK7|XPO7_MOUSE	Exportin-7 OS=Mus musculus GN=Xpo7 PE=2 SV=3	MOUSE	5	1.24738	0.0056421	7.51623	0.165959	3.01995
1353	6	6.01	10.71	7.857	6.571	sp|Q9EPL9|ACOX3_MOUSE	Peroxisomal acyl-coenzyme A oxidase 3 OS=Mus musculus GN=Acox3 PE=2 SV=2	MOUSE	4	1.87068	0.00369546	2.72898	0.685488	5.10505
3169	0.07	2.12	10.36	4.369	1.456	sp|Q9EPS3|GLCE_MOUSE	D-glucuronyl C5-epimerase OS=Mus musculus GN=Glce PE=1 SV=2	MOUSE	2	0.717794	0.0540795	4.40555	0.161436	3.16228
2058	2.08	2.17	18.41	14.07	8.184	sp|Q9ER88|RT29_MOUSE	28S ribosomal protein S29, mitochondrial OS=Mus musculus GN=Dap3 PE=2 SV=1	MOUSE	3	0.524807	0.00984298	1.8197	0.277971	0.954993
1850	3.09	3.18	16.6	5.578	3.187	sp|Q9ERG0|LIMA1_MOUSE	LIM domain and actin-binding protein 1 OS=Mus musculus GN=Lima1 PE=1 SV=3	MOUSE	2	4.74242	0.0212574	13.8038	0.343558	71.7794
1562	4.34	5.66	11.43	5.044	3.144	sp|Q9ERU9|RBP2_MOUSE	E3 SUMO-protein ligase RanBP2 OS=Mus musculus GN=Ranbp2 PE=1 SV=2	MOUSE	11	0.57544	0.0190488	1.92309	0.296483	1.10662
1825	3.29	3.38	9.726	5.237	3.741	sp|Q9ESL4|MLTK_MOUSE	Mitogen-activated protein kinase kinase kinase MLT OS=Mus musculus GN=Mltk PE=1 SV=1	MOUSE	2	0.758578	0.0528248	4.40555	0.170608	3.34195
1685	4.01	4.01	23.81	20.24	20.24	sp|Q9JI46|NUDT3_MOUSE	Diphosphoinositol polyphosphate phosphohydrolase 1 OS=Mus musculus GN=Nudt3 PE=1 SV=1	MOUSE	2	0.356451	0.0208243	2.14783	0.139316	0.765597
2149	2.02	2.03	16.44	4.222	3.333	sp|Q9JJK2|LANC2_MOUSE	LanC-like protein 2 OS=Mus musculus GN=Lancl2 PE=1 SV=1	MOUSE	2	1.49968	0.0403768	4.69894	0.319154	7.58578
2140	2.02	2.07	12.47	3.487	2.354	sp|Q9QWY8|ASAP1_MOUSE	Arf-GAP with SH3 domain, ANK repeat and PH domain-containing protein 1 OS=Mus musculus GN=Asap1 PE=1 SV=2	MOUSE	4	0.21677	0.0439476	4.44631	0.0487528	0.963829
899	10.02	10.24	23.67	16.33	8.844	sp|Q9QYC0|ADDA_MOUSE	Alpha-adducin OS=Mus musculus GN=Add1 PE=1 SV=2	MOUSE	6	0.12942	0.0175757	2.12814	0.0559758	0.275423
1840	3.17	3.26	14.93	14.93	9.453	sp|Q9QZZ6|DERM_MOUSE	Dermatopontin OS=Mus musculus GN=Dpt PE=2 SV=1	MOUSE	3	0.672977	0.0394164	2.72898	0.248886	1.83654
1702	4	4.04	12.79	7.568	5.766	sp|Q9R087|GPC6_MOUSE	Glypican-6 OS=Mus musculus GN=Gpc6 PE=1 SV=1	MOUSE	2	99.0832	0.0180784	1	99.0832	99.0832
1863	2.99	3.21	11.01	2.469	1.185	sp|Q9R0L6|PCM1_MOUSE	Pericentriolar material 1 protein OS=Mus musculus GN=Pcm1 PE=1 SV=2	MOUSE	4	0.037325	0.029353	12.7057	0.0165959	0.474242
1343	6.01	6.01	17.89	13.52	9.145	sp|Q9R0M4|PODXL_MOUSE	Podocalyxin OS=Mus musculus GN=Podxl PE=1 SV=2	MOUSE	3	87.9023	0.0196283	2.29087	38.3707	98.1748
351	25.98	27.94	83.64	83.03	78.79	sp|Q9R0P5|DEST_MOUSE	Destrin OS=Mus musculus GN=Dstn PE=1 SV=3	MOUSE	20	0.237684	0.0157519	1.49968	0.16293	0.356451
1853	3.08	3.15	18.7	8.397	8.397	sp|Q9R0U0|SRS10_MOUSE	Serine/arginine-rich splicing factor 10 OS=Mus musculus GN=Srsf10 PE=1 SV=2	MOUSE	2	4.61318	0.0208224	4.44631	1.03753	20.5116
1339	6.01	6.03	13.01	6.925	4.512	sp|Q9R1C7|PR40A_MOUSE	Pre-mRNA-processing factor 40 homolog A OS=Mus musculus GN=Prpf40a PE=1 SV=1	MOUSE	4	78.7046	0.0190932	2.31206	34.0408	98.1748
900	10.01	11.74	33.14	27.14	25.71	sp|Q9R1T2|SAE1_MOUSE	SUMO-activating enzyme subunit 1 OS=Mus musculus GN=Sae1 PE=2 SV=1	MOUSE	7	2.29087	0.00106075	2.01372	1.13763	7.04693
1892	2.8	2.86	23.68	23.68	15.79	sp|Q9R257|HEBP1_MOUSE	Heme-binding protein 1 OS=Mus musculus GN=Hebp1 PE=1 SV=2	MOUSE	4	76.5597	0.0196228	2.37684	32.2107	98.1748
1054	8.24	8.26	27.65	19.44	11.45	sp|Q9WTM5|RUVB2_MOUSE	RuvB-like 2 OS=Mus musculus GN=Ruvbl2 PE=2 SV=3	MOUSE	4	4.01791	0.0420987	4.65586	0.862979	17.8649
396	23.35	23.39	65.64	65.64	60.79	sp|Q9WTP7|KAD3_MOUSE	GTP:AMP phosphotransferase, mitochondrial OS=Mus musculus GN=Ak3 PE=1 SV=3	MOUSE	15	3.69828	0.0146444	1.78649	2.07014	5.97035
1190	7.02	7.09	57.79	54.55	49.35	sp|Q9WU28|PFD5_MOUSE	Prefoldin subunit 5 OS=Mus musculus GN=Pfdn5 PE=1 SV=1	MOUSE	7	9.46237	0.019686	31.6228	0.299226	58.6138
[truncated: 6 more rows]

## Sheet: Supplementary Table 3
Increased in both Taiwanese and Smn2B/- mouse models of SMA
[truncated: 53 more rows]

## Sheet: Supplementary Table 4
A) ALL SIGNIFICANTLY UP- AND DOWN-REGULATED PROTEINS IN THE SMN2B/- MOUSE MODEL OF SMA											B) SIGNIFICANTLY UP- AND DOWN-REGULATED PROTEINS IN BOTH THE TAIWANESE AND SMN2B/- MICE MODELS OF SMA
[truncated: 78 more rows]
